# Supplementary material for: Quantitative proteomic analysis of Parkin substrates in Drosophila neurons
Source: Mol Neurodegener. 2017 Apr 11;12:29. doi: 10.1186/s13024-017-0170-3 (PMC5387213; doi:10.1186/s13024-017-0170-3)
Supplement: Supplementary file 9 — All proteins identified: Details of all proteins identified in the whole mass spectrometry analysis. Proteins are divided in Background and Hits (Ubiquitinated). (XLS 2430 kb) [file 13024_2017_170_MOESM9_ESM.xls]

## Sheet: All
Protein Uniprot	Gene Flybase	Gene name	SYMBOL	Proteins	Peptides	Razor + unique Peptides	Unique Peptides	Peptides 16_Exp2	Peptides 16_Exp3	Peptides 16_Exp4	Peptides 87_Exp2	Peptides 87_Exp3	Peptides 87_Exp4	Peptides DN_Exp2	Peptides DN_Exp3	Peptides DN_Exp4	Peptides OE_Exp2	Peptides OE_Exp3	Peptides OE_Exp4	Razor + unique Peptides 16_Exp2	Razor + unique Peptides 16_Exp3	Razor + unique Peptides 16_Exp4	Razor + unique Peptides 87_Exp2	Razor + unique Peptides 87_Exp3	Razor + unique Peptides 87_Exp4	Razor + unique Peptides DN_Exp2	Razor + unique Peptides DN_Exp3	Razor + unique Peptides DN_Exp4	Razor + unique Peptides OE_Exp2	Razor + unique Peptides OE_Exp3	Razor + unique Peptides OE_Exp4	Unique Peptides 16_Exp2	Unique Peptides 16_Exp3	Unique Peptides 16_Exp4	Unique Peptides 87_Exp2	Unique Peptides 87_Exp3	Unique Peptides 87_Exp4	Unique Peptides DN_Exp2	Unique Peptides DN_Exp3	Unique Peptides DN_Exp4	Unique Peptides OE_Exp2	Unique Peptides OE_Exp3	Unique Peptides OE_Exp4	Sequence Coverage [%]	Mol. Weight [kDa]	Sequence Length	PEP	Intensity	Intensity 16_Exp2
Q8T0L3	CG1782	Ubiquitin activating enzyme 1	Uba1	1	63	63	63	20	28	35	59	61	50	58	60	57	57	59	58	20	28	35	59	61	50	58	60	57	57	59	58	20	28	35	59	61	50	58	60	57	57	59	58	63.2	131	1190	0	1560000000000	6780000000
P11147	CG4264	Heat shock protein cognate 4	Hsc70-4	1	38	38	27	21	21	25	35	34	30	35	36	36	35	33	34	21	21	25	35	34	30	35	36	36	35	33	34	14	13	17	26	25	21	26	27	25	26	25	25	59	71100	651	0	1020000000000	1020000000
P13607	CG5670	Na pump alpha subunit	Atpalpha	8	59	59	53	35	42	40	56	57	55	57	56	57	53	57	57	35	42	40	56	57	55	57	56	57	53	57	57	30	37	35	50	51	49	51	50	51	47	51	51	54.9	116	1040	0	947000000000	2720000000
P48596	CG9441	Punch	Pu	5	19	19	19	11	11	11	17	18	14	17	18	18	17	17	17	11	11	11	17	18	14	17	18	18	17	17	17	11	11	11	17	18	14	17	18	18	17	17	17	57.9	29800	273	0	588000000000	3600000000
Q8MS59	CG1443	waterproof	wat	1	33	33	33	7	13	20	29	30	27	28	33	31	29	29	30	7	13	20	29	30	27	28	33	31	29	29	30	7	13	20	29	30	27	28	33	31	29	29	30	59.2	59500	517	0	915000000000	138000000
Q9W350	CG12132	c11.1	c11.1	3	102	102	102	22	37	37	83	92	83	86	88	83	84	89	87	22	37	37	83	92	83	86	88	83	84	89	87	22	37	37	83	92	83	86	88	83	84	89	87	60.4	193	1740	0	1270000000000	22800000000
Q7KTX7	CG10523	parkin	park	1	27	27	27	11	11	14	14	23	16	26	26	24	26	25	27	11	11	14	14	23	16	26	26	24	26	25	27	11	11	14	14	23	16	26	26	24	26	25	27	44	54100	482	0	644000000000	532000000
P06754	CG4898	Tropomyosin 1	Tm1	14	21	21	21	5	5	8	14	17	11	16	16	19	15	15	16	5	5	8	14	17	11	16	16	19	15	15	16	5	5	8	14	17	11	16	16	19	15	15	16	64.3	29297	252	0	295950000000	2288300000
Q95RI5	CG4609	failed axon connections	fax	6	28	28	28	9	9	13	25	26	19	24	26	27	25	25	23	9	9	13	25	26	19	24	26	27	25	25	23	9	9	13	25	26	19	24	26	27	25	25	23	58.6	47100	418	0	398000000000	1190000000
M9PGV6	CG1977	alpha Spectrin	alpha-Spec	12	141	141	140	75	80	52	131	134	117	121	127	105	129	128	123	75	80	52	131	134	117	121	127	105	129	128	123	75	79	51	130	133	116	120	126	104	128	127	122	61.8	283	2460	0	374000000000	3400000000
P10090	CG2759	white	w	1	18	18	18	4	7	8	15	16	15	16	16	18	16	17	17	4	7	8	15	16	15	16	16	18	16	17	17	4	7	8	15	16	15	16	16	18	16	17	17	26.1	75700	687	0	371000000000	515000000
Q9VDG5	CG5685	Na/Ca-exchange protein	Calx	1	33	32	32	5	9	14	25	28	27	30	29	32	26	29	27	5	9	14	25	28	27	29	28	31	26	28	27	5	9	14	25	28	27	29	28	31	26	28	27	31.6	106	950	0	282000000000	132000000
M9PBL3	CG1242	Heat shock protein 83	Hsp83	4	39	39	38	19	22	17	34	33	28	35	34	38	32	32	34	19	22	17	34	33	28	35	34	38	32	32	34	18	21	16	33	32	27	34	33	37	31	31	33	51.3	81900	717	0	193000000000	856000000
Q7KVJ6	CG30194	-	CG44253	2	33	33	29	8	14	20	26	29	25	26	29	30	27	28	30	8	14	20	26	29	25	26	29	30	27	28	30	7	12	17	23	26	22	23	26	26	24	25	27	52.1	78600	714	0	187000000000	274000000
P92177	CG31196	14-3-3epsilon	14-3-3epsilon	4	22	22	20	8	6	8	21	21	9	20	21	19	21	21	20	8	6	8	21	21	9	20	21	19	21	21	20	6	4	6	19	19	7	18	19	17	19	19	18	63.7	29798	262	0	169890000000	287610000
M9PF16	CG5870	beta Spectrin	beta-Spec	4	129	129	3	57	89	52	102	114	102	107	115	105	107	114	108	57	89	52	102	114	102	107	115	105	107	114	108	1	2	2	1	2	2	2	2	3	2	2	2	56.4	268	2310	0	277000000000	2490000000
P35992	CG1817	Protein tyrosine phosphatase 10D	Ptp10D	5	54	54	46	13	16	14	48	48	48	46	48	45	47	50	50	13	16	14	48	48	48	46	48	45	47	50	50	10	13	11	41	41	41	39	41	37	40	43	43	32.5	220	1960	0	183000000000	6580000000
M9MS15	CG9704	Neurotactin	Nrt	2	37	37	36	6	7	7	33	35	29	33	33	33	33	34	33	6	7	7	33	35	29	33	33	33	33	34	33	6	7	6	32	34	28	32	32	32	32	33	32	53.7	92800	846	0	160000000000	68400000
Q9VL06	CG5604	-	CG5604	3	100	100	100	21	33	35	83	88	86	76	84	90	75	90	91	21	33	35	83	88	86	76	84	90	75	90	91	21	33	35	83	88	86	76	84	90	75	90	91	36.7	302	2730	0	366000000000	4130000000
L0MPS3	CG11064	Retinoid- and fatty acid-binding glycoprotein	Rfabg	3	97	97	97	82	88	68	82	88	68	77	84	71	80	87	78	82	88	68	82	88	68	77	84	71	80	87	78	82	88	68	82	88	68	77	84	71	80	87	78	29.6	372.67	3351	0	135000000000	5487300000
P10987	CG4027	Actin 5C	Act5C	1	20	20	0	17	16	16	18	20	18	20	19	19	19	20	20	17	16	16	18	20	18	20	19	19	19	20	20	0	0	0	0	0	0	0	0	0	0	0	0	62	41821	376	0	156360000000	5096300000
O97477	CG11143	Inos	Inos	1	27	27	27	7	7	9	23	25	14	22	23	23	21	23	23	7	7	9	23	25	14	22	23	23	21	23	23	7	7	9	23	25	14	22	23	23	21	23	23	53.6	62200	565	0	153000000000	280000000
E1JJR8	CG9579	Annexin B10	AnxB10	1	19	19	2	5	6	9	19	19	15	19	19	17	18	18	18	5	6	9	19	19	15	19	19	17	18	18	18	0	0	0	2	2	1	2	2	1	1	2	2	63.2	35700	321	0	126000000000	81700000
A8JNJ6	CG12008	karst	kst	8	116	115	114	47	56	33	89	96	74	78	89	81	84	94	93	47	55	32	88	95	73	77	88	80	83	93	92	47	54	31	87	94	72	76	87	79	82	92	91	31.1	498	4340	0	141000000000	12900000000
A1Z8P9	CG8274	Megator	Mtor	1	67	67	67	25	16	19	52	55	50	57	56	53	52	56	47	25	16	19	52	55	50	57	56	53	52	56	47	25	16	19	52	55	50	57	56	53	52	56	47	31.8	262.35	2346	0	225210000000	10771000000
Q8SYG3	CG40045	-	CG40045	4	12	12	12	5	4	2	11	11	6	10	11	10	11	9	10	5	4	2	11	11	6	10	11	10	11	9	10	5	4	2	11	11	6	10	11	10	11	9	10	50	19400	168	0	104000000000	15700000
P19334	CG7875	transient receptor potential	trp	1	48	48	48	7	11	10	34	39	38	37	37	42	32	38	36	7	11	10	34	39	38	37	37	42	32	38	36	7	11	10	34	39	38	37	37	42	32	38	36	37.6	143	1280	0	163000000000	73200000
Q9VVI3	CG42279	Nedd4	Nedd4	9	37	37	36	12	11	17	31	35	22	34	34	35	32	32	32	12	11	17	31	35	22	34	34	35	32	32	32	12	11	16	30	34	21	33	33	34	31	31	31	47.6	95300	834	0	105000000000	193000000
Q8IQM5	CG7656	-	CG7656	1	10	10	2	1	1	4	8	9	1	8	9	9	8	9	8	1	1	4	8	9	1	8	9	9	8	9	8	1	0	0	2	2	0	2	2	2	2	2	1	51.4	34700	317	0	78300000000	3450000
P41044	CG6702	Calbindin 53E	Cbp53E	1	25	25	25	5	7	8	24	25	18	20	23	21	16	17	14	5	7	8	24	25	18	20	23	21	16	17	14	5	7	8	24	25	18	20	23	21	16	17	14	70.6	35700	310	0	80000000000	46900000
P29310	CG17870	14-3-3zeta	14-3-3zeta	2	15	13	2	5	5	4	11	13	8	10	13	13	12	12	12	3	3	2	9	11	6	8	11	11	10	10	10	0	1	0	1	2	1	1	2	2	2	2	2	56	28200	248	0	97800000000	58500000
M9NDI6	CG17291	Protein phosphatase 2A at 29B	Pp2A-29B	3	24	24	24	7	5	8	23	23	12	21	24	22	21	22	23	7	5	8	23	23	12	21	24	22	21	22	23	7	5	8	23	23	12	21	24	22	21	22	23	40.3	71800	650	0	90200000000	133000000
A4V488	CG1799	raspberry	ras	3	18	18	18	5	4	7	16	18	12	16	14	15	16	17	15	5	4	7	16	18	12	16	14	15	16	17	15	5	4	7	16	18	12	16	14	15	16	17	15	45.3	57829	537	0	94838000000	739510000
A1Z7S3	CG8024	lightoid	ltd	3	29	29	11	6	8	14	25	28	26	24	26	27	27	25	27	6	8	14	25	28	26	24	26	27	27	25	27	2	3	6	8	10	10	8	10	11	10	9	10	48.3	74.7	686	0	127960000000	509050000
Q9VJA9	CG15151	reduced ocelli	rdo	2	21	21	21	9	9	10	21	21	14	20	21	19	20	21	21	9	9	10	21	21	14	20	21	19	20	21	21	9	9	10	21	21	14	20	21	19	20	21	21	35	82.7	741	0	77400000000	560000000
M9MSM5	CG14622	Dishevelled Associated Activator of Morphogenesis	DAAM	4	60	60	60	14	21	21	48	53	50	46	46	54	47	50	50	14	21	21	48	53	50	46	46	54	47	50	50	14	21	21	48	53	50	46	46	54	47	50	50	39.3	162	1460	0	111000000000	5790000000
Q7KN62	CG2331	TER94	TER94	4	33	33	32	13	12	16	28	30	20	30	28	29	29	27	28	13	12	16	28	30	20	30	28	29	29	27	28	13	12	16	27	29	20	29	28	29	29	27	28	44.8	88900	801	0	82900000000	291000000
M9MRD1	CG42768	Muscle-specific protein 300 kDa	Msp300	11	211	211	210	144	137	70	155	147	81	155	172	103	184	179	151	144	137	70	155	147	81	155	172	103	184	179	151	144	137	70	155	147	81	155	172	102	184	179	151	20.4	1405.1	12345	0	98772000000	7197500000
M9NGG5	CG34387	futsch	futsch	2	120	120	120	81	78	76	87	88	76	95	92	81	89	86	81	81	78	76	87	88	76	95	92	81	89	86	81	81	78	76	87	88	76	95	92	81	89	86	81	34.7	592.07	5495	0	60327000000	1070200000
Q8MMD2	CG16932	Epidermal growth factor receptor pathway substrate clone 15 ÊÊÊÊÊÊÊÊÊÊÊÊÊÊÊÊÊÊÊÊÊÊÊÊÊÊÊÊÊÊ	Eps-15	4	39	39	39	13	12	14	37	37	35	37	37	36	36	37	35	13	12	14	37	37	35	37	37	36	36	37	35	13	12	14	37	37	35	37	37	36	36	37	35	40.6	132.11	1232	0	78610000000	887690000
Q7KTU2	CG32451	Secretory Pathway Calcium atpase	SPoCk	8	30	30	30	8	11	11	26	27	23	28	28	30	26	26	28	8	11	11	26	27	23	28	28	30	26	26	28	8	11	11	26	27	23	28	28	30	26	26	28	32.6	114	1030	0	83800000000	970000000
P21187	CG5119	-	pAbp	2	24	24	24	9	8	9	21	22	13	23	22	21	22	22	22	9	8	9	21	22	13	23	22	21	22	22	22	9	8	9	21	22	13	23	22	21	22	22	22	45	69925	634	0	59565000000	838740000
Q1RL12	CG9261	nervana 2	nrv2	4	12	12	12	3	4	4	12	12	8	12	11	12	12	12	11	3	4	4	12	12	8	12	11	12	12	12	11	3	4	4	12	12	8	12	11	12	12	12	11	44.4	36967	322	0	69539000000	170310000
Q59E59	CG15792	zipper	zip	11	102	102	4	21	45	32	83	94	90	85	92	84	87	96	88	21	45	32	83	94	90	85	92	84	87	96	88	1	1	2	2	3	2	2	3	3	3	4	4	52.1	232	2020	0	112000000000	321000000
M9NEZ5	CG1634	Neuroglian	Nrg	5	44	44	43	22	23	23	29	33	32	32	35	39	34	36	35	22	23	23	29	33	32	32	35	39	34	36	35	21	22	22	28	32	31	31	34	38	33	35	34	34.8	146	1310	0	87700000000	399000000
A1Z9J3	CG18076	short stop	shot	1	172	172	43	124	125	81	138	133	93	128	139	103	149	147	124	124	125	81	138	133	93	128	139	103	149	147	124	27	27	17	34	30	19	27	32	25	37	36	27	22.3	989.54	8805	0	85527000000	1492100000
Q24547	CG31136	Syntaxin 1A	Syx1A	1	12	12	12	3	5	5	12	12	6	11	12	11	12	11	11	3	5	5	12	12	6	11	12	11	12	11	11	3	5	5	12	12	6	11	12	11	12	11	11	44.3	33648	291	0	63249000000	1885500000
Q9VUC1	CG6603	Hsc70Cb	Hsc70Cb	3	28	28	28	10	11	12	24	28	15	26	25	21	26	27	24	10	11	12	24	28	15	26	25	21	26	27	24	10	11	12	24	28	15	26	25	21	26	27	24	47.5	88.5	804	0	63000000000	145000000
P48994	CG18345	transient receptor potential-like	trpl	2	39	39	37	7	11	9	34	37	34	35	35	39	31	37	36	7	11	9	34	37	34	35	35	39	31	37	36	7	10	8	32	35	33	33	33	37	29	35	34	36.5	128	1120	0	133000000000	423000000
Q9VB05	CG12876	ALG-2 interacting protein X	ALiX	4	41	41	41	8	13	11	34	35	24	36	35	32	38	39	37	8	13	11	34	35	24	36	35	32	38	39	37	8	13	11	34	35	24	36	35	32	38	39	37	50.6	92500	836	0	114000000000	368000000
Q9W0C2	CG17248	neuronal Synaptobrevin	nSyb	5	13	13	13	5	4	4	12	12	8	13	13	13	13	13	12	5	4	4	12	12	8	13	13	13	13	13	12	5	4	4	12	12	8	13	13	13	13	13	12	55.7	19800	192	0	56000000000	19500000
Q9V8R9	CG11949	coracle	cora	7	67	67	66	29	40	43	51	59	60	54	59	64	52	56	58	29	40	43	51	59	60	54	59	64	52	56	58	29	40	43	51	59	60	53	58	63	52	55	58	48.7	184	1700	0	123000000000	321000000
Q7YU24	CG3869	Mitochondrial assembly regulatory factor	Marf	4	30	30	30	15	16	13	28	28	25	29	28	30	28	29	29	15	16	13	28	28	25	29	28	30	28	29	29	15	16	13	28	28	25	29	28	30	28	29	29	40.6	91400	810	0	117000000000	668000000
M9NEP1	CG17927	Myosin heavy chain	Mhc	30	88	88	0	66	71	57	66	74	57	61	66	70	62	70	66	66	71	57	66	74	57	61	66	70	62	70	66	0	0	0	0	0	0	0	0	0	0	0	0	45.9	224.28	1962	0	82857000000	3558900000
Q9V3W9	CG1836	Rad23	Rad23	2	18	18	18	3	2	6	17	16	15	16	16	18	15	15	15	3	2	6	17	16	15	16	16	18	15	15	15	3	2	6	17	16	15	16	16	18	15	15	15	61.8	45.8	414	0	60000000000	68500000
M9PD75	CG6647	porin	porin	2	20	20	20	6	9	5	13	17	8	12	13	15	17	19	19	6	9	5	13	17	8	12	13	15	17	19	19	6	9	5	13	17	8	12	13	15	17	19	19	84	30.6	282	0	140000000000	155000000
Q01989	CG5695	jaguar	jar	3	50	50	50	9	7	10	38	44	40	40	41	47	36	43	43	9	7	10	38	44	40	40	41	47	36	43	43	9	7	10	38	44	40	40	41	47	36	43	43	41.9	145	1270	0	85200000000	433000000
P10676	CG5125	neither inactivation nor afterpotential C	ninaC	1	64	64	14	28	32	42	42	59	55	50	57	63	36	55	59	28	32	42	42	59	55	50	57	63	36	55	59	1	0	1	1	11	11	6	11	14	2	8	11	46.4	174.3	1501	0	137070000000	1193900000
Q9VAF5	CG31009	Cadherin 99C	Cad99C	6	47	47	46	16	16	19	44	47	41	34	40	37	37	40	37	16	16	19	44	47	41	34	40	37	37	40	37	15	15	18	43	46	40	33	39	36	36	39	36	37.3	187	1710	0	62400000000	3510000000
Q7KT70	CG3903	Gliotactin	Gli	2	28	27	27	3	5	8	24	25	22	24	24	25	25	25	25	3	4	7	23	24	21	23	23	24	24	24	24	3	4	7	23	24	21	23	23	24	24	24	24	38.4	109	956	0	58200000000	42900000
Q9VV42	CG4899	Photoreceptor dehydrogenase	Pdh	4	18	18	18	6	9	5	17	18	7	12	15	16	18	17	18	6	9	5	17	18	7	12	15	16	18	17	18	6	9	5	17	18	7	12	15	16	18	17	18	68.7	30200	278	0	179000000000	5000000000
Q9W1X5	CG12781	nahoda	nahoda	1	28	28	28	5	5	6	24	24	16	23	21	23	23	23	23	5	5	6	24	24	16	23	21	23	23	23	23	5	5	6	24	24	16	23	21	23	23	23	23	23.6	150	1340	0	35200000000	57400000
B7Z0E0	CG7176	Isocitrate dehydrogenase	Idh	5	22	22	22	12	10	15	17	18	10	18	17	19	17	21	18	12	10	15	17	18	10	18	17	19	17	21	18	12	10	15	17	18	10	18	17	19	17	21	18	43.8	53600	479	0	60400000000	853000000
Q7KTI8	CG8222	PDGF- and VEGF-receptor related	Pvr	11	44	44	44	18	25	21	33	40	37	35	34	37	29	34	35	18	25	21	33	40	37	35	34	37	29	34	35	18	25	21	33	40	37	35	34	37	29	34	35	33.2	170	1500	0	58200000000	249000000
Q7KV34	CG1561	-	CG1561	1	30	30	30	13	16	17	25	26	16	25	23	28	26	23	21	13	16	17	25	26	16	25	23	28	26	23	21	13	16	17	25	26	16	25	23	28	26	23	21	54.5	72526	635	0	46928000000	628260000
Q02645	CG43443	hu li tai shao	hts	3	24	24	7	20	20	21	23	23	13	22	22	17	21	23	20	20	20	21	23	23	13	22	22	17	21	23	20	6	6	6	7	6	4	6	6	5	6	6	6	26.3	127.94	1156	0	31160000000	2186900000
Q9VSZ1	CG3529	-	CG3529	3	16	16	16	5	5	6	15	16	9	14	16	15	16	16	16	5	5	6	15	16	9	14	16	15	16	16	16	5	5	6	15	16	9	14	16	15	16	16	16	42.9	57700	543	0	72300000000	66800000
M9NDE3	CG3921	-	CG3921	2	35	35	35	8	9	9	28	32	27	30	34	32	29	33	31	8	9	9	28	32	27	30	34	32	29	33	31	8	9	9	28	32	27	30	34	32	29	33	31	13.1	350.46	3123	0	43157000000	336470000
Q00174	CG10236	Laminin A	LanA	1	72	72	72	59	61	54	62	57	47	59	57	49	63	61	54	59	61	54	62	57	47	59	57	49	63	61	54	59	61	54	62	57	47	59	57	49	63	61	54	20.6	411.15	3712	0	49181000000	2044600000
Q9VB70	CG6051	-	CG6051	1	19	19	19	1	4	3	16	16	15	14	14	14	13	15	13	1	4	3	16	16	15	14	14	14	13	15	13	1	4	3	16	16	15	14	14	14	13	15	13	24.6	109	989	0	37400000000	4880000
Q9VLL3	CG13388	A kinase anchor protein 200	Akap200	2	17	17	2	6	7	5	12	14	11	9	13	14	13	12	11	6	7	5	12	14	11	9	13	14	13	12	11	0	0	0	1	2	1	0	1	1	1	1	1	25.1	79000	753	0	34700000000	999000000
P12646	CG12529	Zwischenferment	Zw	2	20	20	20	6	2	6	19	18	10	18	17	20	19	18	18	6	2	6	19	18	10	18	17	20	19	18	18	6	2	6	19	18	10	18	17	20	19	18	18	48.3	60.4	524	0	39300000000	44100000
P23226	CG1483	Microtubule-associated protein 205	Map205	4	31	31	31	13	18	15	25	27	26	25	25	27	27	27	27	13	18	15	25	27	26	25	25	27	27	27	27	13	18	15	25	27	26	25	25	27	27	27	27	37.3	127	1190	0	37400000000	249000000
B7Z001	CG3523	-	CG3523	6	102	102	102	35	64	52	51	84	91	64	83	95	54	75	94	35	64	52	51	84	91	64	83	95	54	75	94	35	64	52	51	84	91	64	83	95	54	75	94	45	278	2540	0	168000000000	834000000
A4V0N4	CG3762	Vacuolar H[+] ATPase 68 kDa subunit 2	Vha68-2	3	24	24	15	8	8	11	21	22	6	22	21	23	21	21	19	8	8	11	21	22	6	22	21	23	21	21	19	4	4	6	12	13	2	13	12	14	12	12	10	43.5	68300	614	0	35400000000	553000000
P48610	CG32031	Arginine kinase	Argk	6	15	15	15	9	5	8	13	15	7	11	13	10	15	14	15	9	5	8	13	15	7	11	13	10	15	14	15	9	5	8	13	15	7	11	13	10	15	14	15	26.5	61300	562	0	44800000000	367000000
P31007	CG1725	discs large 1	dlg1	4	22	22	0	6	5	5	17	17	13	19	18	20	16	17	16	6	5	5	17	17	13	19	18	20	16	17	16	0	0	0	0	0	0	0	0	0	0	0	0	28.2	106.67	970	0	23442000000	448610000
Q9V9J3	CG44128	Src oncogene at 42A	Src42A	12	15	15	14	4	5	4	15	14	9	13	13	13	13	14	14	4	5	4	15	14	9	13	13	13	13	14	14	3	4	4	14	13	8	12	12	12	12	13	13	36.6	59069	517	0	29062000000	57945000
M9PBV1	CG7399	Henna	Hn	4	20	20	20	4	3	4	20	19	8	18	18	15	20	17	18	4	3	4	20	19	8	18	18	15	20	17	18	4	3	4	20	19	8	18	18	15	20	17	18	44.2	51.7	452	0	42300000000	21800000
P15215	CG3322	Laminin B2	LanB2	1	46	46	46	33	40	39	39	41	38	35	41	37	40	40	36	33	40	39	39	41	38	35	41	37	40	40	36	33	40	39	39	41	38	35	41	37	40	40	36	32.6	182.34	1639	0	34899000000	2858600000
P22465	CG9579	Annexin B10	AnxB10	4	19	2	2	7	7	10	19	19	15	19	19	18	19	18	18	2	1	1	2	2	1	2	2	2	2	2	2	2	1	1	2	2	1	2	2	2	2	2	2	63.1	35.6	320	0	14800000000	1140000000
P29742	CG9012	Clathrin heavy chain	Chc	1	64	64	64	18	25	18	45	55	53	40	51	55	51	57	56	18	25	18	45	55	53	40	51	55	51	57	56	18	25	18	45	55	53	40	51	55	51	57	56	43	191	1680	0	71900000000	192000000
E1JIZ0	CG43398	scribbled	scrib	13	50	50	50	18	17	16	40	38	38	41	41	40	39	42	38	18	17	16	40	38	38	41	41	40	39	42	38	18	17	16	40	38	38	41	41	40	39	42	38	23.9	281	2590	0	23900000000	293000000
Q9VN58	CG42574	circadian trip	ctrip	1	53	53	52	13	15	15	37	42	47	37	46	47	33	42	47	13	15	15	37	42	47	37	46	47	33	42	47	12	14	14	36	41	46	36	45	46	32	41	46	22.6	337	3140	0	44700000000	237000000
Q9VXV6	CG9195	Scamp	Scamp	2	4	4	4	1	1	2	4	4	3	4	4	4	4	4	4	1	1	2	4	4	3	4	4	4	4	4	4	1	1	2	4	4	3	4	4	4	4	4	4	20.7	38500	343	0	19000000000	127000000
Q9I7I6	CG5191	-	CG5191	3	22	22	22	10	7	8	19	19	14	17	18	19	17	19	18	10	7	8	19	19	14	17	18	19	17	19	18	10	7	8	19	19	14	17	18	19	17	19	18	44.6	62000	552	0	26700000000	332000000
Q9XZ32	CG10254	-	CG10254	1	35	35	35	7	6	8	26	30	27	27	30	32	27	30	30	7	6	8	26	30	27	27	30	32	27	30	30	7	6	8	26	30	27	27	30	32	27	30	30	31.6	157	1400	0	25000000000	62800000
Q9VDI1	CG33094	Syndapin	Synd	1	19	19	19	2	5	7	11	12	9	16	14	10	17	18	16	2	5	7	11	12	9	16	14	10	17	18	16	2	5	7	11	12	9	16	14	10	17	18	16	42.3	55900	494	0	22200000000	159000000
Q9W0Y6	CG15860	painless	pain	1	31	31	31	10	14	11	21	29	29	22	26	27	21	26	29	10	14	11	21	29	29	22	26	27	21	26	29	10	14	11	21	29	29	22	26	27	21	26	29	38.9	104	913	0	52200000000	522000000
Q9VP57	CG7752	putzig	pzg	1	19	19	19	4	4	5	15	17	15	13	14	15	13	17	14	4	4	5	15	17	15	13	14	15	13	17	14	4	4	5	15	17	15	13	14	15	13	17	14	28.2	105	996	0	20800000000	77300000
Q32KD2	CG12196	eggless	egg	1	33	33	33	5	10	8	23	30	28	24	29	26	23	29	30	5	10	8	23	30	28	24	29	26	23	29	30	5	10	8	23	30	28	24	29	26	23	29	30	31	141.94	1262	0	20708000000	771380000
Q9I7N0	CG6214	Multidrug-Resistance like Protein 1	MRP	16	50	50	49	16	13	15	28	44	42	36	39	48	28	43	41	16	13	15	28	44	42	36	39	48	28	43	41	15	12	14	27	43	41	35	38	47	28	42	40	39	173	1550	0	32900000000	363000000
P54611	CG1088	Vacuolar H[+]-ATPase 26kD subunit	Vha26	1	16	16	16	3	5	4	13	14	6	12	13	13	16	14	15	3	5	4	13	14	6	12	13	13	16	14	15	3	5	4	13	14	6	12	13	13	16	14	15	61.5	26100	226	0	32400000000	36100000
M9PEG6	CG17723	Zinc transporter 63C	ZnT63C	2	6	6	6	1	1	2	4	5	4	5	5	6	5	5	5	1	1	2	4	5	4	5	5	6	5	5	5	1	1	2	4	5	4	5	5	6	5	5	5	20.6	59500	545	0	8110000000	1580000
Q9VDZ1	CG5555	-	CG5555	2	17	17	17	2	3	3	9	13	7	12	9	16	8	13	14	2	3	3	9	13	7	12	9	16	8	13	14	2	3	3	9	13	7	12	9	16	8	13	14	37.3	63138	555	0	17422000000	58168000
Q99323	CG15792	zipper	zip	4	99	1	1	21	45	31	82	92	89	84	90	81	85	93	85	1	1	1	1	1	1	1	1	0	1	1	1	1	1	1	1	1	1	1	1	0	1	1	1	49.4	237	2060	0	3990000000	205000000
L0MPZ1	CG32019	bent	bt	1	131	131	1	14	19	97	31	31	99	21	23	106	22	29	106	14	19	97	31	31	99	21	23	106	22	29	106	0	0	1	0	1	0	1	1	1	1	1	1	19.4	941.12	8408	0	22236000000	325090000
Q9VUR4	CG7656	-	CG7656	1	10	2	2	1	1	4	8	9	1	8	9	9	8	9	9	1	0	0	2	2	0	2	2	2	2	2	2	1	0	0	2	2	0	2	2	2	2	2	2	51.1	34900	319	0	6790000000	4670000
M9NFH8	CG9674	-	CG9674	4	68	68	68	14	18	14	27	53	56	29	41	55	21	54	59	14	18	14	27	53	56	29	41	55	21	54	59	14	18	14	27	53	56	29	41	55	21	54	59	34.8	232	2120	0	28800000000	169000000
Q9VNC3	CG14670	Holocarboxylase synthetase	Hcs	1	39	39	39	16	24	33	19	33	21	19	24	31	18	21	34	16	24	33	19	33	21	19	24	31	18	21	34	16	24	33	19	33	21	19	24	31	18	21	34	45.1	115.92	1041	0	44544000000	696420000
Q8IPF5	CG13388	A kinase anchor protein 200	Akap200	1	16	1	1	6	8	5	12	13	11	10	13	14	13	12	11	0	1	0	1	1	1	1	1	1	1	1	1	0	1	0	1	1	1	1	1	1	1	1	1	42.5	38200	372	0	4230000000	0
O76863	CG2677	eIF2B-beta	eIF2B-beta	1	14	14	14	4	4	3	13	14	5	7	8	10	14	14	13	4	4	3	13	14	5	7	8	10	14	14	13	4	4	3	13	14	5	7	8	10	14	14	13	57.1	39200	352	0	40300000000	32800000
Q9VH01	CG6303	BIR repeat containing ubiquitin-conjugating enzyme	Bruce	1	70	70	70	6	12	10	11	35	53	14	27	54	15	34	60	6	12	10	11	35	53	14	27	54	15	34	60	6	12	10	11	35	53	14	27	54	15	34	60	17.5	539	4880	0	28400000000	161000000
Q9VLM8	CG13391	Alanyl-tRNA synthetase	Aats-ala	1	31	31	31	5	6	9	16	27	11	15	20	23	30	31	30	5	6	9	16	27	11	15	20	23	30	31	30	5	6	9	16	27	11	15	20	23	30	31	30	37.4	108	966	0	54300000000	107000000
M9PCU0	CG5125	neither inactivation nor afterpotential C	ninaC	9	51	1	1	28	33	42	42	49	45	45	47	50	35	48	49	1	1	1	1	1	1	1	1	1	1	1	1	1	1	1	1	1	1	1	1	1	1	1	1	46.2	132	1140	0	3280000000	35700000
P51592	CG9484	hyperplastic discs	hyd	1	58	58	58	8	10	9	19	35	44	17	30	49	14	34	46	8	10	9	19	35	44	17	30	49	14	34	46	8	10	9	19	35	44	17	30	49	14	34	46	24.6	319	2890	0	14500000000	119000000
P29310	CG17870	14-3-3zeta	14-3-3zeta	1	14	1	1	6	4	4	11	12	7	10	12	12	11	11	11	1	0	0	1	1	0	1	1	1	1	1	1	1	0	0	1	1	0	1	1	1	1	1	1	52	28300	248	0	3820000000	10700000
P02572	CG12051	Actin 42A	Act42A	1	19	1	1	17	16	16	17	19	18	19	19	18	18	19	19	1	1	1	1	1	1	1	1	1	1	1	1	1	1	1	1	1	1	1	1	1	1	1	1	61.4	41800	376	0	891000000	36800000
E1JJH5	CG1725	discs large 1	dlg1	5	19	4	0	7	5	5	15	15	10	15	15	19	14	14	13	2	1	1	2	2	0	2	2	4	2	2	2	0	0	0	0	0	0	0	0	0	0	0	0	25.2	113	1030	0	737000000	41300000
P05661	CG17927	Myosin heavy chain	Mhc	5	88	2	0	67	72	58	66	74	58	62	67	70	62	71	67	2	2	2	1	2	2	2	2	2	2	2	2	0	0	0	0	0	0	0	0	0	0	0	0	45.6	224.41	1962	0	487650000	8500700
A1Z9I9	CG18076	short stop	shot	22	132	3	3	99	99	66	106	106	76	104	110	80	114	114	100	2	1	2	2	3	2	3	3	2	2	3	3	2	1	2	2	3	2	3	3	2	2	3	3	27.2	615.29	5390	0	432000000	2218300
Q02645	CG43443	hu li tai shao	hts	1	18	1	1	15	15	16	17	18	9	16	17	12	16	17	15	1	1	1	1	1	0	0	1	0	1	0	1	1	1	1	1	1	0	0	1	0	1	0	1	42.4	54600	495	0	368000000	95500000
Q00963	CG5870	beta Spectrin	beta-Spec	1	127	1	1	56	87	50	101	112	100	105	113	103	105	112	106	0	0	0	0	0	0	0	0	1	0	0	0	0	0	0	0	0	0	0	0	1	0	0	0	56.1	266	2290	0	444000000	0
D1YSG0	CG32019	bent	bt	4	131	1	1	14	19	97	31	30	100	20	22	106	21	29	106	0	0	1	0	0	1	0	0	1	0	1	1	0	0	1	0	0	1	0	0	1	0	1	1	18.3	1000	8930	0	160000000	0
R9PY16	CG11700	-	CG11700	1	16	1	1	10	11	12	15	15	14	15	15	16	15	15	15	0	0	0	0	0	0	0	0	1	0	0	0	0	0	0	0	0	0	0	0	1	0	0	0	56.5	34300	301	0	5500000	0
M9PHK8	CG1725	discs large 1	dlg1	8	18	1	1	7	6	6	15	15	10	16	15	16	14	14	14	1	1	1	1	1	1	1	1	1	1	1	1	1	1	1	1	1	1	1	1	1	1	1	1	22.9	107	1000	1.08e-299	529000000	22600000
Q9VF03	CG18740	moira	mor	1	28	28	28	7	9	7	24	26	22	24	23	21	23	24	22	7	9	7	24	26	22	24	23	21	23	24	22	7	9	7	24	26	22	24	23	21	23	24	22	25.6	131.36	1209	3.0038e-291	29785000000	357240000
Q9VHX9	CG2791	CD98 heavy chain	CD98hc	1	19	19	19	5	8	6	18	19	15	17	17	18	17	17	17	5	8	6	18	19	15	17	17	18	17	17	17	5	8	6	18	19	15	17	17	18	17	17	17	38.9	62700	565	2.1e-288	53800000000	363000000
Q9W329	CG3002	Golgi-localized, gamma-adaptin ear containing, ARF binding protein ÊÊÊÊÊÊÊÊÊÊÊÊÊÊÊÊÊÊÊÊÊÊÊÊÊÊÊÊÊÊ	Gga	1	19	19	19	8	6	6	16	17	8	14	14	15	14	14	14	8	6	6	16	17	8	14	14	15	14	14	14	8	6	6	16	17	8	14	14	15	14	14	14	39.8	72578	660	1.4203e-285	21076000000	266710000
Q7K0X9	CG5081	Syntaxin 7	Syx7	1	12	12	12	1	0	0	10	11	7	10	10	10	9	10	10	1	0	0	10	11	7	10	10	10	9	10	10	1	0	0	10	11	7	10	10	10	9	10	10	60.3	31800	282	6.21e-283	43900000000	57200000
P53501	CG10067	Actin 57B	Act57B	2	19	3	2	16	15	15	18	19	16	19	18	18	18	19	19	3	3	3	3	3	2	3	3	3	3	3	3	2	2	2	2	2	1	2	2	2	2	2	2	52.9	41834	376	1.1879e-281	7419700000	494770000
P18489	CG12210	Synaptobrevin	Syb	4	9	9	9	4	4	3	9	9	8	9	9	9	9	9	9	4	4	3	9	9	8	9	9	9	9	9	9	4	4	3	9	9	8	9	9	9	9	9	9	60.5	14100	129	1.12e-280	51100000000	16500000
P10981	CG18290	Actin 87E	Act87E	4	18	1	1	15	14	14	17	18	15	18	17	17	17	18	18	1	1	1	1	1	0	1	1	1	1	1	1	1	1	1	1	1	0	1	1	1	1	1	1	49.5	41800	376	2.73e-278	915000000	67700000
P14199	CG10360	refractory to sigma P	ref(2)P	1	13	13	13	4	5	4	8	10	9	11	11	13	10	10	11	4	5	4	8	10	9	11	11	13	10	10	11	4	5	4	8	10	9	11	11	13	10	10	11	30.9	65300	599	3.33e-278	38700000000	59600000
M9NES0	CG5711	Arrestin 1	Arr1	2	17	17	17	4	3	4	12	14	11	11	14	16	10	14	14	4	3	4	12	14	11	11	14	16	10	14	14	4	3	4	12	14	11	11	14	16	10	14	14	46.7	40800	364	5.01e-278	45000000000	88200000
P08879	CG2210	abnormal wing discs	awd	1	7	7	7	2	2	5	7	7	4	7	7	7	7	7	7	2	2	5	7	7	4	7	7	7	7	7	7	2	2	5	7	7	4	7	7	7	7	7	7	66.7	17.2	153	9.35e-278	95200000000	26600000
Q9XZ14	CG9634	-	CG9634	1	23	23	23	8	9	10	21	23	16	19	21	19	20	21	20	8	9	10	21	23	16	19	21	19	20	21	20	8	9	10	21	23	16	19	21	19	20	21	20	29.9	100	879	1.22e-275	27700000000	128000000
M9PDK5	CG17332	Vacuolar H[+]-ATPase SFD subunit	VhaSFD	4	15	15	15	4	6	10	14	15	7	12	14	13	14	15	14	4	6	10	14	15	7	12	14	13	14	15	14	4	6	10	14	15	7	12	14	13	14	15	14	41.5	53700	468	1.04e-272	12400000000	9820000
Q0KIE7	CG1651	Ankyrin	Ank	1	29	29	27	7	13	11	12	22	22	15	20	26	12	21	25	7	13	11	12	22	22	15	20	26	12	21	25	5	11	9	11	20	20	14	18	24	11	19	23	21.5	170.17	1549	1.4777e-272	14754000000	351370000
B7YZL3	CG10737	-	CG10737	11	22	22	22	2	7	6	15	19	14	15	15	20	12	17	19	2	7	6	15	19	14	15	15	20	12	17	19	2	7	6	15	19	14	15	15	20	12	17	19	31	103.83	955	9.1958e-271	31339000000	579180000
P11046	CG7123	LanB1	LanB1	1	32	32	32	25	30	25	24	28	22	24	24	24	25	27	26	25	30	25	24	28	22	24	24	24	25	27	26	25	30	25	24	28	22	24	24	24	25	27	26	17.4	198.33	1788	4.8072e-269	17864000000	1199700000
Q7K2P3	CG1648	-	CG1648	2	10	10	10	5	5	6	8	10	4	9	8	9	9	10	10	5	5	6	8	10	4	9	8	9	9	10	10	5	5	6	8	10	4	9	8	9	9	10	10	52.2	23853	230	1.1695e-265	37192000000	134650000
M9NFA7	CG9086	-	CG9086	4	44	44	44	10	9	10	15	33	39	21	32	39	20	35	41	10	9	10	15	33	39	21	32	39	20	35	41	10	9	10	15	33	39	21	32	39	20	35	41	26.6	208	1820	1.67e-265	30000000000	639000000
Q9VLS7	CG8552	-	CG8552	2	29	29	29	23	25	26	14	21	15	14	18	17	15	18	19	23	25	26	14	21	15	14	18	17	15	18	19	23	25	26	14	21	15	14	18	17	15	18	19	22.8	214.15	2016	5.5276e-265	33295000000	4396900000
Q8IQ63	CG10596	Msr-110	Msr-110	3	19	19	19	4	3	2	12	17	12	15	14	18	14	15	15	4	3	2	12	17	12	15	14	18	14	15	15	4	3	2	12	17	12	15	14	18	14	15	15	38.6	71800	625	1.2e-264	106000000000	20200000
B5RIR1	CG9258	nervana 1	nrv1	2	16	16	16	2	4	4	11	13	4	11	13	15	11	14	11	2	4	4	11	13	4	11	13	15	11	14	11	2	4	4	11	13	4	11	13	15	11	14	11	44.3	35300	309	2.67e-259	68500000000	57800000
Q9VQW7	CG12676	echinoid	ed	5	23	23	23	9	9	10	20	21	21	22	22	21	20	21	21	9	9	10	20	21	21	22	22	21	20	21	21	9	9	10	20	21	21	22	22	21	20	21	21	19.6	147	1330	2.93e-257	50500000000	197000000
E1JJ78	CG2520	like-AP180	lap	3	14	14	14	2	4	4	11	11	4	9	10	11	9	10	9	2	4	4	11	11	4	9	10	11	9	10	9	2	4	4	11	11	4	9	10	11	9	10	9	28.4	84218	788	1.0574e-253	10142000000	20802000
Q9VS85	CG8532	liquid facets	lqf	7	13	13	13	1	3	2	12	11	7	11	10	12	12	10	9	1	3	2	12	11	7	11	10	12	12	10	9	1	3	2	12	11	7	11	10	12	12	10	9	19.4	88800	831	8.55e-251	19600000000	20000000
Q8T8W2	CG3814	-	CG3814	2	3	3	3	0	1	1	3	3	1	3	3	3	3	3	3	0	1	1	3	3	1	3	3	3	3	3	3	0	1	1	3	3	1	3	3	3	3	3	3	15.6	27200	244	2.17e-250	2400000000	0
Q7K4M9	CG15118	-	CG15118	3	16	16	16	3	4	6	14	14	10	15	14	12	15	15	14	3	4	6	14	14	10	15	14	12	15	15	14	3	4	6	14	14	10	15	14	12	15	15	14	34.5	71626	637	6.6401e-250	29083000000	227410000
Q59DP9	CG42314	plasma membrane calcium ATPase	PMCA	2	34	34	3	12	11	12	23	27	27	27	27	34	24	28	28	12	11	12	23	27	27	27	27	34	24	28	28	0	0	0	1	2	2	2	2	3	2	2	2	29.3	139	1260	1.52e-245	62300000000	282000000
Q9VS54	CG8593	quemao	qm	2	12	12	12	2	3	2	9	10	5	9	9	10	10	10	9	2	3	2	9	10	5	9	9	10	10	10	9	2	3	2	9	10	5	9	9	10	10	10	9	48.2	38826	338	4.4946e-244	11727000000	47181000
Q9VY42	CG1461	-	CG1461	1	12	12	12	2	4	3	11	10	8	11	11	10	11	11	11	2	4	3	11	10	8	11	11	10	11	11	11	2	4	3	11	10	8	11	11	10	11	11	11	31.3	55900	501	9.02e-243	14100000000	3730000
P32392	CG7558	Actin-related protein 3	Arp3	2	18	18	18	2	3	6	15	17	6	14	17	10	13	14	13	2	3	6	15	17	6	14	17	10	13	14	13	2	3	6	15	17	6	14	17	10	13	14	13	54.5	47032	418	1.111e-238	43648000000	349340000
O61491	CG8200	Flotillin 1	Flo1	2	21	21	21	10	7	9	17	16	7	17	14	21	17	15	15	10	7	9	17	16	7	17	14	21	17	15	15	10	7	9	17	16	7	17	14	21	17	15	15	50.5	47135	426	1.6449e-237	43645000000	332710000
A4V2J2	CG2512	alpha-Tubulin at 84D	alphaTub84D	5	15	15	6	10	9	9	12	13	9	11	13	14	12	12	12	10	9	9	12	13	9	11	13	14	12	12	12	6	5	5	6	6	6	6	6	6	6	6	6	40.9	49.89	450	2.3987e-237	41369000000	2136100000
Q9VCR9	CG17121	-	CG17121	1	16	16	16	7	7	9	15	15	10	16	16	15	16	16	16	7	7	9	15	15	10	16	16	15	16	16	16	7	7	9	15	15	10	16	16	15	16	16	16	56.2	39500	361	8.29e-237	71300000000	262000000
Q9VLB7	CG4422	GDP dissociation inhibitor	Gdi	1	20	20	20	6	5	7	14	18	5	15	13	17	18	19	20	6	5	7	14	18	5	15	13	17	18	19	20	6	5	7	14	18	5	15	13	17	18	19	20	53.7	49902	443	8.0674e-236	24726000000	235040000
Q9VU76	CG10732	-	CG10732	4	30	30	30	7	8	9	25	29	27	23	26	22	23	29	28	7	8	9	25	29	27	23	26	22	23	29	28	7	8	9	25	29	27	23	26	22	23	29	28	23.1	183.99	1657	3.4375e-234	15628000000	157640000
Q9VD30	CG7077	retinol dehydrogenase B	rdhB	1	9	9	9	1	2	4	4	7	2	4	6	6	8	8	9	1	2	4	4	7	2	4	6	6	8	8	9	1	2	4	4	7	2	4	6	6	8	8	9	40.7	27300	248	1.55e-232	47800000000	25000000
A1Z6Z8	CG2146	dilute class unconventional myosin	didum	5	50	50	49	10	12	14	17	30	38	16	24	43	19	33	41	10	12	14	17	30	38	16	24	43	19	33	41	9	11	13	16	29	37	15	24	42	18	32	41	28.6	208	1800	5.37e-230	20700000000	495000000
Q9W2R3	CG9985	skittles	sktl	1	16	16	16	5	4	8	13	15	10	13	15	14	15	14	14	5	4	8	13	15	10	13	15	14	15	14	14	5	4	8	13	15	10	13	15	14	15	14	14	28.8	87800	792	1.82e-229	40800000000	130000000
M9PE65	CG43225	axotactin	axo	1	39	1	1	3	6	7	32	32	32	34	32	31	35	33	33	0	0	0	0	0	1	0	0	0	0	0	0	0	0	0	0	0	1	0	0	0	0	0	0	21.5	242	2180	7.84e-227	8070000	0
Q9VC56	CG5794	puffyeye	puf	3	54	54	54	7	7	7	13	26	37	24	30	38	18	31	44	7	7	7	13	26	37	24	30	38	18	31	44	7	7	7	13	26	37	24	30	38	18	31	44	15.8	440	3910	2.43e-225	9480000000	41600000
B7YZQ3	CG42310	prominin	prom	3	30	30	30	6	7	6	19	20	17	21	22	26	22	19	20	6	7	6	19	20	17	21	22	26	22	19	20	6	7	6	19	20	17	21	22	26	22	19	20	27.7	138	1240	3.02e-225	22600000000	29300000
Q9VN12	CG1090	-	CG1090	2	8	8	8	1	2	2	7	8	8	8	7	8	8	8	8	1	2	2	7	8	8	8	7	8	8	8	8	1	2	2	7	8	8	8	7	8	8	8	8	12.5	70700	642	3.8e-225	21100000000	10500000
M9NF15	CG43225	axotactin	axo	4	39	39	1	4	7	8	33	33	32	35	33	32	36	34	34	4	7	8	33	33	32	35	33	32	36	34	34	1	1	1	1	1	1	1	1	1	1	1	1	22.2	229	2070	5.29e-225	40000000000	515000000
P84051	CG31618	His2A:CG31618	His2A:CG31618	2	6	6	4	2	2	2	5	6	3	5	6	5	5	6	5	2	2	2	5	6	3	5	6	5	5	6	5	0	0	0	3	4	1	3	4	3	3	4	3	58.1	13400	124	1.04e-221	105000000000	277000000
M9PIG8	CG7619	Regulatory particle non-ATPase 10	Rpn10	2	7	7	7	1	3	3	6	6	3	6	6	6	6	6	6	1	3	3	6	6	3	6	6	6	6	6	6	1	3	3	6	6	3	6	6	6	6	6	6	22.7	42600	396	2.24e-218	9730000000	1750000
Q9VSD6	CG7935	moleskin	msk	17	23	23	23	5	5	5	14	15	3	15	16	9	19	23	23	5	5	5	14	15	3	15	16	9	19	23	23	5	5	5	14	15	3	15	16	9	19	23	23	29.5	119.31	1049	1.0917e-216	18010000000	295500000
Q9VK44	CG9934	-	CG9934	3	36	36	36	8	10	9	25	33	29	32	33	33	27	33	31	8	10	9	25	33	29	32	33	33	27	33	31	8	10	9	25	33	29	32	33	33	27	33	31	30.2	138.59	1217	2.8181e-214	136910000000	7397500000
O97125	CG5436	Heat shock protein 68	Hsp68	2	8	5	4	4	5	5	6	7	6	7	7	7	8	8	7	1	2	2	3	4	3	4	4	4	5	5	4	1	2	2	3	3	3	4	3	3	4	4	3	15	69700	635	1.44e-213	2520000000	11800000
B7YZG7	CG13349	Regulatory particle non-ATPase 13	Rpn13	4	6	6	6	1	0	1	5	6	1	6	5	6	5	6	6	1	0	1	5	6	1	6	5	6	5	6	6	1	0	1	5	6	1	6	5	6	5	6	6	30.1	42000	389	7.66e-213	4750000000	4790000
A1ZBL0	CG9277	beta-Tubulin at 56D	betaTub56D	5	16	16	4	13	12	11	15	15	10	15	14	11	15	13	12	13	12	11	15	15	10	15	14	11	15	13	12	3	2	2	4	4	3	4	4	3	4	4	3	44.5	51296	456	9.0822e-213	27022000000	453270000
Q7K738	CG5788	Ubiquitin conjugating enzyme 10	Ubc10	1	10	10	10	4	3	5	10	10	6	9	9	5	10	9	10	4	3	5	10	10	6	9	9	5	10	9	10	4	3	5	10	10	6	9	9	5	10	9	10	59.1	17900	154	4.65e-211	68200000000	167000000
Q9VH90	CG9448	trabid	trbd	1	16	16	16	0	0	3	7	9	9	10	9	14	9	9	11	0	0	3	7	9	9	10	9	14	9	9	11	0	0	3	7	9	9	10	9	14	9	9	11	23.8	88200	778	5.19e-211	11000000000	0
P02825	CG18743	Heat-shock-protein-70Ab	Hsp70Ab	2	7	3	1	4	4	4	5	7	3	4	5	7	5	7	7	1	1	1	2	3	0	1	1	3	1	3	3	0	0	0	1	1	0	0	1	1	0	1	1	13.6	70200	642	9.94e-211	1410000000	151000000
Q8INI8	CG31449	Heat-shock-protein-70Ba	Hsp70Ba	4	7	1	1	4	4	4	4	6	3	4	4	6	6	7	7	0	0	0	0	0	0	0	0	0	1	1	1	0	0	0	0	0	0	0	0	0	1	1	1	13.6	70200	641	8.09e-210	169000000	0
Q9VRD9	CG1753	Cystathionine beta-synthase	Cbs	1	9	9	9	1	3	4	9	8	7	8	8	9	9	8	7	1	3	4	9	8	7	8	8	9	9	8	7	1	3	4	9	8	7	8	8	9	9	8	7	20.5	56900	522	6.89e-208	23400000000	1650000
Q8SZU6	CG12024	-	CG12024	3	12	12	12	1	1	1	8	9	2	10	10	9	10	9	9	1	1	1	8	9	2	10	10	9	10	9	9	1	1	1	8	9	2	10	10	9	10	9	9	40.8	32500	292	2.04e-207	11500000000	5620000
A4V3G1	CG6058	Aldolase	Ald	4	17	17	17	15	16	14	17	17	13	17	17	16	17	16	16	15	16	14	17	17	13	17	17	16	17	16	16	15	16	14	17	17	13	17	17	16	17	16	16	47.7	39.56	363	1.3661e-203	46087000000	671170000
P35220	CG17947	alpha Catenin	alpha-Cat	1	20	20	20	6	8	8	17	17	11	19	16	17	17	17	13	6	8	8	17	17	11	19	16	17	17	17	13	6	8	8	17	17	11	19	16	17	17	17	13	26	102.44	917	9.0534e-201	17492000000	179640000
A8DYJ3	CG7563	Calpain-A	CalpA	5	18	18	14	2	5	2	13	16	11	14	14	15	12	12	15	2	5	2	13	16	11	14	14	15	12	12	15	1	2	1	10	12	8	10	10	11	8	10	11	28.4	93962	828	1.056e-200	16350000000	1520700000
Q9VK28	CG16974	-	CG16974	1	37	37	37	11	12	12	31	30	25	31	34	29	30	32	29	11	12	12	31	30	25	31	34	29	30	32	29	11	12	12	31	30	25	31	34	29	30	32	29	31.2	143	1260	4.43e-199	33300000000	1220000000
Q8MLT4	CG5820	Gp150	Gp150	2	31	31	31	11	13	12	27	29	22	28	25	26	27	28	26	11	13	12	27	29	22	28	25	26	27	28	26	11	13	12	27	29	22	28	25	26	27	28	26	29.2	120.96	1076	1.0819e-196	80188000000	1097700000
Q9I7U4	CG1915	sallimus	sls	2	65	65	0	14	14	43	16	23	41	21	18	53	15	21	47	14	14	43	16	23	41	21	18	53	15	21	47	0	0	0	0	0	0	0	0	0	0	0	0	4.5	2041.3	17970	1.2749e-196	18150000000	710740000
Q59DQ0	CG42314	plasma membrane calcium ATPase	PMCA	3	33	2	0	13	12	13	24	27	27	27	27	33	23	28	28	1	1	1	2	2	2	2	2	2	1	2	2	0	0	0	0	0	0	0	0	0	0	0	0	28.7	130	1180	3.36e-196	1390000000	9030000
Q9V4C7	CG42314	plasma membrane calcium ATPase	PMCA	2	33	1	1	13	12	13	25	27	26	27	27	33	23	28	28	0	0	0	1	1	0	1	1	1	1	1	1	0	0	0	1	1	0	1	1	1	1	1	1	28.7	133	1210	3.84e-196	214000000	0
M9PEA0	CG1915	sallimus	sls	16	62	2	2	12	12	42	13	20	39	18	15	51	12	18	45	0	0	1	0	0	1	0	0	2	0	0	1	0	0	1	0	0	1	0	0	2	0	0	1	4.2	2100	18500	5.36e-195	203000000	0
Q9VHN7	CG8036	-	CG8036	3	23	23	23	7	9	10	19	21	11	16	17	21	18	19	19	7	9	10	19	21	11	16	17	21	18	19	19	7	9	10	19	21	11	16	17	21	18	19	19	44.2	68000	626	7.14e-194	29400000000	105000000
P22700	CG3725	Calcium ATPase at 60A	Ca-P60A	2	29	28	28	22	25	22	26	26	25	26	27	25	22	26	25	21	24	21	25	25	24	25	26	24	21	25	24	21	24	21	25	25	24	25	26	24	21	25	24	31	109.61	1002	8.3748e-193	34924000000	1970600000
P15278	CG5803	Fasciclin 3	Fas3	1	9	3	3	5	5	5	9	9	8	9	9	8	9	9	8	1	1	1	3	3	3	3	3	3	3	3	3	1	1	1	3	3	3	3	3	3	3	3	3	19.1	55900	508	3.14e-192	5770000000	2040000
Q9XTL2	CG6521	Signal transducing adaptor molecule	Stam	1	10	10	10	0	2	2	9	10	3	10	8	10	10	8	7	0	2	2	9	10	3	10	8	10	10	8	7	0	2	2	9	10	3	10	8	10	10	8	7	16.7	74600	689	1.12e-191	5390000000	0
Q95T12	CG6151	flower	fwe	3	7	7	7	3	2	2	7	7	6	6	7	7	6	7	6	3	2	2	7	7	6	6	7	7	6	7	6	3	2	2	7	7	6	6	7	7	6	7	6	39.7	20.6	194	1.28e-191	19200000000	41900000
Q9VUH6	CG9311	myopic	mop	4	28	28	28	7	9	7	22	26	21	23	25	22	22	27	25	7	9	7	22	26	21	23	25	22	22	27	25	7	9	7	22	26	21	23	25	22	22	27	25	18.5	200.33	1833	2.0851e-191	27257000000	195820000
Q6NLA3	CG1709	Vacuolar H[+] ATPase 100kD subunit 1	Vha100-1	4	29	29	4	12	17	15	28	26	26	25	29	29	23	25	27	12	17	15	28	26	26	25	29	29	23	25	27	1	1	1	4	4	4	3	4	4	2	3	4	33.9	96.83	852	8.6237e-191	97389000000	540750000
P19107	CG5962	Arrestin 2	Arr2	1	22	22	22	12	10	17	17	18	15	17	19	20	13	18	18	12	10	17	17	18	15	17	19	20	13	18	18	12	10	17	17	18	15	17	19	20	13	18	18	49.4	45028	401	9.6514e-191	136920000000	885370000
Q7KUA4	CG7528	Ubiquitin activating enzyme 2	Uba2	1	14	14	14	2	2	4	14	14	11	13	13	12	13	14	12	2	2	4	14	14	11	13	13	12	13	14	12	2	2	4	14	14	11	13	13	12	13	14	12	24.9	77.61	700	3.893e-190	18632000000	266280000
Q9VZF1	CG1309	-	CG1309	1	9	9	9	0	0	0	1	6	1	1	3	5	3	7	9	0	0	0	1	6	1	1	3	5	3	7	9	0	0	0	1	6	1	1	3	5	3	7	9	21.2	58400	524	1.86e-189	2150000000	0
Q9VPJ9	CG3164	-	CG3164	3	19	19	18	6	5	7	14	18	16	15	13	18	13	17	16	6	5	7	14	18	16	15	13	18	13	17	16	5	4	6	13	17	15	14	12	17	12	16	15	22.9	78100	698	2.65e-189	33400000000	125000000
M9NEQ9	CG14206	Ribosomal protein S10b	RpS10b	3	7	7	7	1	1	2	6	7	3	6	6	6	6	7	6	1	1	2	6	7	3	6	6	6	6	7	6	1	1	2	6	7	3	6	6	6	6	7	6	47.5	17900	160	1.28e-188	39500000000	3670000
B7Z0V3	CG2767	-	CG2767	2	12	12	12	5	5	5	11	11	5	11	10	11	12	11	11	5	5	5	11	11	5	11	10	11	12	11	11	5	5	5	11	11	5	11	10	11	12	11	11	38.4	39104	349	2.8968e-188	26405000000	1503600000
Q9VUX2	CG5841	mind bomb 1	mib1	4	31	31	30	7	12	10	20	25	26	22	27	28	19	28	26	7	12	10	20	25	26	22	27	28	19	28	26	6	11	9	19	24	25	21	26	27	18	27	25	26	129.87	1226	1.2718e-187	35959000000	646810000
M9MS14	CG4322	moody	moody	2	10	10	6	1	2	3	8	9	7	7	6	10	8	8	9	1	2	3	8	9	7	7	6	10	8	8	9	0	0	1	4	5	3	4	2	6	4	4	5	19.9	69000	633	1.54e-187	9600000000	17000000
P15007	CG17654	Enolase	Eno	3	14	14	14	6	8	6	11	13	7	11	13	11	11	10	11	6	8	6	11	13	7	11	13	11	11	10	11	6	8	6	11	13	7	11	13	11	11	10	11	39.2	54309	500	1.1184e-186	31333000000	410250000
M9PD18	CG12403	Vacuolar H[+] ATPase 68kD subunit 1	Vha68-1	2	17	8	8	5	5	7	14	15	8	15	15	16	15	16	15	1	1	2	5	6	4	6	6	7	6	7	6	1	1	2	5	6	4	6	6	7	6	7	6	31.3	68400	614	3.25e-186	6130000000	9800000
A8DZ14	CG5803	Fasciclin 3	Fas3	3	15	15	9	5	5	5	13	13	9	12	12	13	14	13	10	5	5	5	13	13	9	12	12	13	14	13	10	1	1	1	7	7	4	6	6	8	8	7	5	30.8	63400	577	4.3e-186	53000000000	149000000
Q7JYX5	CG1599	Vesicle-associated membrane protein 7	Vamp7	1	13	13	13	3	7	6	9	11	8	9	12	12	9	11	12	3	7	6	9	11	8	9	12	12	9	11	12	3	7	6	9	11	8	9	12	12	9	11	12	54.1	24900	218	2.56e-185	23500000000	7300000
Q9VLS3	CG44122	Piezo	Piezo	12	27	26	1	4	8	6	17	19	19	16	18	27	19	18	21	4	8	6	17	19	19	16	18	26	19	18	21	0	1	1	1	1	1	1	1	1	1	1	1	12.6	297	2620	4.9e-185	11400000000	409000000
M9PG83	CG6395	Cysteine string protein	Csp	2	8	8	5	1	1	3	5	6	5	7	6	8	6	6	6	1	1	3	5	6	5	7	6	8	6	6	6	1	0	2	3	4	3	5	4	5	4	4	4	35.7	26200	244	5.46e-185	24900000000	193000
A8JQV8	CG43140	polychaetoid	pyd	1	28	3	3	4	7	7	19	24	21	18	23	23	18	23	24	0	1	1	1	2	2	1	2	3	1	2	2	0	1	1	1	2	2	1	2	3	1	2	2	23.8	160	1450	2.16e-184	865000000	0
A8Y516	CG42595	unextended	uex	1	14	14	14	2	2	3	10	12	7	11	12	11	9	10	12	2	2	3	10	12	7	11	12	11	9	10	12	2	2	3	10	12	7	11	12	11	9	10	12	21.6	93300	834	8.02e-184	7450000000	4000000
A1Z746	CG1555	cinnabar	cn	2	15	15	15	3	6	3	13	14	8	13	12	13	14	14	14	3	6	3	13	14	8	13	12	13	14	14	14	3	6	3	13	14	8	13	12	13	14	14	14	35.5	52900	465	3.38e-183	31600000000	22600000
M9PF50	CG44122	Piezo	Piezo	1	27	1	1	4	7	5	17	18	19	16	18	27	18	18	21	0	0	0	1	0	1	1	1	1	0	1	1	0	0	0	1	0	1	1	1	1	0	1	1	12.6	292	2570	4.35e-183	41000000	0
M9PB68	CG14472	purity of essence	poe	3	49	49	49	10	9	18	14	17	35	12	15	39	11	17	46	10	9	18	14	17	35	12	15	39	11	17	46	10	9	18	14	17	35	12	15	39	11	17	46	11	591	5320	4.16e-182	7960000000	98600000
M9PDM4	CG10260	Phosphatidylinositol 4-kinase III alpha	PI4KIIIalpha	2	37	37	37	9	10	9	6	21	27	11	15	28	8	18	30	9	10	9	6	21	27	11	15	28	8	18	30	9	10	9	6	21	27	11	15	28	8	18	30	21.1	242.03	2154	9.8959e-182	20424000000	884630000
Q7KTB0	CG18507	-	CG18507	1	11	11	3	3	2	2	8	9	5	9	6	9	9	8	8	3	2	2	8	9	5	9	6	9	9	8	8	0	0	0	3	3	0	3	2	2	3	3	3	28.2	56173	514	1.8014e-181	16359000000	75844000
B7YZF5	CG42321	-	CG42321	10	18	18	18	7	6	6	11	15	13	13	9	17	12	14	16	7	6	6	11	15	13	13	9	17	12	14	16	7	6	6	11	15	13	13	9	17	12	14	16	14	149.59	1324	5.1257e-180	15040000000	321550000
Q9VK04	CG31729	-	CG31729	2	29	29	29	11	11	14	21	25	22	21	22	26	18	23	27	11	11	14	21	25	22	21	22	26	18	23	27	11	11	14	21	25	22	21	22	26	18	23	27	31.6	122.92	1087	1.2985e-175	36816000000	249590000
Q9VZU7	CG12082	-	CG12082	1	24	24	24	9	10	10	19	22	18	22	20	22	21	21	20	9	10	10	19	22	18	22	20	22	21	21	20	9	10	10	19	22	18	22	20	22	21	21	20	35.1	92091	827	1.9947e-175	26344000000	88872000
Q9VXF9	CG4420	rings lost	rngo	1	11	11	11	0	1	4	9	10	9	11	11	9	10	11	10	0	1	4	9	10	9	11	11	9	10	11	10	0	1	4	9	10	9	11	11	9	10	11	10	33.2	50500	458	2.6e-175	10500000000	0
Q9VNI8	CG2031	Hpr1	Hpr1	1	7	7	7	1	0	0	4	5	0	5	5	3	6	5	4	1	0	0	4	5	0	5	5	3	6	5	4	1	0	0	4	5	0	5	5	3	6	5	4	12.6	80800	701	8.66e-172	1440000000	34800000
P23625	CG17759	G protein alpha q subunit	Galphaq	1	15	5	4	5	6	7	9	12	7	10	10	13	8	11	10	3	3	4	5	5	3	5	5	5	4	5	5	3	2	3	4	4	2	4	4	4	3	4	4	53	41300	353	7.02e-171	19400000000	22100000
E1JIJ5	CG17369	Vacuolar H[+]-ATPase 55kD subunit	Vha55	2	18	18	18	2	4	7	13	15	6	11	15	14	15	15	15	2	4	7	13	15	6	11	15	14	15	15	15	2	4	7	13	15	6	11	15	14	15	15	15	46.3	54500	490	3.65e-166	17000000000	11900000
Q7JXZ2	CG5345	Eip55E	Eip55E	1	12	12	12	0	2	0	9	9	2	7	9	8	12	12	11	0	2	0	9	9	2	7	9	8	12	12	11	0	2	0	9	9	2	7	9	8	12	12	11	41	43000	393	1.03e-165	21900000000	0
Q9VE80	CG7675	-	CG7675	2	14	14	14	5	7	8	12	14	7	13	14	14	13	13	13	5	7	8	12	14	7	13	14	14	13	13	13	5	7	8	12	14	7	13	14	14	13	13	13	44.6	37097	336	3.6704e-165	68044000000	202000000
Q9VGG5	CG6977	Cadherin 87A	Cad87A	1	29	29	29	6	6	5	20	21	20	20	22	22	19	22	20	6	6	5	20	21	20	20	22	22	19	22	20	6	6	5	20	21	20	20	22	22	19	22	20	17.6	217.55	1975	7.2141e-165	10861000000	150610000
Q9VJW7	CG18507	-	CG18507	4	10	2	2	3	2	3	7	8	6	8	6	9	8	6	7	0	0	1	2	2	1	2	2	2	2	1	2	0	0	1	2	2	1	2	2	2	2	1	2	25.9	55900	513	1.19e-164	2220000000	0
Q8T0G8	CG8024	lightoid	ltd	1	19	1	1	4	5	8	17	18	16	16	16	17	17	16	17	0	0	0	0	0	0	0	0	1	0	0	0	0	0	0	0	0	0	0	0	1	0	0	0	46.1	42600	388	1.12e-162	48900000	0
Q8MLQ5	CG5594	kazachoc	kcc	4	22	22	22	9	10	11	17	20	19	20	20	22	18	20	21	9	10	11	17	20	19	20	20	22	18	20	21	9	10	11	17	20	19	20	20	22	18	20	21	24.5	119	1070	4.11e-161	45700000000	466000000
M9PJN8	CG8893	Glyceraldehyde 3 phosphate dehydrogenase 2	Gapdh2	3	13	13	2	4	4	5	9	12	3	9	10	11	12	13	12	4	4	5	9	12	3	9	10	11	12	13	12	0	0	1	2	2	0	1	1	1	2	2	1	47.3	35369	332	7.3003e-161	23449000000	229840000
A4UZE6	CG17759	G protein alpha q subunit	Galphaq	2	16	16	5	3	3	4	10	13	8	11	10	14	10	12	11	3	3	4	10	13	8	11	10	14	10	12	11	1	0	1	5	5	3	5	4	5	5	5	5	55.5	41600	353	9.47e-160	42400000000	97800000
Q960X8	CG2903	Hepatocyte growth factor regulated tyrosine kinase substrate ÊÊÊÊÊÊÊÊÊÊÊÊÊÊÊÊÊÊÊÊÊÊÊÊÊÊÊÊÊÊ	Hrs	3	17	17	17	7	4	9	13	15	11	15	17	10	14	17	12	7	4	9	13	15	11	15	17	10	14	17	12	7	4	9	13	15	11	15	17	10	14	17	12	26.1	85414	760	3.0536e-156	13458000000	420040000
A1ZAJ2	CG8566	unc-104 ortholog (C. elegans)	unc-104	6	42	42	42	7	9	7	9	24	32	15	23	32	10	25	33	7	9	7	9	24	32	15	23	32	10	25	33	7	9	7	9	24	32	15	23	32	10	25	33	26.2	197	1740	2.7e-154	29400000000	231000000
E1JJ51	CG2929	Pi4KIIalpha	Pi4KIIalpha	3	26	26	26	18	18	21	24	24	15	21	21	20	23	23	22	18	18	21	24	24	15	21	21	20	23	23	22	18	18	21	24	24	15	21	21	20	23	23	22	41.4	79037	710	1.6731e-153	36591000000	967380000
Q9Y165	CG15437	modifier of rpr and grim, ubiquitously expressed	morgue	1	12	12	12	3	4	4	11	11	7	11	11	11	11	11	11	3	4	4	11	11	7	11	11	11	11	11	11	3	4	4	11	11	7	11	11	11	11	11	11	29.7	55877	491	1.7422e-153	15439000000	74437000
P61857	CG9359	beta-Tubulin at 85D	betaTub85D	1	11	1	1	8	8	9	10	10	8	10	10	8	10	9	10	0	0	1	1	1	1	1	1	0	1	1	1	0	0	1	1	1	1	1	1	0	1	1	1	28.9	49900	446	1.9e-153	158000000	0
Q7KSF4	CG3937	cheerio	cher	6	47	47	47	9	15	23	16	34	38	28	29	35	20	39	39	9	15	23	16	34	38	28	29	35	20	39	39	9	15	23	16	34	38	28	29	35	20	39	39	23.1	259.14	2399	1.6495e-151	22669000000	1108900000
Q24388	CG6806	Larval serum protein 2	Lsp2	1	9	9	9	7	7	5	7	7	4	6	7	6	7	8	6	7	7	5	7	7	4	6	7	6	7	8	6	7	7	5	7	7	4	6	7	6	7	8	6	17.8	83347	701	8.0622e-151	9179800000	962710000
Q9XZ10	CG1709	Vacuolar H[+] ATPase 100kD subunit 1	Vha100-1	3	28	3	3	11	16	14	26	24	24	22	27	28	22	23	25	0	0	0	2	2	2	0	2	3	1	1	2	0	0	0	2	2	2	0	2	3	1	1	2	32.3	97.2	855	2.86e-150	271000000	0
P17336	CG6871	Catalase	Cat	1	10	10	10	4	3	4	8	8	3	6	7	7	8	9	8	4	3	4	8	8	3	6	7	7	8	9	8	4	3	4	8	8	3	6	7	7	8	9	8	27.1	57100	506	3.08e-149	5800000000	62400000
M9NES6	CG33950	terribly reduced optic lobes	trol	16	34	34	34	25	28	23	29	23	20	27	26	26	30	24	25	25	28	23	29	23	20	27	26	26	30	24	25	25	28	23	29	23	20	27	26	26	30	24	25	8.3	504.62	4548	2.6603e-148	19391000000	815870000
Q960D4	CG4199	-	CG4199	2	16	16	16	4	5	4	12	13	7	11	13	13	14	14	15	4	5	4	12	13	7	11	13	13	14	14	15	4	5	4	12	13	7	11	13	13	14	14	15	30.7	65000	593	4.99e-146	26000000000	47100000
Q9VQL1	CG17259	-	CG17259	1	11	11	11	2	2	2	7	7	1	7	6	6	8	8	5	2	2	2	7	7	1	7	6	6	8	8	5	2	2	2	7	7	1	7	6	6	8	8	5	31.3	56455	501	6.0669e-146	6018900000	758660000
Q9V776	CG17453	Cyp317a1	Cyp317a1	2	14	14	14	3	3	4	14	14	6	13	14	13	13	13	14	3	3	4	14	14	6	13	14	13	13	13	14	3	3	4	14	14	6	13	14	13	13	13	14	30.9	60.32	518	5.8761e-145	29832000000	102280000
Q9VAX7	CG4869	beta-Tubulin at 97EF	betaTub97EF	2	14	7	7	8	8	6	12	12	8	12	11	8	12	9	8	3	3	2	6	6	4	6	6	4	6	5	4	3	3	2	6	6	4	6	6	4	6	5	4	32.2	58.57	522	8.5943e-143	5042800000	71150000
M9NFP8	CG43078	-	CG43078	12	27	27	27	5	6	5	24	24	23	23	24	22	23	22	21	5	6	5	24	24	23	23	24	22	23	22	21	5	6	5	24	24	23	23	24	22	23	22	21	14	285.79	2540	1.6455e-141	14751000000	400950000
M9MRK7	CG42555	tweek	tweek	4	28	28	27	3	3	3	3	4	13	3	4	21	5	3	20	3	3	3	3	4	13	3	4	21	5	3	20	3	3	3	3	4	13	3	4	20	5	3	20	6.7	569.28	5116	1.7996e-141	3050600000	58212000
Q9W2M0	CG4030	Rabaptin-5	Rbpn-5	1	19	19	19	3	5	1	12	13	6	13	12	17	11	13	11	3	5	1	12	13	6	13	12	17	11	13	11	3	5	1	12	13	6	13	12	17	11	13	11	32.5	74971	647	6.9834e-141	9762100000	158420000
Q8IPJ4	CG11328	Na[+]/H[+] hydrogen exchanger 3	Nhe3	6	7	7	7	2	2	2	5	6	4	6	6	7	5	7	7	2	2	2	5	6	4	6	6	7	5	7	7	2	2	2	5	6	4	6	6	7	5	7	7	11	78468	711	4.1113e-140	10907000000	165920000
P91938	CG2151	Thioredoxin reductase-1	Trxr-1	4	10	10	10	1	3	2	9	9	4	8	6	5	9	9	8	1	3	2	9	9	4	8	6	5	9	9	8	1	3	2	9	9	4	8	6	5	9	9	8	24.7	64300	596	2.23e-139	6930000000	8260000
Q9VM10	CG12789	scavenger receptor acting in neural tissue and majority of rhodopsin is absent	santa-maria	1	13	13	13	3	1	2	11	11	7	13	10	10	10	10	10	3	1	2	11	11	7	13	10	10	10	10	10	3	1	2	11	11	7	13	10	10	10	10	10	31.6	62900	563	2.07e-138	14500000000	9930000
P02518	CG4466	Heat shock protein 27	Hsp27	1	12	12	12	2	5	7	8	9	3	8	8	11	9	8	9	2	5	7	8	9	3	8	8	11	9	8	9	2	5	7	8	9	3	8	8	11	9	8	9	64.3	23600	213	1.26e-137	48800000000	39400000
A4V392	CG5315	Adiponectin receptor	AdipoR	3	3	3	3	0	0	1	3	3	2	2	3	3	2	3	3	0	0	1	3	3	2	2	3	3	2	3	3	0	0	1	3	3	2	2	3	3	2	3	3	13.5	49800	444	2.15e-137	2740000000	0
Q7K9H6	CG15667	Smad anchor for receptor activation	Sara	1	19	19	19	2	2	5	11	18	15	16	15	15	12	17	16	2	2	5	11	18	15	16	15	15	12	17	16	2	2	5	11	18	15	16	15	15	12	17	16	15.2	146	1340	4.5e-137	12800000000	9120000
E1JGL8	CG30122	-	CG30122	4	18	18	18	3	4	5	12	14	12	14	14	14	11	14	13	3	4	5	12	14	12	14	14	14	11	14	13	3	4	5	12	14	12	14	14	14	11	14	13	18.9	140.56	1272	2.957e-136	8276800000	46077000
Q9V9T5	CG2118	-	CG2118	2	23	23	23	18	17	21	19	18	5	14	18	19	15	16	17	18	17	21	19	18	5	14	18	19	15	16	17	18	17	21	19	18	5	14	18	19	15	16	17	35.1	76514	698	2.2225e-135	24945000000	3061800000
E8NHA2	CG9153	-	CG9153	2	17	17	17	4	6	4	11	16	13	12	15	17	13	15	16	4	6	4	11	16	13	12	15	17	13	15	16	4	6	4	11	16	13	12	15	17	13	15	16	16.8	120	1060	8.25e-135	27200000000	55700000
Q9VE75	CG18617	Vacuolar H[+] ATPase 100kD subunit 2	Vha100-2	2	18	18	18	7	8	8	13	16	15	16	16	18	15	16	16	7	8	8	13	16	15	16	16	18	15	16	16	7	8	8	13	16	15	16	16	18	15	16	16	23.5	94848	834	1.4672e-134	31388000000	194460000
Q9VWD9	CG14224	Ubiquilin	Ubqn	2	14	14	14	3	3	2	9	10	6	9	9	11	9	8	10	3	3	2	9	10	6	9	9	11	9	8	10	3	3	2	9	10	6	9	9	11	9	8	10	31.3	58836	547	4.0593e-134	7419300000	22545000
Q9VQF7	CG9894	Bacchus	Bacc	1	5	5	5	0	1	1	4	4	2	4	5	5	4	4	4	0	1	1	4	4	2	4	5	5	4	4	4	0	1	1	4	4	2	4	5	5	4	4	4	31.6	15.5	152	7.27e-134	13200000000	0
P29843	CG8937	Heat shock protein cognate 1	Hsc70-1	3	9	2	2	5	6	7	6	6	6	7	7	9	6	7	6	1	1	2	1	1	1	2	2	2	1	2	1	1	1	2	1	1	1	2	2	2	1	2	1	16.1	70686	641	1.2628e-133	736850000	89023000
M9PGG4	CG11579	armadillo	arm	3	14	14	14	2	3	3	12	13	8	13	14	13	13	12	10	2	3	3	12	13	8	13	14	13	13	12	10	2	3	3	12	13	8	13	14	13	13	12	10	21.2	91200	843	1.7e-131	9980000000	17100000
B7YZY9	CG4244	Suppressor of deltex	Su(dx)	3	22	21	21	3	5	8	19	19	15	18	20	17	18	18	18	3	5	7	18	18	14	17	19	16	17	17	17	3	5	7	18	18	14	17	19	16	17	17	17	24.9	107.97	949	3.319e-130	27252000000	96542000
E1JHT6	CG33113	Reticulon-like1	Rtnl1	6	16	16	11	12	10	14	14	16	10	14	15	14	16	16	16	12	10	14	14	16	10	14	15	14	16	16	16	8	7	11	10	11	8	10	11	10	11	11	11	37.9	65443	607	6.8046e-130	25708000000	476680000
M9ND57	CG7546	-	CG7546	8	16	16	15	1	3	2	13	15	12	10	14	12	9	14	12	1	3	2	13	15	12	10	14	12	9	14	12	1	3	2	12	14	11	9	13	11	8	13	11	16	138	1300	3.44e-128	10700000000	7980000
Q9VUQ5	CG7439	Argonaute 2	AGO2	3	25	25	25	3	4	7	15	14	13	14	16	21	13	18	18	3	4	7	15	14	13	14	16	21	13	18	18	3	4	7	15	14	13	14	16	21	13	18	18	38.9	137.21	1217	3.6643e-128	109260000000	15132000000
Q95TW4	CG17838	Syncrip	Syp	1	16	2	2	2	4	3	11	10	4	11	10	14	8	9	10	1	2	1	1	2	2	2	2	2	2	2	2	1	2	1	1	2	2	2	2	2	2	2	2	30.4	59651	529	5.7803e-125	3997900000	189770000
M9PEG1	CG44195	-	CG44195	1	7	7	7	2	2	2	4	6	3	6	6	7	4	6	6	2	2	2	4	6	3	6	6	7	4	6	6	2	2	2	4	6	3	6	6	7	4	6	6	12.1	75619	694	5.5866e-124	23810000000	3887900000
A1Z713	CG2093	Vacuolar protein sorting 13	Vps13	1	39	39	39	6	10	12	16	23	30	18	20	29	19	21	32	6	10	12	16	23	30	18	20	29	19	21	32	6	10	12	16	23	30	18	20	29	19	21	32	13.2	374.54	3321	4.4804e-123	16468000000	188020000
Q9VU45	CG11278	Syntaxin 13	Syx13	1	8	8	8	2	3	4	5	5	2	5	5	8	4	5	5	2	3	4	5	5	2	5	5	8	4	5	5	2	3	4	5	5	2	5	5	8	4	5	5	31.3	31500	284	6.84e-123	18000000000	11400000
Q9VIW5	CG10237	-	CG10237	3	8	8	8	1	0	1	6	7	2	6	6	6	6	7	6	1	0	1	6	7	2	6	6	6	6	7	6	1	0	1	6	7	2	6	6	6	6	7	6	29.3	37600	324	1.03e-122	6580000000	4420000
M9PHQ0	CG18102	shibire	shi	8	10	10	10	3	3	1	7	9	8	7	8	9	9	10	10	3	3	1	7	9	8	7	8	9	9	10	10	3	3	1	7	9	8	7	8	9	9	10	10	14.8	99900	896	6.91e-122	4660000000	5430000
E1JGN0	CG8201	par-1	par-1	7	18	18	5	6	4	5	11	14	12	13	10	17	12	15	13	6	4	5	11	14	12	13	10	17	12	15	13	1	1	1	2	2	3	2	2	5	1	4	2	19.5	125	1140	2.98e-121	9660000000	20800000
Q9VUX0	CG5830	-	CG5830	2	9	9	9	1	1	6	9	9	4	8	9	8	9	9	9	1	1	6	9	9	4	8	9	8	9	9	9	1	1	6	9	9	4	8	9	8	9	9	9	29.8	37800	329	4.65e-121	38000000000	669000
M9MRD0	CG4265	Ubiquitin carboxy-terminal hydrolase	Uch	3	9	9	9	1	0	3	7	9	2	7	7	6	7	8	8	1	0	3	7	9	2	7	7	6	7	8	8	1	0	3	7	9	2	7	7	6	7	8	8	58.6	25.9	227	7.85e-120	11700000000	19200000
L0MQ04	CG11154	ATP synthase-beta	ATPsyn-beta	4	18	18	18	10	13	13	17	15	7	10	15	13	16	17	16	10	13	13	17	15	7	10	15	13	16	17	16	10	13	13	17	15	7	10	15	13	16	17	16	51.3	54682	511	1.1744e-119	23245000000	1365200000
Q9VA91	CG1883	Ribosomal protein S7	RpS7	2	14	14	14	3	6	5	13	14	5	13	13	12	13	12	12	3	6	5	13	14	5	13	13	12	13	12	12	3	6	5	13	14	5	13	13	12	13	12	12	66.5	22.2	194	1.94e-119	114000000000	687000000
Q9VUC6	CG32138	-	CG32138	4	14	14	14	4	3	3	11	14	9	5	10	8	8	11	11	4	3	3	11	14	9	5	10	8	8	11	11	4	3	3	11	14	9	5	10	8	8	11	11	15.1	133.16	1183	8.0406e-119	4220300000	18118000
P06002	CG4550	neither inactivation nor afterpotential E	ninaE	2	6	6	6	1	1	2	4	5	4	5	4	6	4	4	4	1	1	2	4	5	4	5	4	6	4	4	4	1	1	2	4	5	4	5	4	6	4	4	4	12.1	41500	373	3.08e-118	12100000000	3540000
Q9VHR8	CG7415	Dipeptidyl aminopeptidase III	DppIII	2	19	19	19	5	7	4	14	17	6	15	14	13	16	13	11	5	7	4	14	17	6	15	14	13	16	13	11	5	7	4	14	17	6	15	14	13	16	13	11	29.3	89200	786	1.81e-116	14400000000	134000000
Q9VGH2	CG6959	-	CG6959	1	9	9	9	3	5	4	8	9	5	9	9	9	9	9	7	3	5	4	8	9	5	9	9	9	9	9	7	3	5	4	8	9	5	9	9	9	9	9	7	21.2	48100	425	4.89e-116	19500000000	115000000
A4V0S1	CG4214	Syntaxin 5	Syx5	2	6	6	6	0	0	0	2	5	1	1	3	2	6	5	5	0	0	0	2	5	1	1	3	2	6	5	5	0	0	0	2	5	1	1	3	2	6	5	5	22.9	51800	467	1.59e-115	1660000000	0
Q9V8V8	CG8201	par-1	par-1	5	14	1	1	5	3	4	9	13	9	12	9	12	12	12	11	0	0	0	0	1	0	1	1	0	1	1	0	0	0	0	0	1	0	1	1	0	1	1	0	19.6	102	938	1.79e-115	284000000	0
A8JTM7	CG42611	Megalin	mgl	5	35	35	35	17	17	12	32	31	25	30	28	27	32	29	26	17	17	12	32	31	25	30	28	27	32	29	26	17	17	12	32	31	25	30	28	27	32	29	26	7.6	530	4770	1.98e-115	18200000000	304000000
A1ZBL7	CG8201	par-1	par-1	2	15	3	3	6	3	5	12	15	10	14	9	14	12	12	11	1	0	1	3	3	1	3	1	3	1	2	1	1	0	1	3	3	1	3	1	3	1	2	1	19.6	108	993	1.44e-114	618000000	9360000
P36975	CG40452	Synaptosomal-associated protein 25kDa	Snap25	3	5	4	4	0	0	1	5	5	0	5	4	5	4	4	3	0	0	1	4	4	0	4	3	4	3	3	2	0	0	1	4	4	0	4	3	4	3	3	2	25.9	23700	212	2.16e-114	2260000000	0
Q9V3Z6	CG7595	crinkled	ck	4	36	36	36	5	5	6	6	10	29	10	11	28	9	14	32	5	5	6	6	10	29	10	11	28	9	14	32	5	5	6	6	10	29	10	11	28	9	14	32	16.5	250	2170	2.21e-113	8510000000	21500000
Q9VSX7	CG4080	-	CG4080	1	9	9	9	1	1	2	9	9	7	9	8	8	9	9	9	1	1	2	9	9	7	9	8	8	9	9	9	1	1	2	9	9	7	9	8	8	9	9	9	20.4	66900	617	2.64e-113	11200000000	2800000
M9PGU2	CG3443	pecanex	pcx	3	13	13	13	3	3	2	7	8	8	7	3	11	5	6	9	3	3	2	7	8	8	7	3	11	5	6	9	3	3	2	7	8	8	7	3	11	5	6	9	4.9	368.11	3437	2.2764e-112	3431000000	336170000
Q8IGJ0	CG8739	stambha A	stmA	3	23	23	23	6	3	5	12	20	11	16	15	20	14	16	21	6	3	5	12	20	11	16	15	20	14	16	21	6	3	5	12	20	11	16	15	20	14	16	21	38.4	92352	820	6.7416e-112	19725000000	568490000
Q9V6K1	CG3991	tripeptidyl-peptidase II	TppII	2	41	41	41	13	14	14	30	35	34	27	32	37	24	34	36	13	14	14	30	35	34	27	32	37	24	34	36	13	14	14	30	35	34	27	32	37	24	34	36	31.3	159	1440	4.85e-111	40800000000	302000000
Q9I7K6	CG8223	-	CG8223	1	5	5	5	0	0	1	5	5	2	4	5	5	5	5	4	0	0	1	5	5	2	4	5	5	5	5	4	0	0	1	5	5	2	4	5	5	5	5	4	18.5	51.9	492	1.09e-110	2660000000	0
Q9VHK1	CG43140	polychaetoid	pyd	1	31	31	1	5	10	8	21	26	24	20	24	26	21	24	27	5	10	8	21	26	24	20	24	26	21	24	27	0	0	0	0	0	1	0	0	1	0	0	0	21.2	188	1740	2.84e-110	10600000000	78000000
P12428	CG17632	brown	bw	2	15	15	15	5	5	5	11	11	11	12	11	14	11	11	11	5	5	5	11	11	11	12	11	14	11	11	11	5	5	5	11	11	11	12	11	14	11	11	11	22.7	75900	675	1.74e-108	22000000000	28300000
Q9VAU1	CG9990	-	CG9990	3	13	13	12	3	4	3	10	10	8	10	10	11	9	9	10	3	4	3	10	10	8	10	10	11	9	9	10	3	4	3	9	10	8	10	10	11	9	9	10	17.6	89300	808	1.95e-108	17300000000	16700000
A1Z6Z4	CG11140	Aldehyde dehydrogenase type III	Aldh-III	5	15	15	15	4	4	5	14	14	3	12	11	10	13	13	14	4	4	5	14	14	3	12	11	10	13	13	14	4	4	5	14	14	3	12	11	10	13	13	14	29.3	62967	563	6.3625e-108	13771000000	94441000
M9PGW0	CG3039	optic ganglion reduced	ogre	5	15	15	15	3	3	4	13	13	10	13	13	15	14	12	13	3	3	4	13	13	10	13	13	15	14	12	13	3	3	4	13	13	10	13	13	15	14	12	13	34.5	42600	362	8.08e-108	55900000000	413000000
P17210	CG7765	Kinesin heavy chain	Khc	1	23	23	23	6	7	7	14	15	8	18	15	17	19	18	15	6	7	7	14	15	8	18	15	17	19	18	15	6	7	7	14	15	8	18	15	17	19	18	15	28.4	110.4	975	2.9386e-106	12080000000	201970000
Q9VJ75	CG10413	-	CG10413	2	18	18	18	3	6	6	10	16	11	11	12	15	11	12	13	3	6	6	10	16	11	11	12	15	11	12	13	3	6	6	10	16	11	11	12	15	11	12	13	20.6	104.25	941	8.4615e-106	17570000000	93263000
Q7K3Z3	CG11139	p47	p47	1	10	10	10	0	1	1	7	8	3	5	8	10	6	7	4	0	1	1	7	8	3	5	8	10	6	7	4	0	1	1	7	8	3	5	8	10	6	7	4	35.9	43.4	407	5.12e-105	4280000000	0
O18332	CG3320	Rab1	Rab1	19	12	12	10	3	8	7	9	12	7	10	11	11	10	7	10	3	8	7	9	12	7	10	11	11	10	7	10	3	6	5	7	10	5	8	9	9	8	5	8	68.3	22800	205	7.26e-105	29900000000	74400000
Q7K550	CG12131	Adam	Adam	1	10	10	10	9	9	9	10	9	5	8	8	10	8	8	8	9	9	9	10	9	5	8	8	10	8	8	8	9	9	9	10	9	5	8	8	10	8	8	8	29.2	26567	236	2.135e-104	24993000000	4905000000
Q9VHI9	CG31100	-	CG31100	1	11	11	10	5	5	6	10	10	5	10	11	9	11	11	11	5	5	6	10	10	5	10	11	9	11	11	11	4	4	5	9	9	4	9	10	8	10	10	10	18.7	79016	716	8.6109e-103	21597000000	104510000
Q9V3W1	CG4599	Tetratricopeptide repeat protein 2	Tpr2	6	11	11	11	4	5	4	6	9	4	10	9	11	9	8	6	4	5	4	6	9	4	10	9	11	9	8	6	4	5	4	6	9	4	10	9	11	9	8	6	24.6	58000	508	2.9e-102	7500000000	38200000
Q24253	CG12532	Adaptor Protein complex 1/2, beta subunit	AP-1-2beta	1	8	8	8	6	5	6	7	8	3	6	6	5	6	8	7	6	5	6	7	8	3	6	6	5	6	8	7	6	5	6	7	8	3	6	6	5	6	8	7	12.5	101.18	921	7.2227e-102	6359200000	147570000
Q9VL24	CG5722	Niemann-Pick type C-1a	Npc1a	2	17	17	17	8	8	10	14	14	14	16	15	16	15	14	15	8	8	10	14	14	14	16	15	16	15	14	15	8	8	10	14	14	14	16	15	16	15	14	15	14	143.29	1287	9.994e-102	43713000000	671720000
Q9VIB3	CG1121	alpha-Esterase-8	alpha-Est8	1	8	8	8	2	3	2	7	8	6	7	8	6	6	8	8	2	3	2	7	8	6	7	8	6	6	8	8	2	3	2	7	8	6	7	8	6	6	8	8	16.7	65707	574	1.993e-100	6523400000	340960000
Q9V9U3	CG1910	-	CG1910	3	11	11	11	1	3	5	8	8	6	8	9	7	9	11	7	1	3	5	8	8	6	8	9	7	9	11	7	1	3	5	8	8	6	8	9	7	9	11	7	33.9	51600	489	3.2e-100	10500000000	4100000
Q9VDW6	CG34157	Dystrophin	Dys	8	27	27	27	10	9	8	22	21	12	16	18	13	20	19	19	10	9	8	22	21	12	16	18	13	20	19	19	10	9	8	22	21	12	16	18	13	20	19	19	9.6	414.18	3630	3.969e-100	3987500000	41625000
Q9W0S7	CG7008	Tudor-SN	Tudor-SN	1	15	15	15	3	0	1	7	8	8	8	8	9	11	10	11	3	0	1	7	8	8	8	8	9	11	10	11	3	0	1	7	8	8	8	8	9	11	10	11	23.2	103	926	2.64e-99	7210000000	17700000
Q9VS24	CG8624	melted	melt	3	7	7	7	1	1	1	4	6	3	5	2	5	6	6	4	1	1	1	4	6	3	5	2	5	6	6	4	1	1	1	4	6	3	5	2	5	6	6	4	10.6	108	994	3.18e-99	2360000000	59300000
O46037	CG3299	Vinculin	Vinc	1	21	21	21	2	6	4	16	18	11	12	15	11	18	17	17	2	6	4	16	18	11	12	15	11	18	17	17	2	6	4	16	18	11	12	15	11	18	17	17	28.1	106.3	961	2.4369e-98	8264500000	51239000
Q9W4F5	CG6899	Protein tyrosine phosphatase 4E	Ptp4E	2	23	15	15	6	6	7	18	20	19	20	20	20	20	21	20	3	3	4	11	13	12	13	13	12	13	14	13	3	3	4	11	13	12	13	13	12	13	14	13	14.4	200.07	1767	3.6238e-98	8028400000	355870000
Q7KSA0	CG17838	Syncrip	Syp	6	17	17	3	2	3	3	12	10	3	11	11	15	8	9	10	2	3	3	12	10	3	11	11	15	8	9	10	1	1	1	2	2	1	2	3	3	2	2	2	24.3	77554	711	7.4441e-98	17342000000	43936000
Q9VH76	CG9474	Synaptosomal-associated protein 24kDa	Snap24	1	8	8	7	1	2	3	7	7	0	7	6	6	8	7	7	1	2	3	7	7	0	7	6	6	8	7	7	1	2	3	6	6	0	6	5	5	7	6	6	41	23554	212	1.4586e-97	9267500000	26747000
A4V3Q6	CG1873	Elongation factor 1alpha100E	Ef1alpha100E	2	10	4	4	6	8	7	8	9	7	10	10	9	8	9	10	1	2	1	2	3	2	4	4	3	2	3	4	1	2	1	2	3	2	4	4	3	2	3	4	25.8	50700	462	1.53e-97	5030000000	8590000
M9PEM2	CG34126	-	CG34126	5	23	23	23	5	7	6	11	16	18	13	15	18	7	17	18	5	7	6	11	16	18	13	15	18	7	17	18	5	7	6	11	16	18	13	15	18	7	17	18	17.9	166.24	1518	9.3443e-97	4951200000	69159000
Q7KRW8	CG1646	-	CG1646	4	14	14	14	6	5	6	12	14	13	13	13	10	11	13	13	6	5	6	12	14	13	13	13	10	11	13	13	6	5	6	12	14	13	13	13	10	11	13	13	14.5	120.54	1066	5.019e-96	13890000000	246060000
P08736	CG8280	Elongation factor 1alpha48D	Ef1alpha48D	1	11	11	5	9	10	11	11	11	8	11	11	11	11	11	11	9	10	11	11	11	8	11	11	11	11	11	11	4	4	5	5	5	3	5	5	5	5	5	5	25.9	50306	463	2.5713e-95	67789000000	1200300000
Q9VUQ7	CG7739	-	CG7739	1	12	12	12	5	6	4	12	12	8	12	12	11	12	12	12	5	6	4	12	12	8	12	12	11	12	12	12	5	6	4	12	12	8	12	12	11	12	12	12	23.3	67393	596	1.9363e-93	34121000000	224420000
Q9VI20	CG10277	godzilla E3 ubiquitin protein ligase	godzilla	1	8	8	8	0	0	1	8	7	7	7	7	7	7	7	7	0	0	1	8	7	7	7	7	7	7	7	7	0	0	1	8	7	7	7	7	7	7	7	7	13.4	58800	536	4.3e-93	20600000000	0
Q7JW03	CG2257	Ubiquitin conjugating enzyme E2H	UbcE2H	1	8	8	8	4	5	6	7	8	5	8	8	8	7	8	8	4	5	6	7	8	5	8	8	8	7	8	8	4	5	6	7	8	5	8	8	8	7	8	8	43.7	20900	183	4.86e-93	34800000000	243000000
P55824	CG1945	fat facets	faf	10	34	34	34	8	10	7	9	21	23	10	17	26	13	21	32	8	10	7	9	21	23	10	17	26	13	21	32	8	10	7	9	21	23	10	17	26	13	21	32	13.2	311	2780	4.83e-92	9900000000	135000000
P22769	CG3422	Proteasome alpha4 subunit	Prosalpha4	1	5	5	5	1	0	0	4	5	1	2	3	2	4	4	4	1	0	0	4	5	1	2	3	2	4	4	4	1	0	0	4	5	1	2	3	2	4	4	4	28.9	28000	249	4.99e-92	2380000000	351000
P12024	CG1744			1	17	17	17	13	12	8	13	15	13	14	17	14	11	15	16	13	12	8	13	15	13	14	17	14	11	15	16	13	12	8	13	15	13	14	17	14	11	15	16	16.7	151.98	1315	5.3137e-91	8904100000	375460000
A8JQV3	CG17816	-	CG17816	4	8	8	8	1	2	4	5	5	3	7	5	4	5	6	5	1	2	4	5	5	3	7	5	4	5	6	5	1	2	4	5	5	3	7	5	4	5	6	5	15.3	96400	882	6.23e-91	3820000000	6940000
Q9VNA6	CG16708	Ceramide kinase	Cerk	1	14	14	14	7	5	7	12	14	10	11	11	13	12	12	14	7	5	7	12	14	10	11	11	13	12	12	14	7	5	7	12	14	10	11	11	13	12	12	14	22.7	75.69	687	1.155e-90	18295000000	125180000
Q9VAS7	CG1448	Innexin 3	Inx3	1	10	10	10	4	4	5	10	10	9	10	10	10	10	10	10	4	4	5	10	10	9	10	10	10	10	10	10	4	4	5	10	10	9	10	10	10	10	10	10	28.9	45356	395	7.1973e-90	21329000000	131530000
A8DZ29	CG10811	eukaryotic translation initiation factor 4G	eIF4G	2	26	26	26	5	13	10	17	21	20	14	20	21	11	24	22	5	13	10	17	21	20	14	20	21	11	24	22	5	13	10	17	21	20	14	20	21	11	24	22	17	211.12	1919	8.7286e-90	10635000000	24221000
Q8I079	CG32640	-	CG32640	1	7	7	7	2	2	3	7	7	6	6	7	6	7	7	7	2	2	3	7	7	6	6	7	6	7	7	7	2	2	3	7	7	6	6	7	6	7	7	7	46.2	14800	132	8.92e-90	13200000000	8610000
P18459	CG10118	pale	ple	2	17	17	17	4	5	5	17	17	14	14	17	17	16	17	17	4	5	5	17	17	14	14	17	17	16	17	17	4	5	5	17	17	14	14	17	17	16	17	17	32.8	65995	579	2.479e-89	37282000000	531750000
Q7KLE5	CG8604	Amphiphysin	Amph	1	5	5	5	1	1	1	4	4	2	4	4	5	4	4	4	1	1	1	4	4	2	4	4	5	4	4	4	1	1	1	4	4	2	4	4	5	4	4	4	9.3	65900	602	1.39e-88	4420000000	182000000
Q9VT04	CG3424	pathetic	path	2	4	4	4	2	2	3	4	4	2	4	4	3	4	4	4	2	2	3	4	4	2	4	4	3	4	4	4	2	2	3	4	4	2	4	4	3	4	4	4	12.3	52100	471	1.77e-88	4840000000	11200000
Q960Y8	CG18212	aluminum tubes	alt	2	18	18	18	8	7	10	13	14	10	17	14	12	15	14	13	8	7	10	13	14	10	17	14	12	15	14	13	8	7	10	13	14	10	17	14	12	15	14	13	24.9	98592	874	2.6784e-88	12398000000	378670000
Q9W3D3	CG12737	Calmodulin-binding protein related to a Rab3 GDP/GTP exchange protein	Crag	6	19	19	19	2	4	3	8	13	17	7	12	13	5	9	14	2	4	3	8	13	17	7	12	13	5	9	14	2	4	3	8	13	17	7	12	13	5	9	14	12.8	187	1670	5.98e-88	3510000000	23600000
Q9V3P6	CG11888	Regulatory particle non-ATPase 2	Rpn2	2	13	13	13	6	2	3	10	11	4	11	9	11	11	12	10	6	2	3	10	11	4	11	9	11	11	12	10	6	2	3	10	11	4	11	9	11	11	12	10	15.8	113.2	1020	6.5329e-88	10105000000	573040000
Q9VTH1	CG6190	Ubiquitin protein ligase E3A	Ube3a	1	13	13	13	5	3	4	10	11	7	13	9	9	11	9	10	5	3	4	10	11	7	13	9	9	11	9	10	5	3	4	10	11	7	13	9	9	11	9	10	19	107.59	973	8.0221e-87	10809000000	52074000
O62619	CG7070	Pyruvate kinase	PyK	2	6	6	6	4	5	5	5	5	3	5	5	5	5	5	5	4	5	5	5	5	3	5	5	5	5	5	5	4	5	5	5	5	3	5	5	5	5	5	5	16.1	57.44	533	8.1499e-87	4056000000	67538000
Q9V677	CG8858	-	CG8858	1	25	25	25	4	5	7	3	9	9	9	14	10	8	20	24	4	5	7	3	9	9	9	14	10	8	20	24	4	5	7	3	9	9	9	14	10	8	20	24	15.6	212	1890	8.8e-87	5660000000	89100000
P35381	CG3612	bellwether	blw	5	14	14	14	9	9	10	12	12	6	9	11	9	12	14	13	9	9	10	12	12	6	9	11	9	12	14	13	9	9	10	12	12	6	9	11	9	12	14	13	29	59421	552	1.1386e-86	29334000000	1681700000
M9PDX8	CG8663	nervana 3	nrv3	1	8	8	1	5	6	4	8	8	6	8	8	8	8	8	8	5	6	4	8	8	6	8	8	8	8	8	8	0	1	0	1	1	1	1	1	1	1	1	1	25.9	36500	313	7e-86	60000000000	321000000
Q7PLG1	CG40178	-	CG40178	2	13	13	13	3	3	2	6	9	7	7	7	9	8	8	11	3	3	2	6	9	7	7	7	9	8	8	11	3	3	2	6	9	7	7	7	9	8	8	11	14.9	91769	780	1.8171e-85	5000500000	60748000
P18091	CG4376	alpha actinin	Actn	8	17	17	17	7	6	3	10	11	7	15	11	10	16	12	9	7	6	3	10	11	7	15	11	10	16	12	9	7	6	3	10	11	7	15	11	10	16	12	9	20.9	107.02	924	3.4762e-85	14884000000	353180000
Q9NJH0	CG11901	Ef1gamma	Ef1gamma	1	9	9	9	1	2	3	8	7	3	7	8	5	7	7	8	1	2	3	8	7	3	7	8	5	7	7	8	1	2	3	8	7	3	7	8	5	7	7	8	27.1	48967	431	1.7177e-84	4768500000	8860100
M9PBQ3	CG7507	Dynein heavy chain 64C	Dhc64C	8	40	40	40	21	29	20	21	22	27	16	25	26	15	29	35	21	29	20	21	22	27	16	25	26	15	29	35	21	29	20	21	22	27	16	25	26	15	29	35	8.8	532.59	4661	3.5487e-84	6520000000	227190000
M9PGU6	CG2086	draper	drpr	5	7	7	1	2	1	1	5	6	5	3	3	5	4	4	4	2	1	1	5	6	5	3	3	5	4	4	4	0	0	0	1	1	1	0	0	0	0	0	0	7.7	114	1040	4.12e-84	3760000000	90000000
Q9VWN5	CG7332	-	CG7332	1	15	15	15	11	11	12	12	11	3	9	11	12	11	10	10	11	11	12	12	11	3	9	11	12	11	10	10	11	11	12	12	11	3	9	11	12	11	10	10	30.4	61754	560	1.3095e-83	23427000000	2792600000
P40796	CG10922	La autoantigen-like	La	2	9	9	9	2	2	1	8	7	4	6	6	5	6	8	6	2	2	1	8	7	4	6	6	5	6	8	6	2	2	1	8	7	4	6	6	5	6	8	6	27.7	44900	390	1.6e-83	5430000000	3960000
Q9V3V6	CG10370	Regulatory particle triple-A ATPase 5	Rpt5	1	15	15	14	6	6	5	11	11	5	12	10	11	13	13	11	6	6	5	11	11	5	12	10	11	13	13	11	5	5	4	10	10	4	11	9	10	12	12	10	42.1	47806	428	2.6925e-83	14172000000	166530000
E1JJN1	CG18319	bendless	ben	3	7	7	7	4	3	4	7	7	6	6	6	6	7	7	7	4	3	4	7	7	6	6	6	6	7	7	7	4	3	4	7	7	6	6	6	6	7	7	7	53	17200	151	2.85e-83	42600000000	31400000
P20478	CG1743	Glutamine synthetase 2	Gs2	3	7	7	7	6	4	4	5	5	2	5	4	4	5	4	5	6	4	4	5	5	2	5	4	4	5	4	5	6	4	4	5	5	2	5	4	4	5	4	5	20.9	41304	369	5.9786e-83	10319000000	165870000
P23696	CG7109	microtubule star	mts	1	2	2	2	0	0	0	0	1	0	1	1	1	1	2	2	0	0	0	0	1	0	1	1	1	1	2	2	0	0	0	0	1	0	1	1	1	1	2	2	8.4	35500	309	7.47e-83	1280000000	0
Q26416	CG7216	Adult cuticle protein 1	Acp1	1	1	1	1	1	1	0	1	1	0	1	1	1	1	1	1	1	1	0	1	1	0	1	1	1	1	1	1	1	1	0	1	1	0	1	1	1	1	1	1	20	13100	135	2.33e-82	971000000	30900000
Q7KN75	CG5170	Dodeca-satellite-binding protein 1	Dp1	2	25	25	25	9	5	8	16	21	18	18	21	21	20	23	17	9	5	8	16	21	18	18	21	21	20	23	17	9	5	8	16	21	18	18	21	21	20	23	17	22.2	144	1300	5.25e-82	8920000000	67600000
Q9W0A0	CG2086	draper	drpr	1	7	1	1	2	1	1	5	6	4	4	4	6	5	5	4	0	0	0	1	1	0	1	1	1	1	1	0	0	0	0	1	1	0	1	1	1	1	1	0	7.9	113	1030	1.13e-81	417000000	0
Q9VW54	CG7762	Regulatory particle non-ATPase 1	Rpn1	1	16	16	15	7	6	9	14	14	10	13	13	11	13	14	13	7	6	9	14	14	10	13	13	11	13	14	13	6	5	8	13	13	9	12	13	11	12	14	12	21.5	102	919	2.63e-81	20400000000	162000000
E1JJF3	CG4590	Innexin 2	Inx2	2	10	10	10	6	5	6	9	9	7	9	9	10	9	9	9	6	5	6	9	9	7	9	9	10	9	9	9	6	5	6	9	9	7	9	9	10	9	9	9	29.2	42500	367	3.14e-81	45000000000	149000000
A8QI34	CG40625	JYalpha	JYalpha	2	6	1	1	5	5	5	6	6	6	6	6	6	5	6	6	1	1	1	1	1	1	1	1	1	0	1	1	1	1	1	1	1	1	1	1	1	0	1	1	6.3	112	1010	5.03e-81	309000000	1970000
Q0E980	CG8547	-	CG8547	1	7	7	7	1	2	2	6	6	1	7	7	5	7	7	5	1	2	2	6	6	1	7	7	5	7	7	5	1	2	2	6	6	1	7	7	5	7	7	5	17.5	68000	618	1.37e-80	4460000000	44900000
Q9VN44	CG1059	Karyopherin beta 3	Karybeta3	1	13	13	13	1	0	0	6	8	3	7	8	7	7	10	9	1	0	0	6	8	3	7	8	7	7	10	9	1	0	0	6	8	3	7	8	7	7	10	9	17.6	124	1110	4.01e-79	3860000000	1740000
P07486	CG12055	Glyceraldehyde 3 phosphate dehydrogenase 1	Gapdh1	1	10	1	1	4	4	4	6	8	3	7	7	8	8	9	9	0	0	0	1	0	0	0	0	0	0	0	0	0	0	0	1	0	0	0	0	0	0	0	0	34.9	35.4	332	5.21e-79	113000000	0
P29844	CG4147	Heat shock 70-kDa protein cognate 3	Hsc70-3	1	10	5	5	4	5	5	6	7	5	6	8	6	6	7	10	0	1	1	1	2	0	1	3	1	1	3	5	0	1	1	1	2	0	1	3	1	1	3	5	15.1	72.3	656	7.23e-79	673000000	0
Q9VRF3	CG15445	-	CG15445	1	9	9	9	3	3	3	7	8	4	7	6	8	8	6	7	3	3	3	7	8	4	7	6	8	8	6	7	3	3	3	7	8	4	7	6	8	8	6	7	19.4	69026	618	1.2477e-78	11208000000	203870000
Q9W4E2	CG6775	rugose	rg	6	24	24	24	3	5	2	12	16	14	15	22	17	13	16	21	3	5	2	12	16	14	15	22	17	13	16	21	3	5	2	12	16	14	15	22	17	13	16	21	8.1	396	3580	1.85e-78	4160000000	52600000
Q86B80	CG7029	-	CG7029	3	19	19	19	2	3	2	3	11	14	7	9	18	6	12	15	2	3	2	3	11	14	7	9	18	6	12	15	2	3	2	3	11	14	7	9	18	6	12	15	13.6	192	1740	2.16e-78	5750000000	1920000
Q9VSL3	CG6781	sepia	se	2	12	12	12	2	4	3	11	11	4	11	10	9	11	11	9	2	4	3	11	11	4	11	10	9	11	11	9	2	4	3	11	11	4	11	10	9	11	11	9	49.8	28412	243	3.2312e-78	16245000000	580510000
M9NDC3	CG2637	Female sterile (2) Ketel	Fs(2)Ket	2	8	8	8	0	0	0	8	8	1	7	8	8	8	8	8	0	0	0	8	8	1	7	8	8	8	8	8	0	0	0	8	8	1	7	8	8	8	8	8	11.4	98700	884	1.18e-77	4070000000	0
Q9VUY1	CG5284	Chloride channel-c	ClC-c	2	10	10	10	4	3	3	8	9	7	9	9	5	9	8	8	4	3	3	8	9	7	9	9	5	9	8	8	4	3	3	8	9	7	9	9	5	9	8	8	12.2	98027	893	1.7557e-77	9194000000	90152000
E1JIM4	CG5000	mini spindles	msps	2	27	27	27	4	9	8	16	21	17	14	16	16	13	23	19	4	9	8	16	21	17	14	16	16	13	23	19	4	9	8	16	21	17	14	16	16	13	23	19	16.1	226.84	2050	3.768e-77	4918200000	134350000
Q9W3E2	CG11219	PIP82	PIP82	1	17	17	17	3	4	4	11	14	10	10	11	14	9	11	11	3	4	4	11	14	10	10	11	14	9	11	11	3	4	4	11	14	10	10	11	14	9	11	11	15.6	132.34	1195	5.1184e-77	5841300000	149000000
Q8MSU3	CG8399	-	CG8399	1	8	8	8	1	2	2	4	5	5	5	5	7	6	5	4	1	2	2	4	5	5	5	5	7	6	5	4	1	2	2	4	5	5	5	5	7	6	5	4	17.2	70300	647	9.21e-77	10800000000	2820000
Q9VNC9	CG2519	-	CG2519	10	22	22	22	6	6	5	12	12	14	11	11	21	13	14	17	6	6	5	12	12	14	11	11	21	13	14	17	6	6	5	12	12	14	11	11	21	13	14	17	19.2	147.32	1304	9.1025e-76	27424000000	1714800000
Q8I0G5	CG1528	Coat Protein (coatomer) gamma	gammaCOP	3	14	14	14	1	2	1	11	10	8	10	11	10	9	12	11	1	2	1	11	10	8	10	11	10	9	12	11	1	2	1	11	10	8	10	11	10	9	12	11	19.7	97689	883	1.9412e-75	11776000000	115240000
Q0KI96	CG42670	pasilla	ps	5	12	12	5	6	5	5	11	12	6	11	12	11	11	11	11	6	5	5	11	12	6	11	12	11	11	11	11	3	1	0	4	5	1	4	5	4	4	5	5	28.5	57300	550	3.72e-75	11800000000	26700000
Q9V405	CG16916	Regulatory particle triple-A ATPase 3	Rpt3	2	13	13	13	3	2	3	9	10	5	7	11	10	9	10	8	3	2	3	9	10	5	7	11	10	9	10	8	3	2	3	9	10	5	7	11	10	9	10	8	40.7	47000	413	1.44e-74	9120000000	41500000
A8JR81	CG31158	Exchange factor for Arf 6 ortholog (H. sapiens)	Efa6	5	19	19	19	4	9	7	15	18	14	15	13	17	14	15	14	4	9	7	15	18	14	15	13	17	14	15	14	4	9	7	15	18	14	15	13	17	14	15	14	12.2	168	1520	1.54e-74	5790000000	37100000
A1ZAW0	CG6493	Dicer-2	Dcr-2	1	32	32	32	8	7	6	7	17	19	5	14	22	9	26	29	8	7	6	7	17	19	5	14	22	9	26	29	8	7	6	7	17	19	5	14	22	9	26	29	20.2	197.76	1722	5.8281e-74	20313000000	2488700000
Q9U4G1	CG16857	-	CG16857	1	16	16	16	5	3	5	13	13	10	14	12	16	14	12	11	5	3	5	13	13	10	14	12	16	14	12	11	5	3	5	13	13	10	14	12	16	14	12	11	24.3	81212	719	6.2534e-74	24209000000	1102300000
Q9V7Y2	CG8946	Sphingosine-1-phosphate lyase	Sply	1	10	10	10	1	3	1	4	5	2	3	6	6	8	10	10	1	3	1	4	5	2	3	6	6	8	10	10	1	3	1	4	5	2	3	6	6	8	10	10	20	60300	545	1.25e-73	9150000000	267000000
A4V391	CG5374	Tcp1-like	T-cp1	2	14	14	14	3	3	4	7	8	4	8	10	8	12	13	12	3	3	4	7	8	4	8	10	8	12	13	12	3	3	4	7	8	4	8	10	8	12	13	12	28.9	59556	557	1.8684e-73	7941500000	109270000
M9PED6	CG4603	-	CG4603	3	5	5	5	1	1	0	4	4	2	5	4	5	4	5	4	1	1	0	4	4	2	5	4	5	4	5	4	1	1	0	4	4	2	5	4	5	4	5	4	22.6	40500	371	2.29e-73	3240000000	4860000
Q7JS69	CG8663	nervana 3	nrv3	1	8	1	1	6	6	5	8	8	6	8	8	8	8	8	8	1	1	1	1	1	1	1	1	1	1	1	1	1	1	1	1	1	1	1	1	1	1	1	1	25.4	36200	311	3.06e-73	3360000000	584000
Q9VVA7	CG9712	Tumor susceptibility gene 101	TSG101	1	13	13	13	4	5	6	11	12	7	11	11	11	11	12	11	4	5	6	11	12	7	11	11	11	11	12	11	4	5	6	11	12	7	11	11	11	11	12	11	34.1	45.19	408	3.3927e-73	19311000000	139460000
Q9VW70	CG7668	-	CG7668	1	11	11	11	4	6	6	9	9	4	9	9	10	10	11	10	4	6	6	9	9	4	9	9	10	10	11	10	4	6	6	9	9	4	9	9	10	10	11	10	28.4	47993	422	5.9365e-73	16341000000	73517000
Q9XZH6	CG6213	Vacuolar H[+] ATPase 13kD subunit	Vha13	1	3	3	3	1	1	1	3	3	3	2	3	3	3	3	3	1	1	1	3	3	3	2	3	3	3	3	3	1	1	1	3	3	3	2	3	3	3	3	3	21.4	13600	117	1.99e-72	1910000000	5400000
A8DY81	CG34407	Not1	Not1	4	26	26	26	6	7	6	12	17	23	15	21	20	15	24	23	6	7	6	12	17	23	15	21	20	15	24	23	6	7	6	12	17	23	15	21	20	15	24	23	11.5	281.14	2505	2.1059e-72	7148000000	266330000
Q9Y0Y2	CG17273	Adenylosuccinate Synthetase	AdSS	1	6	6	6	0	0	0	3	4	2	5	4	1	4	6	5	0	0	0	3	4	2	5	4	1	4	6	5	0	0	0	3	4	2	5	4	1	4	6	5	16.1	48.9	447	8.93e-72	4540000000	0
P48601	CG5289	Regulatory particle triple-A ATPase 2	Rpt2	1	7	6	6	4	4	4	6	6	6	7	6	6	6	6	6	3	3	3	5	5	5	6	5	5	5	5	5	3	3	3	5	5	5	6	5	5	5	5	5	23.2	49323	439	1.8088e-71	8102700000	28060000
Q95RE4	CG5654	ypsilon schachtel	yps	2	7	7	7	0	1	1	3	6	3	5	6	7	5	5	6	0	1	1	3	6	3	5	6	7	5	5	6	0	1	1	3	6	3	5	6	7	5	5	6	25	38.2	352	4.7e-71	5220000000	0
Q9VH93	CG9444	-	CG9444	1	6	6	6	2	1	3	6	6	6	6	5	6	5	5	6	2	1	3	6	6	6	6	5	6	5	5	6	2	1	3	6	6	6	6	5	6	5	5	6	13.1	63076	557	5.0295e-71	5546100000	57576000
Q9VLB3	CG3811	Organic anion transporting polypeptide 30B	Oatp30B	2	11	11	11	2	2	2	6	8	5	6	9	10	5	6	7	2	2	2	6	8	5	6	9	10	5	6	7	2	2	2	6	8	5	6	9	10	5	6	7	12	130	1200	5.52e-71	7400000000	14500000
Q9VBP9	CG4673	Npl4 ortholog	Npl4	4	7	7	7	0	1	0	6	6	2	4	4	5	5	5	5	0	1	0	6	6	2	4	4	5	5	5	5	0	1	0	6	6	2	4	4	5	5	5	5	15.3	73.4	652	1.11e-70	2010000000	0
Q9VU19	CG11009	Wbp2 ortholog	Wbp2	5	6	6	6	2	2	3	4	5	3	5	5	5	3	4	4	2	2	3	4	5	3	5	5	5	3	4	4	2	2	3	4	5	3	5	5	5	3	4	4	22.9	40226	384	1.0166e-69	18194000000	33230000
Q9VHK3	CG43140	polychaetoid	pyd	7	26	1	1	3	9	7	19	22	22	16	20	22	17	20	24	0	0	0	0	1	1	0	0	1	1	0	1	0	0	0	0	1	1	0	0	1	1	0	1	14.3	230	2090	1.23e-69	71800000	0
Q9V491	CG11081	Plexin A	PlexA	3	29	29	29	7	12	10	14	19	21	14	15	22	17	24	24	7	12	10	14	19	21	14	15	22	17	24	24	7	12	10	14	19	21	14	15	22	17	24	24	15.2	218	1950	2.62e-69	10300000000	290000000
Q86P18	CG33970	-	CG33970	2	10	9	9	3	1	3	8	7	5	8	6	8	7	7	7	3	1	3	7	7	5	8	6	8	7	7	7	3	1	3	7	7	5	8	6	8	7	7	7	14.7	85973	777	7.7449e-69	8450500000	53865000
M9PCE0	CG3127	Phosphoglycerate kinase	Pgk	2	13	13	13	5	5	5	10	11	4	10	11	11	11	11	12	5	5	5	10	11	4	10	11	11	11	11	12	5	5	5	10	11	4	10	11	11	11	11	12	40.5	43861	415	1.0057e-68	15100000000	166770000
Q9VSC5	CG8209	-	CG8209	4	11	11	11	2	3	4	9	9	5	8	9	9	10	9	9	2	3	4	9	9	5	8	9	9	10	9	9	2	3	4	9	9	5	8	9	9	10	9	9	45.6	36700	331	1.31e-68	7670000000	25500000
Q24133	CG10578	DnaJ-like-1	DnaJ-1	4	11	11	10	3	3	2	8	8	7	9	8	10	8	8	9	3	3	2	8	8	7	9	8	10	8	8	9	2	2	1	7	7	6	8	7	9	7	7	8	39.2	37000	334	2.07e-68	17500000000	14200000
Q86S05	CG8715	lingerer	lig	4	11	11	11	0	0	1	7	8	8	6	9	11	6	9	7	0	0	1	7	8	8	6	9	11	6	9	7	0	0	1	7	8	8	6	9	11	6	9	7	13.6	139	1380	1.34e-67	2800000000	0
M9MRS7	CG7438	Myosin 31DF	Myo31DF	2	15	15	15	1	3	1	7	11	9	8	10	13	5	10	13	1	3	1	7	11	9	8	10	13	5	10	13	1	3	1	7	11	9	8	10	13	5	10	13	18.5	117	1010	2.79e-67	5110000000	30000000
Q29R09	CG2924	-	CG2924	1	9	9	9	0	0	1	8	8	1	8	9	8	7	8	8	0	0	1	8	8	1	8	9	8	7	8	8	0	0	1	8	8	1	8	9	8	7	8	8	31	44400	397	3.31e-67	13600000000	0
Q5KTT4	CG3845	NAT1	NAT1	2	27	27	27	4	8	8	16	20	16	11	18	21	12	24	21	4	8	8	16	20	16	11	18	21	12	24	21	4	8	8	16	20	16	11	18	21	12	24	21	18.7	166.89	1526	1.1695e-66	20058000000	133400000
Q9VRL8	CG10630	blanks	blanks	1	9	9	9	2	3	2	8	8	6	8	9	8	8	8	8	2	3	2	8	8	6	8	9	8	8	8	8	2	3	2	8	8	6	8	9	8	8	8	8	31.8	35600	324	1.27e-66	19600000000	224000000
M9NE89	CG6944	Lamin	Lam	2	11	11	11	4	4	5	9	10	5	8	9	8	10	11	7	4	4	5	9	10	5	8	9	8	10	11	7	4	4	5	9	10	5	8	9	8	10	11	7	20.4	71299	622	3.0842e-66	11620000000	65234000
Q7K2E1	CG8839	-	CG8839	1	13	13	13	1	3	2	9	9	2	7	11	10	10	12	10	1	3	2	9	9	2	7	11	10	10	12	10	1	3	2	9	9	2	7	11	10	10	12	10	28.7	58300	529	9.81e-66	7430000000	1240000
E1JHE4	CG7400	Fatty acid (long chain) transport protein	Fatp	4	21	17	17	4	6	10	16	17	13	17	19	21	16	18	19	3	4	7	13	14	10	14	16	17	13	15	16	3	4	7	13	14	10	14	16	17	13	15	16	35	75100	668	1.15e-65	14200000000	50700000
Q9VU17	CG10960	-	CG10960	2	7	6	6	3	3	4	6	6	6	6	6	6	7	6	6	2	2	3	5	5	5	5	5	5	6	5	5	2	2	3	5	5	5	5	5	5	6	5	5	14.1	58413	539	4.3868e-65	11324000000	139060000
Q9V7N5	CG8048	Vacuolar H[+] ATPase 44kD subunit	Vha44	4	11	11	11	3	7	6	8	10	3	8	10	9	9	11	11	3	7	6	8	10	3	8	10	9	9	11	11	3	7	6	8	10	3	8	10	9	9	11	11	29.1	44500	388	7.37e-65	7350000000	12100000
E1JJD5	CG3620	no receptor potential A	norpA	3	20	20	20	6	3	5	14	17	17	14	17	18	13	16	17	6	3	5	14	17	17	14	17	18	13	16	17	6	3	5	14	17	17	14	17	18	13	16	17	18.4	125	1100	1.95e-64	13300000000	86900000
Q9W392	CG7033	-	CG7033	1	7	7	7	0	0	0	6	5	0	4	5	4	4	4	4	0	0	0	6	5	0	4	5	4	4	4	4	0	0	0	6	5	0	4	5	4	4	4	4	19.4	58100	535	2.18e-64	3100000000	0
Q6NLL3	CG11537	-	CG11537	4	2	2	2	1	1	1	2	2	2	2	2	2	2	2	2	1	1	1	2	2	2	2	2	2	2	2	2	1	1	1	2	2	2	2	2	2	2	2	2	5	75300	705	1.01e-63	2860000000	1040000
C9QP42	CG9075	Eukaryotic initiation factor 4a	eIF-4a	3	11	11	11	2	3	3	9	10	5	10	9	10	10	9	9	2	3	3	9	10	5	10	9	10	10	9	9	2	3	3	9	10	5	10	9	10	10	9	9	28.5	45878	403	1.4224e-63	14829000000	190010000
Q9VK69	CG5525	-	CG5525	1	7	7	7	0	1	1	5	6	2	4	6	3	5	7	6	0	1	1	5	6	2	4	6	3	5	7	6	0	1	1	5	6	2	4	6	3	5	7	6	19.5	57100	533	1.43e-63	3940000000	0
Q9VQ91	CG7082	papi	papi	1	15	15	15	2	4	3	10	10	4	8	8	9	14	14	13	2	4	3	10	10	4	8	8	9	14	14	13	2	4	3	10	10	4	8	8	9	14	14	13	30.2	63823	576	1.7812e-63	11744000000	40740000
Q24276	CG12019	Cdc37	Cdc37	1	3	3	3	1	1	0	3	3	0	3	2	3	3	2	3	1	1	0	3	3	0	3	2	3	3	2	3	1	1	0	3	3	0	3	2	3	3	2	3	11.3	45100	389	1.81e-63	3060000000	1290000
A8JR56	CG17838	Syncrip	Syp	1	7	1	1	1	2	1	6	4	1	6	4	6	3	3	5	0	1	0	1	1	1	1	1	1	1	1	1	0	1	0	1	1	1	1	1	1	1	1	1	16.1	41100	384	2.41e-63	3680000000	0
Q9VWE0	CG14226	domeless	dome	1	17	17	17	5	4	5	11	15	11	15	14	12	10	14	13	5	4	5	11	15	11	15	14	12	10	14	13	5	4	5	11	15	11	15	14	12	10	14	13	14.4	142.36	1282	3.3711e-63	28913000000	1543600000
M9PGV7	CG2621	shaggy	sgg	3	10	1	1	1	4	2	9	10	4	8	10	8	10	10	10	0	0	0	1	1	0	1	1	1	1	1	1	0	0	0	1	1	0	1	1	1	1	1	1	12.7	124	1170	8.65e-63	399000000	0
Q9VR03	CG15435	-	CG15435	1	7	7	7	1	0	1	4	6	6	5	6	7	6	6	6	1	0	1	4	6	6	5	6	7	6	6	6	1	0	1	4	6	6	5	6	7	6	6	6	14.7	57100	503	9.15e-63	11000000000	2920000
Q9VPN5	CG2720	Hsp70/Hsp90 organizing protein homolog	Hop	1	13	13	13	3	3	4	8	9	4	9	6	8	8	8	8	3	3	4	8	9	4	9	6	8	8	8	8	3	3	4	8	9	4	9	6	8	8	8	8	25.7	55697	490	1.6808e-62	11674000000	16269000
A4V3W1	CG2621	shaggy	sgg	10	10	10	1	2	5	3	9	10	5	8	10	8	10	10	10	2	5	3	9	10	5	8	10	8	10	10	10	1	1	1	1	1	1	1	1	1	1	1	1	24.7	58800	575	4.55e-62	10700000000	98100000
Q8IQA9	CG17352	-	CG17352	5	13	13	13	4	3	4	8	12	10	12	10	13	11	11	12	4	3	4	8	12	10	12	10	13	11	11	12	4	3	4	8	12	10	12	10	13	11	11	12	16	107.09	965	1.0815e-61	10296000000	133510000
M9PDQ1	CG10223	Topoisomerase 2	Top2	2	20	20	20	3	5	4	14	19	16	13	18	15	9	17	13	3	5	4	14	19	16	13	18	15	9	17	13	3	5	4	14	19	16	13	18	15	9	17	13	15.8	164.39	1447	1.9829e-61	5520200000	186400000
Q9VH07	CG4003	pontin	pont	1	10	10	10	10	8	9	9	8	2	8	8	7	7	6	6	10	8	9	9	8	2	8	8	7	7	6	6	10	8	9	9	8	2	8	8	7	7	6	6	30.3	50242	456	2.4938e-61	4528900000	658790000
Q5U191	CG1882	-	CG1882	5	9	9	9	0	1	2	7	8	4	8	8	6	9	9	7	0	1	2	7	8	4	8	8	6	9	9	7	0	1	2	7	8	4	8	8	6	9	9	7	28.9	50400	454	4.24e-61	8260000000	0
P41073	CG6143	Protein on ecdysone puffs	Pep	4	9	9	9	2	2	2	7	7	8	6	7	7	7	7	6	2	2	2	7	7	8	6	7	7	7	7	6	2	2	2	7	7	8	6	7	7	7	7	6	15.5	78047	716	1.9921e-60	6625200000	64744000
Q9V558	CG10842	Cytochrome P450-4p1	Cyp4p1	3	11	11	11	0	0	0	8	9	7	9	8	5	10	10	11	0	0	0	8	9	7	9	8	5	10	10	11	0	0	0	8	9	7	9	8	5	10	10	11	26.1	59400	513	2.11e-60	5200000000	0
P12982	CG5650	Protein phosphatase 1 at 87B	Pp1-87B	3	5	5	3	0	1	1	4	5	3	4	5	4	4	4	4	0	1	1	4	5	3	4	5	4	4	4	4	0	1	1	2	3	2	2	3	2	2	2	2	20.5	34500	302	2.61e-60	5740000000	0
Q03751	CG6395	Cysteine string protein	Csp	2	4	1	1	0	1	1	3	3	2	3	3	4	3	3	3	0	0	0	1	1	0	1	1	1	1	1	1	0	0	0	1	1	0	1	1	1	1	1	1	24.1	24600	228	3.15e-60	807000000	0
P22815	CG8285	bride of sevenless	boss	1	9	9	9	5	5	5	7	8	5	7	6	7	6	7	7	5	5	5	7	8	5	7	6	7	6	7	7	5	5	5	7	8	5	7	6	7	6	7	7	11.7	99949	896	8.769e-60	3321000000	101710000
Q24212	CG12473	stoned B	stnB	1	12	12	12	2	3	3	9	11	9	9	10	7	9	10	10	2	3	3	9	11	9	9	10	7	9	10	10	2	3	3	9	11	9	9	10	7	9	10	10	15.4	137.78	1262	1.1842e-59	2682200000	29645000
H9XVQ4	CG33653	Calcium activated protein for secretion	Caps	7	22	22	22	3	5	4	11	17	15	16	21	15	16	22	18	3	5	4	11	17	15	16	21	15	16	22	18	3	5	4	11	17	15	16	21	15	16	22	18	16.3	173	1530	2.41e-59	4660000000	32000000
Q9VX17	CG6398	-	CG6398	1	4	4	4	3	3	3	4	4	2	3	4	3	4	4	4	3	3	3	4	4	2	3	4	3	4	4	4	3	3	3	4	4	2	3	4	3	4	4	4	15.2	32900	290	3.25e-59	17300000000	48800000
Q8IR26	CG32581	-	CG32581	2	5	5	5	1	2	2	2	4	3	5	5	5	4	5	5	1	2	2	2	4	3	5	5	5	4	5	5	1	2	2	2	4	3	5	5	5	4	5	5	29.3	31200	283	4.1e-59	5860000000	30400000
Q9VK42	CG9932	-	CG9932	4	17	17	17	0	1	0	3	8	15	8	7	16	6	13	13	0	1	0	3	8	15	8	7	16	6	13	13	0	1	0	3	8	15	8	7	16	6	13	13	9.3	237	2170	4.22e-59	15300000000	0
M9PDK4	CG4322	moody	moody	2	7	3	3	1	2	2	7	6	5	5	6	6	6	6	6	0	0	0	3	2	1	2	2	2	2	2	2	0	0	0	3	2	1	2	2	2	2	2	2	12.8	71900	670	4.33e-59	1330000000	0
Q9VTK7	CG6091	-	CG6091	3	14	14	14	3	3	2	7	9	7	7	8	11	7	8	7	3	3	2	7	9	7	7	8	11	7	8	7	3	3	2	7	9	7	7	8	11	7	8	7	25.2	72400	659	7.34e-59	8310000000	19200000
Q8IQE6	CG32082	-	CG32082	3	21	21	21	5	6	10	12	17	15	14	13	19	10	15	15	5	6	10	12	17	15	14	13	19	10	15	15	5	6	10	12	17	15	14	13	19	10	15	15	21.2	120.32	1076	4.7538e-58	16596000000	530420000
Q9V727	CG8787	Additional sex combs	Asx	2	8	8	8	1	1	2	2	3	6	3	4	5	2	5	4	1	1	2	2	3	6	3	4	5	2	5	4	1	1	2	2	3	6	3	4	5	2	5	4	8	180	1670	6.2e-58	1330000000	33300000
Q9VXQ5	CG8231	T-cp1zeta	Tcp-1zeta	1	19	19	19	5	8	8	17	18	12	17	15	17	17	15	15	5	8	8	17	18	12	17	15	17	17	15	15	5	8	8	17	18	12	17	15	17	17	15	15	37.5	58246	533	1.0037e-57	25064000000	314570000
P48461	CG6593	Protein phosphatase 1alpha at 96A	Pp1alpha-96A	1	4	2	2	0	0	0	4	4	2	4	3	3	4	3	3	0	0	0	2	2	1	2	1	1	2	1	1	0	0	0	2	2	1	2	1	1	2	1	1	15.3	37.4	327	1.84e-57	546000000	0
Q6NP91	CG11210	-	CG11210	1	5	5	5	0	0	0	3	4	3	3	4	4	2	4	4	0	0	0	3	4	3	3	4	4	2	4	4	0	0	0	3	4	3	3	4	4	2	4	4	10.8	86100	760	2.84e-57	2760000000	0
M9PHL7	CG32593	Flotillin 2	Flo2	11	14	14	14	7	6	8	11	14	7	11	11	10	12	11	11	7	6	8	11	14	7	11	11	10	12	11	11	7	6	8	11	14	7	11	11	10	12	11	11	37.7	49509	448	3.2395e-57	13965000000	123740000
Q24478	CG6384	Centrosomal protein 190kD	Cp190	1	21	21	21	3	8	6	12	17	14	12	15	16	10	14	14	3	8	6	12	17	14	12	15	16	10	14	14	3	8	6	12	17	14	12	15	16	10	14	14	20.9	121.68	1096	3.9987e-57	6932600000	96966000
O46036	CG7583	C-terminal Binding Protein	CtBP	3	15	15	15	9	8	9	13	14	11	12	12	13	11	14	11	9	8	9	13	14	11	12	12	13	11	14	11	9	8	9	13	14	11	12	12	13	11	14	11	28.8	50736	476	1.2918e-56	34032000000	1681500000
Q95TU9	CG9765	transforming acidic coiled-coil protein	tacc	5	17	17	17	2	3	4	10	13	11	14	13	12	12	11	12	2	3	4	10	13	11	14	13	12	12	11	12	2	3	4	10	13	11	14	13	12	12	11	12	16.6	146	1310	6.51e-56	4440000000	13300000
P52029	CG8251	Phosphoglucose isomerase	Pgi	1	4	4	4	0	0	0	2	4	0	1	4	3	2	4	4	0	0	0	2	4	0	1	4	3	2	4	4	0	0	0	2	4	0	1	4	3	2	4	4	11.1	62300	558	1.28e-55	1460000000	0
Q9VYQ8	CG1490	Ubiquitin-specific protease 7	Usp7	1	18	18	18	2	4	3	9	10	10	11	11	14	8	10	11	2	4	3	9	10	10	11	11	14	8	10	11	2	4	3	9	10	10	11	11	14	8	10	11	17.2	130.44	1129	1.811e-55	5682500000	49699000
Q9XZU1	CG13281	CAS/CSE1 segregation protein	Cas	1	13	13	13	1	2	1	12	12	4	11	11	9	10	12	11	1	2	1	12	12	4	11	11	9	10	12	11	1	2	1	12	12	4	11	11	9	10	12	11	19.8	110	975	4.35e-55	5490000000	5850000
M9NDQ8	CG33991	nuclear fallout	nuf	9	9	9	9	3	3	1	7	7	6	8	7	9	8	7	7	3	3	1	7	7	6	8	7	9	8	7	7	3	3	1	7	7	6	8	7	9	8	7	7	19.6	60200	530	4.83e-55	12200000000	55000000
Q9V4E7	CG1732	-	CG1732	2	5	5	5	3	2	3	3	3	1	4	4	5	4	3	4	3	2	3	3	3	1	4	4	5	4	3	4	3	2	3	3	3	1	4	4	5	4	3	4	8.8	72298	636	1.2275e-54	2928100000	44471000
Q9TVM2	CG13387	embargoed	emb	1	15	15	15	3	2	4	12	13	7	12	12	11	11	11	9	3	2	4	12	13	7	12	12	11	11	11	9	3	2	4	12	13	7	12	12	11	11	11	9	16.7	123	1060	4.61e-54	5560000000	57500000
Q0KI81	CG42327	-	CG42327	1	15	15	15	5	4	4	13	13	12	14	14	11	13	12	12	5	4	4	13	13	12	14	14	11	13	12	12	5	4	4	13	13	12	14	14	11	13	12	12	12.2	153.86	1429	7.25E-54	18023000000	1858100000
P21521	CG3139	Synaptotagmin 1	Syt1	12	13	13	13	3	5	4	12	12	7	11	12	12	12	11	12	3	5	4	12	12	7	11	12	12	12	11	12	3	5	4	12	12	7	11	12	12	12	11	12	27.8	53263	474	1.1034e-53	29858000000	233670000
M9PEP2	CG9210	Adenylyl cyclase 35C	Ac13E	2	7	7	7	3	3	3	5	7	6	6	7	6	5	7	7	3	3	3	5	7	6	6	7	6	5	7	7	3	3	3	5	7	6	6	7	6	5	7	7	5.2	188.33	1703	1.3814e-53	6495200000	249900000
P91926	CG4260	Adaptor Protein complex 2, alpha subunit	AP-2alpha	2	15	15	15	11	11	11	13	13	11	14	13	14	14	13	14	11	11	11	13	13	11	14	13	14	14	13	14	11	11	11	13	13	11	14	13	14	14	13	14	18.6	105.62	940	1.3993e-53	13211000000	414290000
Q9VKK1	CG6181	Ge-1 ortholog (H. sapiens)	Ge-1	1	19	19	19	6	5	7	11	13	13	10	15	18	11	14	14	6	5	7	11	13	13	10	15	18	11	14	14	6	5	7	11	13	13	10	15	18	11	14	14	13.7	149.25	1354	1.795e-53	7228800000	104600000
Q9VWI2	CG12202	NAT1 ortholog (S. cerevisiae)	Nat1	1	8	8	8	2	1	1	6	5	3	6	5	6	5	5	5	2	1	1	6	5	3	6	5	6	5	5	5	2	1	1	6	5	3	6	5	6	5	5	5	9.3	103	890	2.46e-52	1900000000	7700000
P26270	CG3416	Regulatory particle non-ATPase 8	Rpn8	1	7	7	7	2	2	3	6	6	4	7	7	7	7	6	6	2	2	3	6	6	4	7	7	7	7	6	6	2	2	3	6	6	4	7	7	7	7	6	6	25.7	38089	338	1.3768e-51	4595600000	4640700
Q9VPY2	CG5105	Phospholipase A2 activator protein	Plap	1	11	11	11	4	4	5	10	10	6	10	10	11	10	10	11	4	4	5	10	10	6	10	10	11	10	10	11	4	4	5	10	10	6	10	10	11	10	10	11	17	85.75	787	3.2641e-51	6992000000	59064000
Q9VX25	CG8188	-	CG8188	1	5	5	5	2	1	0	2	4	0	3	5	4	2	3	3	2	1	0	2	4	0	3	5	4	2	3	3	2	1	0	2	4	0	3	5	4	2	3	3	26.3	23300	209	5.83e-51	3200000000	25300000
Q9W077	CG1919	Cuticular protein 62Bc	Cpr62Bc	1	2	2	2	2	2	2	2	2	0	2	2	1	2	2	2	2	2	2	2	2	0	2	2	1	2	2	2	2	2	2	2	2	0	2	2	1	2	2	2	16.1	18683	180	6.9993e-51	2980800000	529870000
Q7KGU6	CG14767	-	CG14767	2	4	4	4	1	0	0	4	4	4	4	4	4	4	3	3	1	0	0	4	4	4	4	4	4	4	3	3	1	0	0	4	4	4	4	4	4	4	3	3	14.4	47600	432	1.31e-50	9150000000	426000
P48611	CG16784	purple	pr	1	7	7	7	3	3	2	6	7	5	6	6	6	7	7	6	3	3	2	6	7	5	6	6	6	7	7	6	3	3	2	6	7	5	6	6	6	7	7	6	45.8	19300	168	2.8e-50	11700000000	14900000
Q7KK54	CG6446	Sema-1b	Sema-1b	1	11	11	11	2	3	3	9	10	7	8	7	5	11	9	6	2	3	3	9	10	7	8	7	5	11	9	6	2	3	3	9	10	7	8	7	5	11	9	6	19	85197	770	2.8025e-50	5711200000	579970000
Q9XZ01	CG9761	Neprilysin 2	Nep2	1	7	7	7	2	2	2	5	6	3	7	5	5	7	4	3	2	2	2	5	6	3	7	5	5	7	4	3	2	2	2	5	6	3	7	5	5	7	4	3	12.8	86838	763	2.985e-50	3175700000	26570000
Q0KI94	CG42670	pasilla	ps	2	8	1	1	3	4	5	8	7	5	7	7	8	7	6	6	0	0	0	1	0	0	0	0	1	0	0	0	0	0	0	1	0	0	0	0	1	0	0	0	21.8	54400	519	3.39e-50	8050000	0
Q9VAA2	CG9753	Adenosine receptor	AdoR	1	7	7	7	2	2	2	4	4	3	5	4	7	4	4	4	2	2	2	4	4	3	5	4	7	4	4	4	2	2	2	4	4	3	5	4	7	4	4	4	11.6	85100	774	3.87e-50	7570000000	386000000
Q7KVL7	CG5625	Vacuolar protein sorting 35	Vps35	2	16	16	16	2	3	3	11	12	7	13	9	10	12	13	12	2	3	3	11	12	7	13	9	10	12	13	12	2	3	3	11	12	7	13	9	10	12	13	12	23.9	91.1	803	4.63e-49	13500000000	9430000
A4V2B8	CG17520	casein kinase IIalpha	CkIIalpha	2	8	7	7	4	4	3	8	8	5	7	7	7	7	8	8	3	3	2	7	7	4	6	6	6	6	7	7	3	3	2	7	7	4	6	6	6	6	7	7	30.1	39959	336	6.7183e-48	4786400000	20529000
Q9VM55	CG9138	uninflatable	uif	4	5	5	5	0	0	2	2	4	3	3	5	4	4	3	4	0	0	2	2	4	3	3	5	4	4	3	4	0	0	2	2	4	3	3	5	4	4	3	4	1.4	387	3560	1.03e-47	5070000000	0
Q9VGZ3	CG6342	Iron regulatory protein 1B	Irp-1B	1	18	18	9	7	9	5	18	18	12	18	17	14	17	17	18	7	9	5	18	18	12	18	17	14	17	17	18	2	4	1	9	9	6	9	8	7	9	8	9	23.5	98577	899	1.1266e-47	22095000000	807160000
Q0E8Y1	CG3682	PIP5K59B	PIP5K59B	3	12	12	12	2	2	2	8	8	5	9	8	9	5	8	7	2	2	2	8	8	5	9	8	9	5	8	7	2	2	2	8	8	5	9	8	9	5	8	7	13.6	110.42	998	1.4408e-47	9410700000	38100000
Q9W060	CG42863	mauve	mv	1	15	15	15	2	3	2	5	7	10	7	4	12	7	6	13	2	3	2	5	7	10	7	4	12	7	6	13	2	3	2	5	7	10	7	4	12	7	6	13	5.2	399.85	3535	1.5979e-47	3666100000	153360000
Q9VSF2	CG7999	Mediator complex subunit 24	MED24	1	6	6	6	1	2	2	6	6	3	6	6	6	5	6	6	1	2	2	6	6	3	6	6	6	5	6	6	1	2	2	6	6	3	6	6	6	5	6	6	6.3	111.74	993	3.8232e-47	5869100000	1903800
A1Z6Q0	CG3287	klaroid	koi	1	4	4	4	0	0	1	4	4	1	2	4	3	3	4	3	0	0	1	4	4	1	2	4	3	3	4	3	0	0	1	4	4	1	2	4	3	3	4	3	12.9	51800	449	4.45e-47	1700000000	0
Q9W4A6	CG42492	-	CG42492	1	6	2	2	4	4	3	4	4	4	4	4	6	4	3	3	2	2	0	1	2	1	2	2	2	2	1	1	2	2	0	1	2	1	2	2	2	2	1	1	9.6	99400	916	4.75e-47	1320000000	33100000
Q9W1B0	CG4012	genghis khan	gek	1	20	20	20	5	6	10	6	13	11	8	13	15	5	14	14	5	6	10	6	13	11	8	13	15	5	14	14	5	6	10	6	13	11	8	13	15	5	14	14	12.9	186.72	1637	5.9437e-47	6587000000	112760000
Q9W414	CG3455	Regulatory particle triple-A ATPase 4	Rpt4	2	7	7	7	3	4	4	7	7	2	6	6	6	6	6	6	3	4	4	7	7	2	6	6	6	6	6	6	3	4	4	7	7	2	6	6	6	6	6	6	20.4	44911	397	8.443e-47	11469000000	108920000
Q7PLI0	CG17484	Adherens junction protein p120	p120ctn	2	7	7	7	0	0	0	6	4	3	5	5	4	4	6	5	0	0	0	6	4	3	5	5	4	4	6	5	0	0	0	6	4	3	5	5	4	4	6	5	10.8	86800	781	9.65e-47	2800000000	0
Q9VF20	CG4225	Heavy metal tolerance factor 1	Hmt-1	2	7	7	7	0	1	0	2	3	2	1	2	6	2	2	4	0	1	0	2	3	2	1	2	6	2	2	4	0	1	0	2	3	2	1	2	6	2	2	4	9.8	97900	866	1.09e-46	648000000	0
P18106	CG8874	FER ortholog (H. sapiens)	FER	4	9	8	8	5	4	5	8	8	8	9	7	7	7	8	8	4	3	4	7	7	7	8	7	6	6	7	8	4	3	4	7	7	7	8	7	6	6	7	8	7.8	150.26	1325	2.4313e-46	5805200000	68304000
Q9W369	CG12120	tan	t	1	6	6	6	1	0	1	5	5	2	4	5	5	6	6	5	1	0	1	5	5	2	4	5	5	6	6	5	1	0	1	5	5	2	4	5	5	6	6	5	18.6	43700	387	2.76e-46	8200000000	6320000
O76878	CG11448	-	CG11448	3	3	3	3	0	0	1	2	2	2	2	3	2	2	2	2	0	0	1	2	2	2	2	3	2	2	2	2	0	0	1	2	2	2	2	3	2	2	2	2	9.3	54900	486	2.88e-46	1050000000	0
O97102	CG4494	smt3	smt3	1	4	4	4	2	1	3	3	3	3	3	3	4	3	3	3	2	1	3	3	3	3	3	3	4	3	3	3	2	1	3	3	3	3	3	3	4	3	3	3	35.6	10100	90	3.37e-46	36800000000	5070000
Q7KUK9	CG17839	-	CG17839	5	19	19	19	6	7	8	15	14	13	16	16	16	13	13	15	6	7	8	15	14	13	16	16	16	13	13	15	6	7	8	15	14	13	16	16	16	13	13	15	12.3	178.53	1656	4.6471e-46	9822400000	121450000
P55828	CG15693	Ribosomal protein S20	RpS20	1	5	5	5	0	2	2	4	4	2	4	4	5	4	4	5	0	2	2	4	4	2	4	4	5	4	4	5	0	2	2	4	4	2	4	4	5	4	4	5	37.5	13500	120	6.22e-46	36500000000	0
Q9VHL2	CG8351	Tcp-1eta	Tcp-1eta	1	7	7	7	4	4	3	6	5	1	6	5	5	7	5	6	4	4	3	6	5	1	6	5	5	7	5	6	4	4	3	6	5	1	6	5	5	7	5	6	16.5	59386	544	7.6718e-46	2890900000	60331000
Q9VFV9	CG8863	DnaJ-like-2	Droj2	1	8	8	8	0	2	2	8	8	7	8	8	8	7	8	8	0	2	2	8	8	7	8	8	8	7	8	8	0	2	2	8	8	7	8	8	8	7	8	8	25.6	45.2	403	8.53e-46	18900000000	0
Q9W0C3	CG13928	-	CG13928	1	2	2	2	0	0	0	1	1	1	1	1	2	1	1	1	0	0	0	1	1	1	1	1	2	1	1	1	0	0	0	1	1	1	1	1	2	1	1	1	10.6	27200	245	1.41e-45	801000000	0
Q09103	CG42667	retinal degeneration A	rdgA	7	14	14	14	2	3	4	8	12	10	9	10	14	6	10	11	2	3	4	8	12	10	9	10	14	6	10	11	2	3	4	8	12	10	9	10	14	6	10	11	15.7	116	1030	1.84e-45	8810000000	31800000
Q9V3H2	CG18174	Regulatory particle non-ATPase 11	Rpn11	1	2	2	2	1	0	1	1	2	0	1	2	2	2	1	2	1	0	1	1	2	0	1	2	2	2	1	2	1	0	1	1	2	0	1	2	2	2	1	2	12.7	34.4	308	1.94e-45	489000000	13100000
Q9W0L7	CG32479	-	CG32479	2	12	12	12	3	3	5	10	11	11	12	12	10	10	12	11	3	3	5	10	11	11	12	12	10	10	12	11	3	3	5	10	11	11	12	12	10	10	12	11	8.1	164.69	1517	2.1168e-45	10098000000	43083000
Q9VSR8	CG5653	-	CG5653	1	11	11	11	3	2	3	8	11	3	10	10	9	10	7	7	3	2	3	8	11	3	10	10	9	10	7	7	3	2	3	8	11	3	10	10	9	10	7	7	27.7	54035	476	2.9614e-45	8898600000	71487000
P49415	CG10497	Syndecan	Sdc	1	2	1	1	0	0	0	1	1	0	0	1	2	0	1	1	0	0	0	1	1	0	0	1	1	0	1	1	0	0	0	1	1	0	0	1	1	0	1	1	15.5	24000	226	4.06e-45	566000000	0
P42787	CG4122	silver	svr	8	23	23	23	3	5	5	13	17	14	15	15	22	15	19	15	3	5	5	13	17	14	15	15	22	15	19	15	3	5	5	13	17	14	15	15	22	15	19	15	17.2	162.43	1437	7.8726e-45	6407600000	5106200
Q9VMI5	CG9135	-	CG9135	2	7	7	7	1	1	1	7	7	5	7	7	7	7	7	7	1	1	1	7	7	5	7	7	7	7	7	7	1	1	1	7	7	5	7	7	7	7	7	7	16.4	53500	487	8.12e-45	5390000000	7260000
Q9VHY7	CG31284	water witch	wtrw	1	7	7	7	0	0	0	6	6	6	6	6	7	6	5	4	0	0	0	6	6	6	6	6	7	6	5	4	0	0	0	6	6	6	6	6	7	6	5	4	8.4	110	986	9.22e-45	2080000000	0
Q8SWR2	CG32137	-	CG32137	1	16	16	16	2	5	1	11	14	9	12	13	13	11	10	11	2	5	1	11	14	9	12	13	13	11	10	11	2	5	1	11	14	9	12	13	13	11	10	11	28.4	70235	620	1.102e-44	6957500000	21190000
M9NEV0	CG9088	little imaginal discs	lid	2	12	12	12	0	2	1	10	10	9	9	10	9	9	9	9	0	2	1	10	10	9	9	10	9	9	9	9	0	2	1	10	10	9	9	10	9	9	9	9	8	204	1840	4.22e-44	2160000000	0
Q9VX92	CG4937	Rho GTPase activating protein at 15B	RhoGAP15B	4	23	23	22	5	8	8	11	15	18	9	11	17	15	14	20	5	8	8	11	15	18	9	11	17	15	14	20	4	7	7	11	15	17	8	10	17	14	14	19	15.3	174.3	1552	4.3299e-44	7148500000	554370000
Q8IPI3	CG42253	Na[+]-driven anion exchanger 1	Ndae1	10	10	10	10	2	2	2	6	9	7	8	8	10	6	8	9	2	2	2	6	9	7	8	8	10	6	8	9	2	2	2	6	9	7	8	8	10	6	8	9	11.7	132	1190	4.9e-44	3770000000	11600000
P19109	CG10279	Rm62	Rm62	8	12	12	11	1	2	4	9	8	8	8	9	8	9	8	7	1	2	4	9	8	8	8	9	8	9	8	7	0	1	3	8	7	7	7	8	7	8	7	6	21.8	78547	719	5.1505e-44	4211300000	1141200
Q9VWI6	CG12199	kekkon5	kek5	3	9	9	9	2	1	3	7	8	6	7	5	7	7	8	7	2	1	3	7	8	6	7	5	7	7	8	7	2	1	3	7	8	6	7	5	7	7	8	7	13.1	102	931	4.23e-43	3870000000	3030000
Q9VMW1	CG33113	Reticulon-like1	Rtnl1	1	7	2	2	4	3	3	6	6	2	4	5	5	5	6	6	0	0	0	2	1	0	0	1	1	0	1	1	0	0	0	2	1	0	0	1	1	0	1	1	36.6	24.9	224	5.07e-43	90900000	0
Q9VCV4	CG4900	Iron regulatory protein 1A	Irp-1A	1	16	7	7	7	8	6	15	16	10	16	15	12	15	16	16	2	3	2	6	7	4	7	6	5	7	7	7	2	3	2	6	7	4	7	6	5	7	7	7	21.4	98802	902	5.6091e-43	2167900000	4052900
Q9VIK2	CG9317	-	CG9317	9	9	9	9	4	5	5	8	9	8	8	8	6	8	9	8	4	5	5	8	9	8	8	8	6	8	9	8	4	5	5	8	9	8	8	8	6	8	9	8	10.4	76192	674	7.122e-43	11665000000	157780000
Q9W3K9	CG2254	-	CG2254	1	9	9	9	3	4	2	8	9	6	9	9	9	9	9	9	3	4	2	8	9	6	9	9	9	9	9	9	3	4	2	8	9	6	9	9	9	9	9	9	28.4	35575	320	1.0841e-42	19590000000	38230000
M9PDR9	CG3665	Fasciclin 2	Fas2	6	11	11	11	2	3	2	9	7	5	10	8	10	8	7	10	2	3	2	9	7	5	10	8	10	8	7	10	2	3	2	9	7	5	10	8	10	8	7	10	16.2	96900	873	1.14e-42	30800000000	26500000
A4V371	CG5730	Annexin B9	AnxB9	4	13	13	13	1	1	3	8	10	5	10	10	12	9	10	8	1	1	3	8	10	5	10	10	12	9	10	8	1	1	3	8	10	5	10	10	12	9	10	8	35.5	36100	324	1.39e-42	39600000000	6750000
Q9VEJ4	CG5823	-	CG5823	1	3	3	3	1	3	2	3	3	2	2	3	3	2	3	3	1	3	2	3	3	2	2	3	3	2	3	3	1	3	2	3	3	2	2	3	3	2	3	3	15.5	30700	283	3.4e-42	5520000000	1320000000
P54351	CG33101	N-ethylmaleimide-sensitive factor 2	Nsf2	1	13	6	6	3	5	5	11	12	9	11	12	11	10	13	10	1	2	3	6	5	3	5	5	4	5	6	4	1	2	3	6	5	3	5	5	4	5	6	4	19.4	83433	752	1.0171e-41	2394300000	46835000
A4V448	CG2259	Glutamate-cysteine ligase catalytic subunit	Gclc	2	13	13	13	5	5	5	7	9	7	9	9	9	9	9	10	5	5	5	7	9	7	9	9	9	9	9	10	5	5	5	7	9	7	9	9	9	9	9	10	22.5	80745	717	1.4098e-41	8038100000	182200000
Q9VW87	CG6981	Snakeskin	Ssk	1	1	1	1	0	0	0	0	1	0	0	1	1	0	1	1	0	0	0	0	1	0	0	1	1	0	1	1	0	0	0	0	1	0	0	1	1	0	1	1	9.3	17600	162	1.46e-41	188000000	0
Q9VGM1	CG14709	Multidrug resistance protein 4 ortholog	Mrp4	4	13	12	10	4	4	6	8	11	11	8	12	12	6	10	12	3	3	5	7	10	10	7	11	11	6	9	11	2	2	4	5	8	8	5	9	9	4	7	9	11.6	147.88	1316	1.7318e-41	4119800000	307520000
Q9W073	CG12025	-	CG12025	1	4	4	4	1	0	1	4	4	4	4	4	3	4	4	4	1	0	1	4	4	4	4	4	3	4	4	4	1	0	1	4	4	4	4	4	3	4	4	4	28.2	19200	170	6.03e-41	14800000000	5970000
H9XVL5	CG17245	Plexin B	PlexB	2	18	18	18	9	8	8	16	17	16	17	14	16	16	17	15	9	8	8	16	17	16	17	14	16	16	17	15	9	8	8	16	17	16	17	14	16	16	17	15	8.8	231.68	2051	6.3254e-41	13234000000	117700000
Q9VZW1	CG1893	scramblase 2	scramb2	1	10	10	10	4	2	4	9	9	3	8	10	9	8	6	7	4	2	4	9	9	3	8	10	9	8	6	7	4	2	4	9	9	3	8	10	9	8	6	7	25.9	29.58	263	7.6624e-41	12390000000	358090000
P02517	CG4183	Heat shock protein 26	Hsp26	1	5	5	5	0	0	0	5	5	0	5	5	4	4	5	5	0	0	0	5	5	0	5	5	4	4	5	5	0	0	0	5	5	0	5	5	4	4	5	5	28.8	23000	208	1.03e-40	7850000000	0
Q9W0X0	CG2727	epithelial membrane protein	emp	2	12	12	12	2	3	3	10	10	7	11	9	11	11	11	9	2	3	3	10	10	7	11	9	11	11	11	9	2	3	3	10	10	7	11	9	11	11	11	9	22.7	62000	551	1.07e-40	17400000000	63000000
Q8SXP0	CG8709	Lipin	Lpin	2	11	11	11	4	5	4	8	10	8	10	8	8	9	10	10	4	5	4	8	10	8	10	8	8	9	10	10	4	5	4	8	10	8	10	8	8	9	10	10	12.9	120.91	1089	2.3663e-40	6411800000	282080000
Q8IQZ7	CG8649	Fimbrin	Fim	3	11	11	11	7	7	6	10	10	5	10	10	9	10	10	10	7	7	6	10	10	5	10	10	9	10	10	10	7	7	6	10	10	5	10	10	9	10	10	10	17.6	72066	641	8.4457e-40	36974000000	1113600000
Q23983	CG6625	alpha Soluble NSF attachment protein	alphaSnap	1	7	7	7	0	2	2	7	6	1	7	6	6	7	7	7	0	2	2	7	6	1	7	6	6	7	7	7	0	2	2	7	6	1	7	6	6	7	7	7	29.5	33	292	1.08e-39	6110000000	0
P13060	CG2238	Elongation factor 2	EF2	2	18	18	18	8	9	9	10	14	11	12	13	15	12	14	16	8	9	9	10	14	11	12	13	15	12	14	16	8	9	9	10	14	11	12	13	15	12	14	16	22.9	94458	844	1.3209e-39	23038000000	327050000
Q6NNV7	CG40485	-	CG40485	2	4	4	4	1	2	3	3	3	2	2	3	3	3	2	4	1	2	3	3	3	2	2	3	3	3	2	4	1	2	3	3	3	2	2	3	3	3	2	4	17	27301	247	1.4859e-39	3646500000	17821000
Q06003	CG2679	goliath	gol	3	15	15	15	2	3	3	7	12	11	11	13	13	9	11	11	2	3	3	7	12	11	11	13	13	9	11	11	2	3	3	7	12	11	11	13	13	9	11	11	27.1	68600	601	1.61e-39	10200000000	38000000
A1Z7H2	CG8732	Acyl-CoA synthetase long-chain	Acsl	3	13	13	13	4	4	2	11	12	6	9	7	11	12	10	11	4	4	2	11	12	6	9	7	11	12	10	11	4	4	2	11	12	6	9	7	11	12	10	11	20.1	80617	717	6.8898e-38	8207100000	30596000
Q26365	CG16944	stress-sensitive B	sesB	3	16	16	16	9	8	9	12	13	11	11	12	13	14	14	15	9	8	9	12	13	11	11	12	13	14	14	15	9	8	9	12	13	11	11	12	13	14	14	15	43.9	34200	312	7.72e-38	33100000000	453000000
E1JH90	CG33130	Patronin	Patronin	8	9	9	9	0	1	1	3	4	5	4	2	8	2	3	4	0	1	1	3	4	5	4	2	8	2	3	4	0	1	1	3	4	5	4	2	8	2	3	4	5.6	188	1670	1.07e-37	934000000	0
A4V2K7	CG9745	D1 chromosomal protein	D1	2	3	3	3	1	2	3	3	3	3	3	3	2	3	3	3	1	2	3	3	3	3	3	3	2	3	3	3	1	2	3	3	3	3	3	3	2	3	3	3	11.3	37	355	1.09e-37	1710000000	54900000
Q9VLT1	CG8683	-	mon2	1	15	15	15	4	6	2	3	7	10	5	7	9	6	9	13	4	6	2	3	7	10	5	7	9	6	9	13	4	6	2	3	7	10	5	7	9	6	9	13	11.5	186.99	1684	1.6642e-37	2324700000	16073000
Q9VRW4	CG10173	Bestrophin 2	Best2	1	7	7	7	1	2	2	1	5	3	1	5	5	2	5	4	1	2	2	1	5	3	1	5	5	2	5	4	1	2	2	1	5	3	1	5	5	2	5	4	8.9	89.9	809	1.98e-37	1970000000	1310000
Q9VQI5	CG31694	-	CG31694	1	5	5	5	0	1	1	3	4	0	2	3	3	3	4	5	0	1	1	3	4	0	2	3	3	3	4	5	0	1	1	3	4	0	2	3	3	3	4	5	14.6	47300	425	2.04e-37	3190000000	0
M9PI82	CG4083	Mo25	Mo25	2	8	8	8	3	3	4	6	6	1	7	4	4	7	7	5	3	3	4	6	6	1	7	4	4	7	7	5	3	3	4	6	6	1	7	4	4	7	7	5	21.8	39385	339	2.3231e-37	34515000000	1656100000
Q9VAM6	CG1458	CDGSH iron sulfur domain 2	Cisd2	1	5	5	5	2	2	2	3	2	0	4	4	2	5	5	5	2	2	2	3	2	0	4	4	2	5	5	5	2	2	2	3	2	0	4	4	2	5	5	5	45.1	14600	133	2.48e-37	20000000000	1700000
Q9VM12	CG5958	-	CG5958	1	1	1	1	1	0	0	0	1	1	0	1	1	1	1	1	1	0	0	0	1	1	0	1	1	1	1	1	1	0	0	0	1	1	0	1	1	1	1	1	4.4	33900	294	4.45e-37	226000000	1550000
Q9I7P4	CG2666	krotzkopf verkehrt	kkv	2	14	14	14	1	1	1	4	6	8	6	3	12	5	4	9	1	1	1	4	6	8	6	3	12	5	4	9	1	1	1	4	6	8	6	3	12	5	4	9	10.5	183	1620	6.85e-37	2900000000	6730000
Q9VM11	CG5973	-	CG5973	1	4	4	4	1	1	1	3	3	1	4	4	4	4	3	3	1	1	1	3	3	1	4	4	4	4	3	3	1	1	1	3	3	1	4	4	4	4	3	3	15.4	36100	311	9.94e-37	1720000000	12800000
P38979	CG14792	stubarista	sta	2	2	2	2	2	1	2	2	2	0	2	2	2	2	2	2	2	1	2	2	2	0	2	2	2	2	2	2	2	1	2	2	2	0	2	2	2	2	2	2	10.5	35341	313	1.4042e-36	1124200000	71282000
Q9VAE7	CG31038	-	CG31038	3	11	11	11	5	4	5	8	8	8	7	7	10	8	7	6	5	4	5	8	8	8	7	7	10	8	7	6	5	4	5	8	8	8	7	7	10	8	7	6	16.3	77.99	730	1.4532e-36	3502100000	50346000
E2QC56	CG10417	-	CG10417	2	10	10	10	3	5	3	8	8	5	8	6	8	7	7	5	3	5	3	8	8	5	8	6	8	7	7	5	3	5	3	8	8	5	8	6	8	7	7	5	20.1	72369	662	1.5379e-36	4555100000	12786000
Q9XTM1	CG6159	Sec10 ortholog (S. cerevisiae)	Sec10	1	12	12	12	3	3	3	5	5	6	7	9	8	10	9	10	3	3	3	5	5	6	7	9	8	10	9	10	3	3	3	5	5	6	7	9	8	10	9	10	17.3	82	710	1.64e-36	3910000000	9980000
Q9VBW3	CG10244	Cadherin 96Ca	Cad96Ca	1	11	11	11	2	4	3	10	9	2	10	6	7	11	10	7	2	4	3	10	9	2	10	6	7	11	10	7	2	4	3	10	9	2	10	6	7	11	10	7	16.4	86219	773	1.6692e-36	5087100000	2971500
Q9VZ64	CG17333	-	CG17333	1	4	4	4	1	1	2	3	4	1	2	3	2	4	4	4	1	1	2	3	4	1	2	3	2	4	4	4	1	1	2	3	4	1	2	3	2	4	4	4	20.2	26700	243	1.9e-36	1770000000	846000
Q9VHC7	CG9373		CG9373	1	8	8	8	0	1	2	3	4	2	7	4	3	5	4	5	0	1	2	3	4	2	7	4	3	5	4	5	0	1	2	3	4	2	7	4	3	5	4	5	17.7	66.7	632	2.16e-36	4370000000	0
Q9VFS5	CG9351	falafel	flfl	2	14	14	14	3	6	6	13	13	9	10	11	11	10	12	10	3	6	6	13	13	9	10	11	11	10	12	10	3	6	6	13	13	9	10	11	11	10	12	10	15.5	109.29	980	2.9677e-36	7423300000	20410000
M9PDW8	CG34417	-	CG34417	16	12	12	12	2	3	4	4	7	4	7	7	11	6	7	6	2	3	4	4	7	4	7	7	11	6	7	6	2	3	4	4	7	4	7	7	11	6	7	6	2.8	580.2	5182	4.451e-36	3415700000	59968000
Q0E9M3	CG17800	Down syndrome cell adhesion molecule 1	Dscam1	59	17	17	17	3	4	3	9	14	13	11	16	12	8	13	13	3	4	3	9	14	13	11	16	12	8	13	13	3	4	3	9	14	13	11	16	12	8	13	13	10	222.7	2020	5.0132e-36	6231500000	162330000
P02283	CG17949	His2B:CG17949	His2B:CG17949	1	5	5	5	3	2	1	4	3	3	3	4	5	3	3	3	3	2	1	4	3	3	3	4	5	3	3	3	3	2	1	4	3	3	3	4	5	3	3	3	41.5	13700	123	7.28e-36	50500000000	19600000
Q4Z8K6	CG42236	Ran-binding protein M	RanBPM	3	6	6	6	2	1	2	5	5	4	4	4	6	5	5	4	2	1	2	5	5	4	4	4	6	5	5	4	2	1	2	5	5	4	4	4	6	5	5	4	8.3	107	962	1.03e-35	2150000000	14000000
A8JUZ7	CG15894	-	CG15894	2	7	7	7	3	4	5	1	5	5	3	5	5	2	6	5	3	4	5	1	5	5	3	5	5	2	6	5	3	4	5	1	5	5	3	5	5	2	6	5	5.1	169.53	1598	1.1843e-35	1149400000	9945600
Q7JRF1	CG7736	Syntaxin 6	Syx6	3	3	3	3	0	1	0	3	3	1	3	3	2	3	2	2	0	1	0	3	3	1	3	3	2	3	2	2	0	1	0	3	3	1	3	3	2	3	2	2	11.5	36600	323	1.41e-35	3280000000	0
Q9V9Y9	CG12114	spn-F	spn-F	1	8	8	8	0	0	1	3	4	0	6	2	5	3	4	2	0	0	1	3	4	0	6	2	5	3	4	2	0	0	1	3	4	0	6	2	5	3	4	2	29.1	40900	364	1.47e-35	1810000000	0
A1Z9N7	CG8585	I[[h]] channel	Ih	7	6	6	6	1	1	1	5	4	3	4	3	5	5	3	4	1	1	1	5	4	3	4	3	5	5	3	4	1	1	1	5	4	3	4	3	5	5	3	4	5.4	148	1330	1.96e-35	3010000000	3730000
P52486	CG8284	Ubiquitin conjugating enzyme 4	Ubc4	1	8	8	8	4	5	6	8	8	3	7	8	7	8	8	8	4	5	6	8	8	3	7	8	7	8	8	8	4	5	6	8	8	3	7	8	7	8	8	8	45.2	22.5	199	4.93e-35	20700000000	224000000
P08985	CG5499	Histone H2A variant	His2Av	1	6	4	4	2	2	2	5	5	3	5	5	5	5	5	5	0	0	0	3	3	1	3	3	3	3	3	3	0	0	0	3	3	1	3	3	3	3	3	3	41.8	15000	141	5.72e-35	6270000000	0
A8JV11	CG9650	-	CG9650	3	1	1	1	0	0	0	1	1	1	0	1	1	1	1	1	0	0	0	1	1	1	0	1	1	1	1	1	0	0	0	1	1	1	0	1	1	1	1	1	2.6	128	1210	6.44e-35	124000000	0
Q9VKI8	CG6287	-	CG6287	1	8	8	8	2	3	4	7	7	3	6	6	8	7	7	7	2	3	4	7	7	3	6	6	8	7	7	7	2	3	4	7	7	3	6	6	8	7	7	7	30.7	35234	332	1.178e-34	6920000000	14445000
Q0E8Q7	CG31731	-	CG31731	3	14	14	14	5	4	4	8	7	10	9	8	14	7	7	12	5	4	4	8	7	10	9	8	14	7	7	12	5	4	4	8	7	10	9	8	14	7	7	12	9.9	182.7	1597	1.7591e-34	4138100000	67665000
Q9VAD1	CG7896	-	CG7896	1	16	16	16	5	8	6	12	14	10	11	10	8	8	11	7	5	8	6	12	14	10	11	10	8	8	11	7	5	8	6	12	14	10	11	10	8	8	11	7	14.3	154.1	1392	2.5474e-34	4304300000	120270000
Q9VSL8	CG6831	rhea	rhea	5	13	13	13	4	6	4	8	10	7	6	9	10	6	11	11	4	6	4	8	10	7	6	9	10	6	11	11	4	6	4	8	10	7	6	9	10	6	11	11	5.6	306.99	2836	3.1069e-34	1730700000	189480000
Q9V455	CG9423	karyopherin alpha3	Kap-alpha3	1	1	1	1	0	0	0	1	1	0	1	1	1	1	1	1	0	0	0	1	1	0	1	1	1	1	1	1	0	0	0	1	1	0	1	1	1	1	1	1	3.7	57000	514	4.11e-34	628000000	0
Q7KN85	CG8322	ATP citrate lyase	ATPCL	2	11	11	11	4	3	2	6	8	3	6	4	7	6	5	5	4	3	2	6	8	3	6	4	7	6	5	5	4	3	2	6	8	3	6	4	7	6	5	5	13.2	121.4	1112	6.2124e-34	3375100000	75709000
M9MRQ6	CG8582	Sh3beta	Sh3beta	4	3	3	3	0	0	0	3	3	0	2	2	3	3	2	2	0	0	0	3	3	0	2	2	3	3	2	2	0	0	0	3	3	0	2	2	3	3	2	2	7.2	54200	485	1.11e-33	1440000000	0
Q9VS47	CG8602	-	CG8602	1	2	2	2	0	0	0	1	1	0	0	0	1	0	0	0	0	0	0	1	1	0	0	0	1	0	0	0	0	0	0	1	1	0	0	0	1	0	0	0	6.1	53300	478	1.29e-33	998000000	0
D3DML3	CG7392	Connector of kinase to AP-1	Cka	4	5	5	5	2	1	2	3	2	3	3	3	4	3	3	3	2	1	2	3	2	3	3	3	4	3	3	3	2	1	2	3	2	3	3	3	4	3	3	3	10.4	80113	749	1.4425e-33	2678600000	91895000
M9PC96	CG6811	Rho GTPase activating protein at 68F	RhoGAP68F	4	1	1	1	0	0	0	1	1	0	0	1	1	0	1	1	0	0	0	1	1	0	0	1	1	0	1	1	0	0	0	1	1	0	0	1	1	0	1	1	5	55000	476	2.06e-33	148000000	0
Q9VHX2	CG3223	-	CG3223	1	5	5	5	4	4	3	4	3	1	4	3	5	4	4	2	4	4	3	4	3	1	4	3	5	4	4	2	4	4	3	4	3	1	4	3	5	4	4	2	11.3	45123	415	2.9603e-33	4339000000	168200000
M9PH10	CG1618	comatose	comt	2	15	15	8	3	5	4	9	13	10	10	11	14	10	12	12	3	5	4	9	13	10	10	11	14	10	12	12	1	2	2	4	6	4	4	4	7	5	5	6	22.3	82555	745	4.3043e-33	11071000000	178950000
P50887	CG7434	Ribosomal protein L22	RpL22	1	4	4	4	0	0	0	2	2	1	3	2	3	2	2	2	0	0	0	2	2	1	3	2	3	2	2	2	0	0	0	2	2	1	3	2	3	2	2	2	16.1	30.6	299	4.46e-33	1010000000	0
P10040	CG6383	crumbs	crb	2	13	13	13	2	1	1	10	10	8	11	12	8	10	11	11	2	1	1	10	10	8	11	12	8	10	11	11	2	1	1	10	10	8	11	12	8	10	11	11	6.9	239	2190	5.2e-33	4010000000	4900000
O76932	CG32505	Protein phosphatase 19C	Pp4-19C	1	6	6	6	2	2	1	6	6	3	5	6	5	5	5	5	2	2	1	6	6	3	5	6	5	5	5	5	2	2	1	6	6	3	5	6	5	5	5	5	22.5	35300	307	5.53e-33	9850000000	10300000
Q7YU01	CG31092	Lipophorin receptor 2	LpR2	13	8	8	8	0	1	3	7	6	5	7	5	7	7	6	5	0	1	3	7	6	5	7	5	7	7	6	5	0	1	3	7	6	5	7	5	7	7	6	5	8.1	117	1060	1.37e-32	4530000000	0
E1JHA4	CG10377	Heterogeneous nuclear ribonucleoprotein at 27C	Hrb27C	2	2	2	2	0	0	0	2	2	1	2	2	1	2	2	1	0	0	0	2	2	1	2	2	1	2	2	1	0	0	0	2	2	1	2	2	1	2	2	1	8.6	44800	421	1.69e-32	1550000000	0
Q9VTB3	CG11811	-	CG11811	1	2	2	2	0	1	1	1	1	1	1	1	1	2	2	2	0	1	1	1	1	1	1	1	1	2	2	2	0	1	1	1	1	1	1	1	1	2	2	2	15	25900	233	2.19e-32	2040000000	0
M9PBJ1	CG33484	zormin	zormin	8	15	10	9	5	5	5	7	9	8	7	10	11	8	10	11	3	3	3	4	6	5	4	7	7	5	7	8	2	2	2	3	5	4	3	6	6	4	6	7	4.4	412.84	3664	2.6541e-32	3605100000	397970000
Q7KTG6	CG33298	-	CG33298	2	16	16	16	3	2	3	1	8	10	1	6	15	3	6	10	3	2	3	1	8	10	1	6	15	3	6	10	3	2	3	1	8	10	1	6	15	3	6	10	12.9	168.56	1517	4.8921e-32	1342100000	44009000
Q9U6P7	CG10047	Synaptotagmin 4	Syt4	1	13	13	13	5	4	7	12	13	7	11	10	12	10	11	10	5	4	7	12	13	7	11	10	12	10	11	10	5	4	7	12	13	7	11	10	12	10	11	10	26.6	52200	474	5.57e-32	29200000000	522000000
Q9VCW2	CG6969	cardinal	cd	2	7	7	7	1	1	1	5	6	4	5	6	6	6	5	6	1	1	1	5	6	4	5	6	6	6	5	6	1	1	1	5	6	4	5	6	6	6	5	6	11.6	92800	830	6.79e-32	7380000000	80200000
Q9VB23	CG5643	widerborst	wdb	1	10	10	10	2	1	3	7	9	4	7	8	6	7	10	9	2	1	3	7	9	4	7	8	6	7	10	9	2	1	3	7	9	4	7	8	6	7	10	9	21	59726	524	7.7637e-32	10232000000	31151000
M9NE73	CG8107	Calpain-B	CalpB	2	5	1	1	1	3	1	4	5	3	4	5	4	4	3	5	0	0	0	1	1	0	0	1	0	0	1	1	0	0	0	1	1	0	0	1	0	0	1	1	7.1	104	925	1.33e-31	84700000	0
O16043	CG2207	Decondensation factor 31	Df31	1	8	8	8	3	3	2	6	7	2	6	5	8	6	5	6	3	3	2	6	7	2	6	5	8	6	5	6	3	3	2	6	7	2	6	5	8	6	5	6	39.3	18800	183	2.29e-31	13000000000	263000000
Q7KMQ0	CG1341	Regulatory particle triple-A ATPase 1	Rpt1	3	9	9	9	3	3	3	7	6	2	6	5	8	7	6	6	3	3	3	7	6	2	6	5	8	7	6	6	3	3	3	7	6	2	6	5	8	7	6	6	22.2	48541	433	2.421e-31	5991200000	111840000
A8DWJ8	CG34399	NADPH oxidase	Nox	1	16	16	16	1	3	3	9	9	9	8	7	14	10	12	11	1	3	3	9	9	9	8	7	14	10	12	11	1	3	3	9	9	9	8	7	14	10	12	11	11.6	152	1340	4.4e-31	7620000000	400000000
Q9W0H9	CG9139	Rabaptin-5-associated exchange factor for Rab5 ortholog (H. sapiens) ÊÊÊÊÊÊÊÊÊÊÊÊÊÊÊÊÊÊÊÊÊÊÊÊÊÊÊÊÊÊ	Rabex-5	1	11	11	11	2	4	4	10	10	5	6	9	6	10	11	10	2	4	4	10	10	5	6	9	6	10	11	10	2	4	4	10	10	5	6	9	6	10	11	10	19	76664	696	4.6199e-31	5406600000	9584600
Q9W330	CG3001	Hexokinase A	Hex-A	2	7	7	7	3	4	4	6	6	4	6	6	6	6	6	6	3	4	4	6	6	4	6	6	6	6	6	6	3	4	4	6	6	4	6	6	6	6	6	6	16.1	59228	541	4.6301e-31	5981700000	39488000
Q9VA06	CG31006	slow termination of phototransduction	stops	2	6	6	6	3	1	1	5	6	5	5	6	3	5	6	6	3	1	1	5	6	5	5	6	3	5	6	6	3	1	1	5	6	5	5	6	3	5	6	6	15.4	59900	521	5.2e-31	2980000000	5630000
Q9VBU7	CG11856	Nucleoporin 358kD	Nup358	1	12	12	12	1	2	5	0	4	5	2	1	10	2	4	6	1	2	5	0	4	5	2	1	10	2	4	6	1	2	5	0	4	5	2	1	10	2	4	6	5.3	296	2700	7.64e-31	851000000	1200000
Q9VZP5	CG10840	eIF5B	eIF5B	3	3	3	3	0	0	0	2	2	2	3	3	1	2	3	2	0	0	0	2	2	2	3	3	1	2	3	2	0	0	0	2	2	2	3	3	1	2	3	2	4.5	127	1140	8.54e-31	329000000	0
Q9W205	CG30092	jitterbug	jbug	4	15	15	15	5	5	6	5	11	12	6	7	12	5	8	13	5	5	6	5	11	12	6	7	12	5	8	13	5	5	6	5	11	12	6	7	12	5	8	13	6.1	318.91	2955	1.3348e-30	3646600000	47279000
M9MRX4	CG42734	Ankyrin 2	Ank2	33	15	13	13	10	10	8	10	9	9	11	13	11	11	13	13	8	8	6	9	7	7	10	11	9	10	11	11	8	8	6	9	7	7	10	11	9	10	11	11	1.4	1488.3	13559	2.1913e-30	2178600000	61730000
M9PHS1	CG10997	Chloride intracellular channel	Clic	2	4	4	4	0	1	0	4	4	0	3	4	3	3	4	4	0	1	0	4	4	0	3	4	3	3	4	4	0	1	0	4	4	0	3	4	3	3	4	4	20.3	30400	261	2.38e-30	3360000000	0
Q9VNZ8	CG7158	Amyotrophic lateral sclerosis 2 ortholog	Als2	1	17	17	17	5	4	7	9	14	17	13	16	15	11	16	16	5	4	7	9	14	17	13	16	15	11	16	16	5	4	7	9	14	17	13	16	15	11	16	16	11.5	165.88	1486	3.7561e-30	7540300000	94761000
A1Z8S4	CG8889	Metallophosphoesterase	Mppe	3	4	4	4	2	2	2	4	4	4	4	4	4	4	4	4	2	2	2	4	4	4	4	4	4	4	4	4	2	2	2	4	4	4	4	4	4	4	4	4	14.3	41.9	357	5.62e-30	8470000000	67200000
Q0E8G6	CG3689	-	CG3689	2	4	4	4	2	2	1	4	4	2	4	4	4	4	4	3	2	2	1	4	4	2	4	4	4	4	4	3	2	2	1	4	4	2	4	4	4	4	4	3	21.5	26961	237	6.42E-30	5252100000	93052000
Q9W1R3	CG3493	Golgin-245 ortholog (H. sapiens)	Golgin245	1	9	9	8	2	3	3	5	7	5	4	7	3	4	7	5	2	3	3	5	7	5	4	7	3	4	7	5	1	2	2	4	6	4	4	6	3	4	6	4	7.2	170	1490	7.68e-30	1000000000	11900000
Q9V4C8	CG1710	Host cell factor	Hcf	3	13	13	13	5	7	12	8	8	8	8	6	8	4	6	7	5	7	12	8	8	8	8	6	8	4	6	7	5	7	12	8	8	8	8	6	8	4	6	7	9.8	160.18	1500	9.4611e-30	4262700000	421190000
A1ZAI5	CG5065	-	CG5065	2	6	6	6	0	0	1	4	5	0	3	2	3	4	3	5	0	0	1	4	5	0	3	2	3	4	3	5	0	0	1	4	5	0	3	2	3	4	3	5	13	69700	625	9.76e-30	1090000000	0
Q9VMA7	CG11098	Transport and Golgi organization 1	Tango1	2	13	13	13	3	5	2	9	7	7	8	11	6	9	11	9	3	5	2	9	7	7	8	11	6	9	11	9	3	5	2	9	7	7	8	11	6	9	11	9	9.2	159.05	1430	1.1368e-29	2640400000	25693000
Q9W4N8	CG5014	VAMP-associated protein of 33kDa ortholog A	Vap-33A	3	3	3	3	0	0	1	3	2	1	3	2	2	3	3	3	0	0	1	3	2	1	3	2	2	3	3	3	0	0	1	3	2	1	3	2	2	3	3	3	17.5	29500	269	1.23e-29	2310000000	0
Q86PF4	CG10126	-	CG10126	2	5	5	5	1	1	1	4	4	1	4	5	2	5	5	5	1	1	1	4	4	1	4	5	2	5	5	5	1	1	1	4	4	1	4	5	2	5	5	5	26.9	25900	227	1.87e-29	2980000000	397000
A8DY97	CG30015	-	CG30015	2	15	15	2	5	5	4	4	8	9	6	6	14	4	6	11	5	5	4	4	8	9	6	6	14	4	6	11	0	1	1	0	1	1	0	1	2	1	0	1	10.5	163.27	1510	4.2908e-29	7097000000	1818200000
Q9VQE0	CG3210	Dynamin related protein 1	Drp1	1	13	13	13	6	4	6	9	10	5	7	7	10	11	12	12	6	4	6	9	10	5	7	7	10	11	12	12	6	4	6	9	10	5	7	7	10	11	12	12	19.5	82565	735	4.556e-29	6304600000	98364000
M9PGJ3	CG2647	period	per	7	9	9	9	1	2	3	6	8	9	6	7	8	7	9	8	1	2	3	6	8	9	6	7	8	7	9	8	1	2	3	6	8	9	6	7	8	7	9	8	9	127	1220	5.37e-29	2210000000	384000
Q9VQY4	CG2969	ABC transporter expressed in trachea	Atet	2	10	10	10	1	2	4	8	8	7	7	7	10	7	8	9	1	2	4	8	8	7	7	7	10	7	8	9	1	2	4	8	8	7	7	7	10	7	8	9	16.1	90965	832	6.2584e-29	5391600000	67607000
O18413	CG1489	Regulatory particle triple-A ATPase 6	Rpt6	2	7	6	6	2	3	2	6	6	4	5	5	4	4	4	4	1	2	1	5	5	3	4	4	3	3	3	3	1	2	1	5	5	3	4	4	3	3	3	3	20.7	45900	405	1.01e-28	2020000000	387000
P04052	CG1554	RNA polymerase II 215kD subunit	RpII215	2	19	19	18	4	5	7	10	13	12	11	15	10	11	15	14	4	5	7	10	13	12	11	15	10	11	15	14	4	5	7	10	13	12	11	15	9	11	15	14	11	209.17	1887	1.8917e-28	5969700000	13644000
C4NYP8	CG32789	Hsc/Hsp70-interacting protein	HIP	3	8	8	8	2	1	1	6	7	2	6	8	6	6	7	6	2	1	1	6	7	2	6	8	6	6	7	6	2	1	1	6	7	2	6	8	6	6	7	6	24.1	41000	377	4.19e-28	7850000000	11500000
M9PB90	CG5366	Cullin-associated and neddylation-dissociated 1	Cand1	2	10	10	10	0	2	1	6	9	2	7	7	6	8	7	8	0	2	1	6	9	2	7	7	6	8	7	8	0	2	1	6	9	2	7	7	6	8	7	8	10.3	139	1250	4.24e-28	2130000000	0
A8DY98	CG30015	-	CG30015	1	14	1	1	5	4	3	4	7	8	6	6	13	3	6	10	0	0	0	0	0	0	0	1	1	0	0	0	0	0	0	0	0	0	0	1	1	0	0	0	12.8	126	1170	5.62e-28	104000000	0
Q9W2I0	CG42672	-	CG42672	9	13	13	13	2	4	3	4	9	10	5	6	9	3	6	10	2	4	3	4	9	10	5	6	9	3	6	10	2	4	3	4	9	10	5	6	9	3	6	10	9.7	184.52	1678	7.1994e-28	1404100000	5097100
Q7PLL6	CG17514	-	CG17514	2	15	15	15	4	5	4	6	10	12	6	11	13	6	11	14	4	5	4	6	10	12	6	11	13	6	11	14	4	5	4	6	10	12	6	11	13	6	11	14	7	293.91	2630	1.1491e-27	4851000000	292270000
Q7KT16	CG9326	varicose	vari	4	13	13	13	4	6	7	11	12	7	11	12	12	11	11	10	4	6	7	11	12	7	11	12	12	11	11	10	4	6	7	11	12	7	11	12	12	11	11	10	19.7	72400	636	2.42e-27	24500000000	555000000
Q9W503	CG3091	-	CG3091	2	11	11	11	1	3	1	10	8	2	10	9	6	9	7	8	1	3	1	10	8	2	10	9	6	9	7	8	1	3	1	10	8	2	10	9	6	9	7	8	36.6	34.6	303	3.4e-27	5910000000	259000
P46150	CG10701	Moesin	Moe	8	13	13	13	5	5	6	10	10	9	9	7	13	9	10	10	5	5	6	10	10	9	9	7	13	9	10	10	5	5	6	10	10	9	9	7	13	9	10	10	17.3	76.2	649	4.48e-27	11400000000	217000000
A8DZ26	CG32000	-	CG32000	8	13	13	13	5	5	5	9	10	11	9	8	13	8	10	11	5	5	5	9	10	11	9	8	13	8	10	11	5	5	5	9	10	11	9	8	13	8	10	11	9.4	164	1450	5.62e-27	4600000000	111000000
P05812	CG4167	Heat shock gene 67Ba	Hsp67Ba	1	2	2	2	0	0	0	1	1	1	2	1	1	1	2	1	0	0	0	1	1	1	2	1	1	1	2	1	0	0	0	1	1	1	2	1	1	1	2	1	8.4	26600	238	7.81e-27	1670000000	0
Q7JR34	CG33144	-	CG33144	1	4	4	4	0	0	0	1	2	2	2	1	4	1	2	2	0	0	0	1	2	2	2	1	4	1	2	2	0	0	0	1	2	2	2	1	4	1	2	2	5.2	117	1100	9.44e-27	600000000	0
Q9VQD8	CG9881	Actin-related protein 2/3 complex, subunit 5	Arpc5	1	1	1	1	0	0	0	1	1	0	1	1	1	1	0	0	0	0	0	1	1	0	1	1	1	1	0	0	0	0	0	1	1	0	1	1	1	1	0	0	9.9	16700	151	1.11e-26	136000000	0
Q9W404	CG3842	-	CG3842	3	10	10	10	3	6	3	10	10	2	8	8	9	10	10	10	3	6	3	10	10	2	8	8	9	10	10	10	3	6	3	10	10	2	8	8	9	10	10	10	22.2	44900	406	3.2e-26	15100000000	13900000
Q9V3P0	CG1633	thioredoxin peroxidase 1	Jafrac1	1	7	7	7	1	3	3	5	6	2	4	6	4	5	7	5	1	3	3	5	6	2	4	6	4	5	7	5	1	3	3	5	6	2	4	6	4	5	7	5	38.7	21700	194	3.53e-26	6590000000	60900000
Q9VYT4	CG1886	ATP7	ATP7	1	13	13	13	3	2	3	7	7	7	5	7	12	5	7	8	3	2	3	7	7	7	5	7	12	5	7	8	3	2	3	7	7	7	5	7	12	5	7	8	11.8	136.08	1254	4.1935e-26	71055000000	4978900000
A8JR01	CG34383	-	CG34383	4	7	7	7	2	2	1	1	3	2	4	2	7	5	5	5	2	2	1	1	3	2	4	2	7	5	5	5	2	2	1	1	3	2	4	2	7	5	5	5	2.6	336.36	3022	4.8699e-26	2389200000	280200000
A4V1B2	CG12021	Patj	Patj	2	9	9	9	2	0	1	7	7	3	8	5	4	7	6	5	2	0	1	7	7	3	8	5	4	7	6	5	2	0	1	7	7	3	8	5	4	7	6	5	13.3	92900	871	5.74e-26	2450000000	9340000
M9PD30	CG5850	-	CG5850	5	6	6	6	1	2	1	3	6	3	5	6	5	5	5	5	1	2	1	3	6	3	5	6	5	5	5	5	1	2	1	3	6	3	5	6	5	5	5	5	11.8	68300	608	6.06e-26	7880000000	90000000
Q9W2U4	CG2890	Protein phosphatase 4 regulatory subunit 2-related protein	PPP4R2r	3	7	7	7	0	1	1	6	6	4	5	5	6	6	6	3	0	1	1	6	6	4	5	5	6	6	6	3	0	1	1	6	6	4	5	5	6	6	6	3	13.6	66800	609	9.09e-26	2710000000	0
O18333	CG3269	Rab2	Rab2	1	7	7	7	1	0	0	5	6	3	5	6	4	6	5	6	1	0	0	5	6	3	5	6	4	6	5	6	1	0	0	5	6	3	5	6	4	6	5	6	41.8	23.6	213	9.77e-26	10500000000	595000
Q9XZ61	CG3431	Ubiquitin carboxy-terminal hydrolase L5 ortholog	Uch-L5	1	12	12	12	3	3	3	11	11	3	9	7	11	9	8	6	3	3	3	11	11	3	9	7	11	9	8	6	3	3	3	11	11	3	9	7	11	9	8	6	38.3	37672	324	1.0337e-25	15023000000	10934000
Q7KLV9	CG10149	Regulatory particle non-ATPase 6	Rpn6	2	8	8	8	2	4	2	7	6	2	8	5	6	7	7	5	2	4	2	7	6	2	8	5	6	7	7	5	2	4	2	7	6	2	8	5	6	7	7	5	19.6	49376	439	1.7043e-25	8855700000	327440000
Q9VZ20	CG1938	Dynein light intermediate chain	Dlic	2	2	2	2	0	0	0	1	2	0	1	2	0	2	2	2	0	0	0	1	2	0	1	2	0	2	2	2	0	0	0	1	2	0	1	2	0	2	2	2	8.5	54500	493	1.73e-25	340000000	0
Q9VGS2	CG4800	Translationally controlled tumor protein ortholog (H. sapiens) ÊÊÊÊÊÊÊÊÊÊÊÊÊÊÊÊÊÊÊÊÊÊÊÊÊÊÊÊÊÊ	Tctp	1	4	4	4	2	1	1	4	4	1	4	3	4	4	4	4	2	1	1	4	4	1	4	3	4	4	4	4	2	1	1	4	4	1	4	3	4	4	4	4	28.5	19637	172	2.0126e-25	6087600000	99684000
Q9VQZ1	CG3054	lethal (2) k05819	l(2)k05819	3	14	14	14	1	2	2	5	8	7	6	7	12	5	7	8	1	2	2	5	8	7	6	7	12	5	7	8	1	2	2	5	8	7	6	7	12	5	7	8	9.1	162	1450	3.94e-25	3610000000	4180000
Q9VFP6	CG3028	Inositol polyphosphate 1-phosphatase	Ipp	1	5	5	5	1	4	2	5	5	1	5	5	4	5	4	4	1	4	2	5	5	1	5	5	4	5	4	4	1	4	2	5	5	1	5	5	4	5	4	4	16.5	40712	375	3.9509e-25	2726000000	2505300
M9PIS3	CG3724	Phosphogluconate dehydrogenase	Pgd	2	4	4	4	3	2	1	4	3	1	3	2	2	4	3	3	3	2	1	4	3	1	3	2	2	4	3	3	3	2	1	4	3	1	3	2	2	4	3	3	10.4	52.49	481	4.678e-25	1033400000	32129000
Q9VBX8	CG33096	-	CG33096	1	7	7	7	1	2	3	7	6	1	4	5	6	6	7	7	1	2	3	7	6	1	4	5	6	6	7	7	1	2	3	7	6	1	4	5	6	6	7	7	32.2	32341	286	6.3487e-25	6892300000	23114000
Q8T0V2	CG15669	Misexpression suppressor of KSR 2	MESK2	7	5	5	5	1	2	2	4	5	1	4	5	4	5	5	5	1	2	2	4	5	1	4	5	4	5	5	5	1	2	2	4	5	1	4	5	4	5	5	5	13.4	48700	447	7.17e-25	4340000000	24600000
Q9VR91	CG11734	HECT and RLD domain containing protein 2	HERC2	3	18	18	18	0	1	1	1	3	9	5	6	15	4	4	13	0	1	1	1	3	9	5	6	15	4	4	13	0	1	1	1	3	9	5	6	15	4	4	13	3.8	530	4910	7.49e-25	1600000000	0
Q7JQI1	CG8830	Deubiquitinating apoptotic inhibitor	DUBAI	1	8	8	8	2	2	3	4	5	4	4	4	6	4	6	6	2	2	3	4	5	4	4	4	6	4	6	6	2	2	3	4	5	4	4	4	6	4	6	6	10	94900	852	9.55e-25	3400000000	74800000
Q9W179	CG4527	Sterile20-like kinase	slik	4	14	14	14	3	3	3	10	12	11	9	9	12	10	14	8	3	3	3	10	12	11	9	9	12	10	14	8	3	3	3	10	12	11	9	9	12	10	14	8	8.3	192.13	1703	2.086e-24	5602300000	45282000
O18335	CG5771	Rab11	Rab11	1	9	9	9	5	5	5	6	4	2	8	7	7	7	5	4	5	5	5	6	4	2	8	7	7	7	5	4	5	5	5	6	4	2	8	7	7	7	5	4	42.5	24245	214	2.2748e-24	9995100000	279210000
P13469	CG2050	modulo	mod	1	8	8	8	0	1	0	7	7	5	6	7	7	6	7	6	0	1	0	7	7	5	6	7	7	6	7	6	0	1	0	7	7	5	6	7	7	6	7	6	16.8	60300	542	2.98e-24	3090000000	0
Q9VBS7	CG10550	-	CG10550	1	7	7	7	3	4	5	6	7	3	6	5	6	6	6	5	3	4	5	6	7	3	6	5	6	6	6	5	3	4	5	6	7	3	6	5	6	6	6	5	18.1	49133	425	3.5657e-24	7508400000	94411000
M9PBX3	CG31689	-	CG31689	2	5	4	4	2	3	2	3	4	3	3	4	5	3	4	4	1	2	1	2	3	2	2	3	4	2	3	3	1	2	1	2	3	2	2	3	4	2	3	3	9.6	70222	624	4.7216e-24	5136400000	97523000
M9MRG2	CG4747	-	CG4747	2	6	6	6	2	2	1	5	5	3	4	2	4	3	5	2	2	2	1	5	5	3	4	2	4	3	5	2	2	2	1	5	5	3	4	2	4	3	5	2	12.4	65353	603	5.6628e-24	2552800000	265050000
Q9VMQ9	CG11024	clot	cl	1	2	2	2	0	0	0	2	2	0	2	2	1	2	2	2	0	0	0	2	2	0	2	2	1	2	2	2	0	0	0	2	2	0	2	2	1	2	2	2	11.9	14.7	126	1.1e-23	1020000000	0
Q7JRM9	CG3798	N-methyl-D-aspartate receptor-associated protein	Nmda1	3	3	3	3	0	1	0	2	3	2	2	3	2	2	3	2	0	1	0	2	3	2	2	3	2	2	3	2	0	1	0	2	3	2	2	3	2	2	3	2	13	35500	324	1.24e-23	2160000000	0
Q9VSU8	CG43479	nervous wreck	nwk	4	10	10	10	0	3	1	6	9	7	6	8	9	4	8	6	0	3	1	6	9	7	6	8	9	4	8	6	0	3	1	6	9	7	6	8	9	4	8	6	10.4	116	1070	3.86e-23	2740000000	0
Q9GQQ0	CG8428	spinster	spin	5	5	5	5	1	1	1	3	3	2	3	3	5	3	3	3	1	1	1	3	3	2	3	3	5	3	3	3	1	1	1	3	3	2	3	3	5	3	3	3	9.8	65800	605	4.4e-23	2060000000	2220000
Q9VGH5	CG6946	glorund	glo	7	4	4	4	1	1	1	2	3	1	1	2	2	2	3	2	1	1	1	2	3	1	1	2	2	2	3	2	1	1	1	2	3	1	1	2	2	2	3	2	8	61400	586	4.7e-23	1930000000	9260000
A8JNK4	CG15015	Cdc42-interacting protein 4	Cip4	10	8	8	8	2	2	3	7	7	5	6	5	7	7	6	6	2	2	3	7	7	5	6	5	7	7	6	6	2	2	3	7	7	5	6	5	7	7	6	6	13.2	74102	665	5.2407e-23	6497000000	24083000
Q9VSS2	CG5064	Signal recognition particle protein 68	Srp68	1	5	5	5	0	0	0	2	3	1	1	3	3	4	3	4	0	0	0	2	3	1	1	3	3	4	3	4	0	0	0	2	3	1	1	3	3	4	3	4	8.9	69000	604	8.66e-23	714000000	0
Q9VR47	CG12787	hoepel1	hoe1	5	5	5	5	1	1	1	4	4	3	4	4	5	4	4	4	1	1	1	4	4	3	4	4	5	4	4	4	1	1	1	4	4	3	4	4	5	4	4	4	7.2	94900	846	9.01e-23	6270000000	622000
P54357	CG3201	Myosin light chain cytoplasmic	Mlc-c	2	4	4	4	2	1	2	4	4	2	3	4	2	3	4	3	2	1	2	4	4	2	3	4	2	3	4	3	2	1	2	4	4	2	3	4	2	3	4	3	37.4	16613	147	1.5676e-22	2643000000	23135000
Q7KSB3	CG42668	-	CG42668	5	6	6	6	1	1	1	2	4	5	2	5	6	2	4	5	1	1	1	2	4	5	2	5	6	2	4	5	1	1	1	2	4	5	2	5	6	2	4	5	7.4	107	958	2.41e-22	96000000000	15600000000
Q9VN18	CG9855	-	CG9855	1	4	4	4	0	1	1	3	4	4	4	3	4	4	4	4	0	1	1	3	4	4	4	3	4	4	4	4	0	1	1	3	4	4	4	3	4	4	4	4	12	41900	382	2.83e-22	5370000000	0
Q9V7D2	CG8186	Vacuolar H[+] ATPase 36kD subunit 1	Vha36-1	2	4	4	4	2	0	0	4	4	1	3	4	3	4	3	4	2	0	0	4	4	1	3	4	3	4	3	4	2	0	0	4	4	1	3	4	3	4	3	4	17.9	27600	246	3.16e-22	2880000000	1300000
Q24298	CG3722	shotgun	shg	1	5	4	4	0	1	1	4	4	2	4	4	5	3	4	3	0	1	1	3	3	2	3	3	4	3	4	3	0	1	1	3	3	2	3	3	4	3	4	3	3.6	170	1510	3.63e-22	3730000000	0
Q9W366	CG12121	-	CG12121	1	2	2	2	1	1	1	1	2	2	2	2	2	2	2	2	1	1	1	1	2	2	2	2	2	2	2	2	1	1	1	1	2	2	2	2	2	2	2	2	5	83600	738	4.71e-22	1880000000	22100000
O18338	CG8287	Rab8	Rab8	2	5	3	3	0	3	2	3	3	2	3	3	5	3	3	3	0	1	0	1	1	0	1	1	3	1	1	1	0	1	0	1	1	0	1	1	3	1	1	1	28.5	23700	207	4.75e-22	585000000	0
M9NE68	CG4463	Heat shock protein 23	Hsp23	2	6	6	6	0	1	1	6	5	0	6	4	4	6	5	5	0	1	1	6	5	0	6	4	4	6	5	5	0	1	1	6	5	0	6	4	4	6	5	5	52.2	20600	186	5.58e-22	4830000000	0
Q9VKE2	CG16963	Crystallin	Cry	1	5	5	5	5	5	5	3	4	3	3	3	4	3	4	3	5	5	5	3	4	3	3	3	4	3	4	3	5	5	5	3	4	3	3	3	4	3	4	3	11.9	55878	477	7.256e-22	2936000000	173010000
Q0KI98	CG9735	Tryptophanyl-tRNA synthetase	Aats-trp	1	2	2	2	0	0	0	1	2	0	1	2	1	1	2	1	0	0	0	1	2	0	1	2	1	1	2	1	0	0	0	1	2	0	1	2	1	1	2	1	8.4	48	430	9.76e-22	432000000	0
Q7K4I5	CG8892	-	CG8892	1	7	7	7	3	4	4	7	5	4	5	6	4	7	4	6	3	4	4	7	5	4	5	6	4	7	4	6	3	4	4	7	5	4	5	6	4	7	4	6	17.5	55118	496	1.0093e-21	2591700000	16465000
M9NE01	CG9842	Protein phosphatase 2B at 14D	Pp2B-14D	3	12	12	4	6	6	5	7	9	5	8	7	7	12	9	9	6	6	5	7	9	5	8	7	7	12	9	9	1	2	1	1	2	1	2	2	2	4	2	3	21.1	63.1	570	1.24e-21	8100000000	333000000
Q7JUP3	CG8400	caspar	casp	1	6	6	6	2	3	2	6	5	2	5	4	2	3	4	3	2	3	2	6	5	2	5	4	2	3	4	3	2	3	2	6	5	2	5	4	2	3	4	3	9.4	78.4	695	1.42e-21	3190000000	122000000
M9PHV3	CG32555	Rho GTPase activating protein p190	RhoGAPp190	6	9	9	9	4	5	5	7	6	9	5	7	8	5	8	8	4	5	5	7	6	9	5	7	8	5	8	8	4	5	5	7	6	9	5	7	8	5	8	8	6.5	185.23	1621	2.6889e-21	1789400000	54075000
Q8MSS1	CG6450	lava lamp	lva	1	10	10	10	3	3	3	6	5	6	3	5	5	6	5	3	3	3	3	6	5	6	3	5	5	6	5	3	3	3	3	6	5	6	3	5	5	6	5	3	3.9	315.9	2779	3.285e-21	1444000000	67084000
Q7KND8	CG2072	-	Mad1	1	9	9	9	4	4	2	8	6	4	7	5	5	5	6	5	4	4	2	8	6	4	7	5	5	5	6	5	4	4	2	8	6	4	7	5	5	5	6	5	11.4	85017	730	4.9117e-21	3379600000	34925000
A1Z7S0	CG8014	Receptor mediated endocytosis 8	Rme-8	1	14	14	14	3	4	4	6	7	8	6	8	7	2	9	11	3	4	4	6	7	8	6	8	7	2	9	11	3	4	4	6	7	8	6	8	7	2	9	11	6.5	272.54	2408	6.0322e-21	1127200000	49493000
A8DZ03	CG7147	kuzbanian	kuz	4	3	2	2	1	1	1	2	2	2	2	1	1	2	2	2	0	0	0	1	1	1	1	1	1	1	2	1	0	0	0	1	1	1	1	1	1	1	2	1	3.7	138	1260	6.84e-21	435000000	0
P45843	CG4314	scarlet	st	1	6	6	6	4	4	3	6	6	4	6	5	6	5	5	6	4	4	3	6	6	4	6	5	6	5	5	6	4	4	3	6	6	4	6	5	6	5	5	6	7.8	74457	666	6.9717e-21	17266000000	473580000
Q9VUV9	CG5931	lethal (3) 72Ab	l(3)72Ab	1	15	15	15	1	0	2	2	10	7	3	5	10	3	6	8	1	0	2	2	10	7	3	5	10	3	6	8	1	0	2	2	10	7	3	5	10	3	6	8	7.9	245	2140	8.04e-21	1260000000	1170000
Q8IR16	CG4211	no on or off transient A	nonA	3	7	7	7	0	0	0	5	5	1	4	4	3	3	4	3	0	0	0	5	5	1	4	4	3	3	4	3	0	0	0	5	5	1	4	4	3	3	4	3	11.9	82000	742	1.06e-20	1890000000	0
Q27580	CG11654	Adenosylhomocysteinase at 13	Ahcy13	2	7	7	7	1	3	2	6	7	2	6	7	5	6	7	7	1	3	2	6	7	2	6	7	5	6	7	7	1	3	2	6	7	2	6	7	5	6	7	7	21.3	47400	432	1.09e-20	6560000000	6000000
Q0E8E8	CG4994	Mitochondrial phosphate carrier protein	Mpcp	2	11	11	11	6	6	2	7	10	5	7	10	10	8	10	9	6	6	2	7	10	5	7	10	10	8	10	9	6	6	2	7	10	5	7	10	10	8	10	9	27.5	38.9	356	1.37e-20	9070000000	126000000
Q9VSW1	CG4347	UGP	UGP	4	5	5	5	2	1	0	4	5	1	4	4	4	4	3	4	2	1	0	4	5	1	4	4	4	4	3	4	2	1	0	4	5	1	4	4	4	4	3	4	10.6	58800	520	1.51e-20	1150000000	5940000
Q9XZ11	CG7139	-	CG7139	2	11	11	11	3	3	4	6	7	8	7	6	10	7	8	9	3	3	4	6	7	8	7	6	10	7	8	9	3	3	4	6	7	8	7	6	10	7	8	9	12.3	109.36	969	2.271e-20	3109100000	71211000
Q9VLN6	CG7627	-	CG7627	1	4	1	1	2	2	2	4	4	3	4	4	4	2	4	4	0	0	0	1	1	0	1	1	1	0	1	1	0	0	0	1	1	0	1	1	1	0	1	1	3.5	152	1360	3.23e-20	109000000	0
Q9XYZ9	CG16936	Glutathione S transferase E12	GstE12	1	6	6	6	1	3	2	5	6	1	4	4	3	5	5	4	1	3	2	5	6	1	4	4	3	5	5	4	1	3	2	5	6	1	4	4	3	5	5	4	27.4	25200	223	3.97e-20	13800000000	85700000
Q9VF73	CG34404	-	CG34404	3	2	2	2	0	1	1	1	1	0	1	1	2	0	0	1	0	1	1	1	1	0	1	1	2	0	0	1	0	1	1	1	1	0	1	1	2	0	0	1	5	81000	715	5.5e-20	284000000	0
Q9Y162	CG6842	Vacuolar protein sorting 4	Vps4	1	8	8	8	1	1	1	4	6	1	5	4	5	8	6	6	1	1	1	4	6	1	5	4	5	8	6	6	1	1	1	4	6	1	5	4	5	8	6	6	19.9	49600	442	6.51e-20	4330000000	30500000
P49021	CG3234	timeless	tim	10	11	11	11	3	4	3	7	8	8	8	9	8	7	9	8	3	4	3	7	8	8	8	9	8	7	9	8	3	4	3	7	8	8	8	9	8	7	9	8	8.4	159.2	1421	6.5141e-20	10352000000	76578000
Q9W2V9	CG2221	lethal (1) G0289	l(1)G0289	1	10	10	10	1	3	3	9	9	6	10	10	8	10	9	9	1	3	3	9	9	6	10	10	8	10	9	9	1	3	3	9	9	6	10	10	8	10	9	9	16.8	67289	625	9.8811e-20	13733000000	6261800
Q9VKC8	CG6756	Translocase of outer membrane 70	Tom70	1	7	7	7	1	0	2	3	4	1	1	4	3	5	6	5	1	0	2	3	4	1	1	4	3	5	6	5	1	0	2	3	4	1	1	4	3	5	6	5	13.6	66400	589	1.04e-19	3010000000	8010000
Q9VS62	CG8571	smallminded	smid	4	6	6	6	0	1	1	3	3	1	3	3	3	4	5	3	0	1	1	3	3	1	3	3	3	4	5	3	0	1	1	3	3	1	3	3	3	4	5	3	8.5	104	944	1.17e-19	1560000000	0
M9NE38	CG32397	javelin	jv	2	11	10	10	3	2	1	8	8	5	4	4	8	7	7	4	3	2	1	8	8	5	4	4	7	7	7	4	3	2	1	8	8	5	4	4	7	7	7	4	6.2	215.03	1912	1.2615e-19	2528800000	114500000
A4V3W0	CG9659	egghead	egh	2	3	3	3	0	0	1	2	2	2	1	2	3	2	2	2	0	0	1	2	2	2	1	2	3	2	2	2	0	0	1	2	2	2	1	2	3	2	2	2	6.6	52000	457	1.48e-19	720000000	0
E2QC90	CG11804	ced-6	ced-6	2	6	6	6	1	1	1	5	5	3	5	5	5	6	4	5	1	1	1	5	5	3	5	5	5	6	4	5	1	1	1	5	5	3	5	5	5	6	4	5	13	56.1	517	1.68e-19	2460000000	15400000
A1Z8W9	CG8487	gartenzwerg	garz	2	10	10	10	0	0	2	3	4	4	4	5	10	4	7	5	0	0	2	3	4	4	4	5	10	4	7	5	0	0	2	3	4	4	4	5	10	4	7	5	6.3	195	1740	1.96e-19	1110000000	0
Q24498	CG10844	Ryanodine receptor	RyR	4	8	8	8	0	0	1	1	0	3	0	0	4	0	0	8	0	0	1	1	0	3	0	0	4	0	0	8	0	0	1	1	0	3	0	0	4	0	0	8	1.9	581	5130	2.75e-19	170000000	0
E1JJE6	CG42492	-	CG42492	6	8	8	4	4	5	6	5	5	6	5	5	8	3	5	6	4	5	6	5	5	6	5	5	8	3	5	6	2	3	3	2	3	3	3	3	4	1	3	4	9	109	991	3.13e-19	3540000000	90500000
Q9VJ83	CG10176	-	CG10176	1	1	1	1	0	0	0	1	1	0	1	0	1	1	1	1	0	0	0	1	1	0	1	0	1	1	1	1	0	0	0	1	1	0	1	0	1	1	1	1	9.1	26300	241	3.24e-19	279000000	0
Q7K3H0	CG11621	Phosphotidylinositol 3 kinase 68D	Pi3K68D	1	7	7	5	0	0	1	1	4	5	1	1	6	1	1	4	0	0	1	1	4	5	1	1	6	1	1	4	0	0	0	0	3	4	0	0	4	0	0	3	4.5	210	1880	3.38e-19	845000000	0
Q9VN91	CG10233	retinophilin	rtp	2	2	2	2	0	0	0	1	2	1	1	1	0	1	2	2	0	0	0	1	2	1	1	1	0	1	2	2	0	0	0	1	2	1	1	1	0	1	2	2	15.7	22700	198	6.01e-19	1060000000	0
Q06559	CG6779	Ribosomal protein S3	RpS3	1	14	14	14	6	4	4	9	10	2	8	8	11	9	11	10	6	4	4	9	10	2	8	8	11	9	11	10	6	4	4	9	10	2	8	8	11	9	11	10	50.4	27471	246	6.0427e-19	18133000000	61639000
P84040	CG31611	His4:CG31611	His4:CG31611	1	6	6	6	5	5	5	5	5	4	6	6	6	5	5	5	5	5	5	5	5	4	6	6	6	5	5	5	5	5	5	5	5	4	6	6	6	5	5	5	57.3	11381	103	7.4812e-19	11226000000	840820000
P32866	CG17998	G protein-coupled receptor kinase 2	Gprk2	1	8	8	8	3	1	2	7	7	4	6	7	7	7	7	5	3	1	2	7	7	4	6	7	7	7	7	5	3	1	2	7	7	4	6	7	7	7	7	5	13.2	80685	714	1.1179e-18	5330200000	21180000
Q9VFT4	CG9412	rasputin	rin	1	4	4	4	0	2	2	3	2	1	2	3	3	3	3	3	0	2	2	3	2	1	2	3	3	3	3	3	0	2	2	3	2	1	2	3	3	3	3	3	7.2	74942	690	1.3558e-18	1330600000	0
Q9Y114	CG8042	-	CG8042	1	9	9	9	2	3	1	5	6	4	5	7	7	7	7	7	2	3	1	5	6	4	5	7	7	7	7	7	2	3	1	5	6	4	5	7	7	7	7	7	14.8	71204	656	1.7318e-18	4787500000	15136000
Q9VXG0	CG9947	-	CG9947	1	3	3	3	1	1	1	3	3	1	3	3	3	3	3	3	1	1	1	3	3	1	3	3	3	3	3	3	1	1	1	3	3	1	3	3	3	3	3	3	9.8	39700	357	1.81e-18	3570000000	6450000
E1JHQ6	CG3159	Excitatory amino acid transporter 2	Eaat2	2	3	3	3	1	0	1	3	3	3	2	2	2	3	2	1	1	0	1	3	3	3	2	2	2	3	2	1	1	0	1	3	3	3	2	2	2	3	2	1	8.3	62900	579	2.14e-18	5460000000	3480000
M9PG62	CG42641	Regulatory particle non-ATPase 3	Rpn3	2	8	8	8	1	0	1	5	7	2	5	6	4	7	5	5	1	0	1	5	7	2	5	6	4	7	5	5	1	0	1	5	7	2	5	6	4	7	5	5	18.4	56000	494	2.19e-18	3980000000	4720000
M9PH44	CG7740	prominin-like	prominin-like	4	6	6	6	0	0	0	2	3	0	4	3	2	3	3	2	0	0	0	2	3	0	4	3	2	3	3	2	0	0	0	2	3	0	4	3	2	3	3	2	7.5	115	1010	2.26e-18	815000000	0
Q9VHW4	CG2708	-	unc-45	1	7	7	7	0	1	2	6	3	1	3	3	2	5	6	3	0	1	2	6	3	1	3	3	2	5	6	3	0	1	2	6	3	1	3	3	2	5	6	3	9.9	105	947	2.52e-18	721000000	0
Q7KTG2	CG15828	Apolipoprotein lipid transfer particle	Apoltp	1	13	13	13	12	10	8	10	7	6	8	9	5	9	7	7	12	10	8	10	7	6	8	9	5	9	7	7	12	10	8	10	7	6	8	9	5	9	7	7	3.2	494.31	4333	2.7334e-18	2102600000	94548000
Q9VC31	CG31118	RabX4	RabX4	1	6	5	5	2	4	3	5	6	2	6	6	6	6	6	6	2	3	2	4	5	1	5	5	5	5	5	5	2	3	2	4	5	1	5	5	5	5	5	5	31.5	24187	213	5.0222e-18	2820100000	121370000
Q08473	CG16901	squid	sqd	3	3	3	3	2	2	2	3	3	2	3	3	3	3	3	3	2	2	2	3	3	2	3	3	3	3	3	3	2	2	2	3	3	2	3	3	3	3	3	3	11	36184	344	5.8069e-18	4519800000	29087000
M9MS76	CG3263	cAMP-dependent protein kinase R1	Pka-R1	10	3	3	3	1	0	1	1	3	1	3	3	3	3	2	2	1	0	1	1	3	1	3	3	3	3	2	2	1	0	1	1	3	1	3	3	3	3	2	2	9.1	51800	464	6.31e-18	1910000000	12800000
Q9VXG4	CG9968	Annexin B11	AnxB11	4	8	8	8	2	1	1	5	6	4	8	6	5	7	6	6	2	1	1	5	6	4	8	6	5	7	6	6	2	1	1	5	6	4	8	6	5	7	6	6	30.7	36289	322	9.1534e-18	6645400000	91810000
M9PCQ1	CG11567	Cytochrome P450 reductase	Cpr	3	2	2	2	0	0	0	1	1	0	0	1	2	2	2	1	0	0	0	1	1	0	0	1	2	2	2	1	0	0	0	1	1	0	0	1	2	2	2	1	4.9	76300	679	9.45e-18	490000000	0
Q9VPT9	CG3662	-	CG3662	2	3	3	3	0	1	0	3	3	0	2	3	3	3	3	3	0	1	0	3	3	0	2	3	3	3	3	3	0	1	0	3	3	0	2	3	3	3	3	3	13.8	36300	319	9.78e-18	4010000000	0
Q9VGH1	CG14728	shadow	sad	1	7	7	7	3	2	3	5	7	4	4	5	5	5	5	5	3	2	3	5	7	4	4	5	5	5	5	5	3	2	3	5	7	4	4	5	5	5	5	5	18.8	59.63	520	1.024e-17	3136400000	29659000
Q9W2U2	CG32687	-	CG32687	1	4	4	4	1	2	2	4	2	1	3	2	3	3	3	3	1	2	2	4	2	1	3	2	3	3	3	3	1	2	2	4	2	1	3	2	3	3	3	3	12.7	41333	377	1.1804e-17	2270400000	144430000
E1JHT2	CG15444	inebriated	ine	3	5	5	5	0	0	1	3	3	4	3	4	4	4	4	4	0	0	1	3	3	4	3	4	4	4	4	4	0	0	1	3	3	4	3	4	4	4	4	4	7.8	104	943	1.26e-17	1480000000	0
O77059	CG3772	cryptochrome	cry	1	3	3	3	0	1	1	2	3	1	2	2	3	1	1	2	0	1	1	2	3	1	2	2	3	1	1	2	0	1	1	2	3	1	2	2	3	1	1	2	7.7	62500	542	1.4e-17	676000000	0
A1Z765	CG12159	-	CG12159	2	3	3	3	0	0	0	2	3	0	2	2	3	2	3	3	0	0	0	2	3	0	2	2	3	2	3	3	0	0	0	2	3	0	2	2	3	2	3	3	23.8	21700	202	1.7e-17	2710000000	0
Q95RR5	CG11621	Phosphotidylinositol 3 kinase 68D	Pi3K68D	1	3	1	1	0	0	1	2	2	1	2	1	3	1	2	1	0	0	0	1	1	0	1	0	1	0	1	0	0	0	0	1	1	0	1	0	1	0	1	0	11.2	39700	366	2e-17	181000000	0
Q8SX89	CG5175	kugelkern	kuk	1	6	6	6	2	1	0	4	4	2	5	4	3	5	3	3	2	1	0	4	4	2	5	4	3	5	3	3	2	1	0	4	4	2	5	4	3	5	3	3	14.6	60200	570	2.17e-17	2060000000	10300000
Q4AB31	CG6963	gilgamesh	gish	7	8	8	8	4	3	4	6	6	4	6	6	7	5	6	6	4	3	4	6	6	4	6	6	7	5	6	6	4	3	4	6	6	4	6	6	7	5	6	6	18.5	53.7	476	2.22e-17	4670000000	5260000
E1JHM3	CG10076	spire	spir	8	6	6	6	1	1	1	1	3	5	1	3	6	1	3	4	1	1	1	1	3	5	1	3	6	1	3	4	1	1	1	1	3	5	1	3	6	1	3	4	7.5	111	990	2.36e-17	1500000000	25900000
Q0KHX7	CG13366	-	CG13366	3	8	7	7	2	2	3	5	5	4	4	4	2	1	5	4	1	1	2	4	4	3	4	3	2	1	4	3	1	1	2	4	4	3	4	3	2	1	4	3	7.5	122	1090	4.09e-17	799000000	3390000
Q9VSH4	CG7185	-	CG7185	2	3	3	3	0	0	0	2	2	1	1	2	1	2	2	1	0	0	0	2	2	1	1	2	1	2	2	1	0	0	0	2	2	1	1	2	1	2	2	1	8	71100	652	5.08e-17	458000000	0
Q9W543	CG17766	Rabconnectin-3B	Rbcn-3B	1	11	11	11	1	0	0	2	6	7	2	2	9	2	4	7	1	0	0	2	6	7	2	2	9	2	4	7	1	0	0	2	6	7	2	2	9	2	4	7	7.8	168	1530	5.19e-17	656000000	5560000
Q9VXR3	CG8184	-	CG8184	1	11	11	11	2	3	3	3	5	3	3	4	6	4	4	8	2	3	3	3	5	3	3	4	6	4	4	8	2	3	3	3	5	3	3	4	6	4	4	8	2.2	556.85	5146	7.4354e-17	1489100000	45131000
E1JI84	CG5021	-	CG5021	5	4	4	4	0	1	1	3	4	1	3	4	4	2	4	4	0	1	1	3	4	1	3	4	4	2	4	4	0	1	1	3	4	1	3	4	4	2	4	4	18.4	25500	223	9.8e-17	1900000000	0
Q7KMP8	CG10230	Regulatory particle non-ATPase 9	Rpn9	1	5	5	5	0	1	2	3	4	0	3	3	2	3	3	2	0	1	2	3	4	0	3	3	2	3	3	2	0	1	2	3	4	0	3	3	2	3	3	2	19.4	43766	382	2.4512e-16	1536500000	0
Q9V3W7	CG6987	SF2	SF2	1	7	7	7	1	1	1	7	7	6	7	7	6	7	7	6	1	1	1	7	7	6	7	7	6	7	7	6	1	1	1	7	7	6	7	7	6	7	7	6	29.8	28.4	255	2.86e-16	6670000000	10700000
Q24307	CG8293	Death-associated inhibitor of apoptosis 2	Diap2	1	4	4	4	1	1	3	3	3	2	4	3	2	2	3	3	1	1	3	3	3	2	4	3	2	2	3	3	1	1	3	3	3	2	4	3	2	2	3	3	12.9	54500	498	3.66e-16	1670000000	3430000
Q9W1G0	CG2827	Tal	Tal	1	9	9	9	2	2	2	8	7	3	5	6	7	8	6	7	2	2	2	8	7	3	5	6	7	8	6	7	2	2	2	8	7	3	5	6	7	8	6	7	29.9	36733	331	4.3044e-16	5707300000	18778000
Q24468	CG7904	punt	put	1	9	9	9	2	2	2	6	6	2	8	5	3	5	5	5	2	2	2	6	6	2	8	5	3	5	5	5	2	2	2	6	6	2	8	5	3	5	5	5	15.7	58600	516	4.36e-16	4870000000	282000000
A4UZZ4	CG7254	Glycogen phosphorylase	GlyP	2	12	12	12	6	7	5	10	9	7	11	9	9	10	8	8	6	7	5	10	9	7	11	9	9	10	8	8	6	7	5	10	9	7	11	9	9	10	8	8	12.6	96996	844	5.0012e-16	6845200000	320340000
A8JNM1	CG33556	formin 3	form3	2	9	9	9	2	1	2	4	5	5	3	4	8	5	5	5	2	1	2	4	5	5	3	4	8	5	5	5	2	1	2	4	5	5	3	4	8	5	5	5	6.2	188.94	1717	5.2117e-16	1700500000	245320000
Q9VN39	CG9775	-	CG9775	2	4	4	4	0	0	0	0	0	1	0	1	2	1	0	3	0	0	0	0	0	1	0	1	2	1	0	3	0	0	0	0	0	1	0	1	2	1	0	3	14.3	46100	421	5.49e-16	72900000	0
A8DY53	CG43340	-	CG43340	5	9	9	9	5	3	1	8	6	3	6	6	5	5	5	2	5	3	1	8	6	3	6	6	5	5	5	2	5	3	1	8	6	3	6	6	5	5	5	2	10.8	114.43	1038	6.842e-16	1093800000	26299000
Q8T0T9	CG13920	-	CG13920	1	3	3	3	1	1	2	3	3	2	2	3	3	2	3	2	1	1	2	3	3	2	2	3	3	2	3	2	1	1	2	3	3	2	2	3	3	2	3	2	23.1	17900	160	6.88e-16	9930000000	101000000
P29993	CG1063	Inositol 1,4,5,-tris-phosphate receptor	Itp-r83A	2	8	8	8	0	1	0	1	5	5	3	4	7	1	3	7	0	1	0	1	5	5	3	4	7	1	3	7	0	1	0	1	5	5	3	4	7	1	3	7	3.5	319	2840	7.44e-16	697000000	0
M9PB84	CG5920	Ribosomal protein S2	RpS2	3	6	6	6	1	3	3	3	4	2	4	5	5	4	2	4	1	3	3	3	4	2	4	5	5	4	2	4	1	3	3	3	4	2	4	5	5	4	2	4	25.1	28899	267	7.74E-16	2011200000	69390000
A1A701	CG34138	-	CG34138	1	3	3	3	1	1	1	2	3	2	3	3	3	3	3	3	1	1	1	2	3	2	3	3	3	3	3	3	1	1	1	2	3	2	3	3	3	3	3	3	15.9	22100	195	8.48e-16	3460000000	12000000
P20432	CG10045	Glutathione S transferase D1	GstD1	2	4	4	4	1	0	0	3	2	0	2	3	0	3	2	3	1	0	0	3	2	0	2	3	0	3	2	3	1	0	0	3	2	0	2	3	0	3	2	3	26.3	23900	209	1.12e-15	2030000000	1700000
Q9VN21	CG14648	lost	lost	2	8	8	8	1	1	1	2	3	3	4	4	6	5	4	4	1	1	1	2	3	3	4	4	6	5	4	4	1	1	1	2	3	3	4	4	6	5	4	4	17.8	59700	545	1.68e-15	1150000000	352000
M9NEL1	CG9819	Calcineurin A at 14F	CanA-14F	2	9	1	1	6	5	5	7	8	5	7	6	6	9	8	7	1	1	1	1	1	1	1	1	1	1	1	1	1	1	1	1	1	1	1	1	1	1	1	1	15.4	64300	584	1.71e-15	391000000	55100000
A8JR42	CG31043	GUK-holder	gukh	4	6	6	6	0	0	0	1	2	4	2	2	5	2	2	5	0	0	0	1	2	4	2	2	5	2	2	5	0	0	0	1	2	4	2	2	5	2	2	5	3.9	219	2040	1.8e-15	329000000	0
Q9VTY6	CG10682	vihar	vih	1	4	4	4	1	1	1	4	3	0	4	3	4	4	4	4	1	1	1	4	3	0	4	3	4	4	4	4	1	1	1	4	3	0	4	3	4	4	4	4	32.6	19800	178	1.9e-15	1470000000	14400000
Q9VF02	CG4261	Helicase 89B	Hel89B	1	8	8	8	0	0	0	1	3	3	2	3	7	0	4	4	0	0	0	1	3	3	2	3	7	0	4	4	0	0	0	1	3	3	2	3	7	0	4	4	4.7	213	1920	2.56e-15	278000000	0
M9PFS0	CG5092	Target of rapamycin	Tor	2	12	12	12	1	4	2	2	4	6	3	4	10	4	6	7	1	4	2	2	4	6	3	4	10	4	6	7	1	4	2	2	4	6	3	4	10	4	6	7	5.1	281.16	2471	2.9378e-15	1514400000	846760
Q9VT88	CG32056	scramblase 1	scramb1	3	3	3	3	0	2	2	3	3	2	3	3	3	3	3	3	0	2	2	3	3	2	3	3	3	3	3	3	0	2	2	3	3	2	3	3	3	3	3	3	8.9	43700	416	3.06e-15	7750000000	0
Q9VPH7	CG5605	eukaryotic release factor 1	eRF1	3	5	5	5	1	1	1	5	5	3	4	5	5	5	5	4	1	1	1	5	5	3	4	5	5	5	5	4	1	1	1	5	5	3	4	5	5	5	5	4	13.9	49200	438	3.22e-15	3280000000	66600000
A1Z9M5	CG30069	-	CG30069	1	7	7	7	3	2	1	3	4	3	4	4	5	5	3	3	3	2	1	3	4	3	4	4	5	5	3	3	3	2	1	3	4	3	4	4	5	5	3	3	3.8	460.95	4012	3.4134e-15	2479300000	50092000
Q9VE34	CG14299	-	CG14299	2	11	11	11	1	4	5	4	5	4	4	8	9	4	4	11	1	4	5	4	5	4	4	8	9	4	4	11	1	4	5	4	5	4	4	8	9	4	4	11	4.7	280.69	2455	4.8367e-15	1405200000	49164000
M9PEH8	CG10289	-	CG10289	3	6	6	5	2	4	3	5	5	3	5	4	4	5	5	4	2	4	3	5	5	3	5	4	4	5	5	4	2	3	2	4	4	2	4	3	3	4	4	3	6.8	111.66	996	5.5068e-15	2047100000	76504000
Q9XYW6	CG5203	CHIP ortholog	CHIP	1	5	5	5	2	3	3	5	5	3	5	5	5	5	4	5	2	3	3	5	5	3	5	5	5	5	4	5	2	3	3	5	5	3	5	5	5	5	4	5	21.5	33864	289	7.0982e-15	4177800000	227040000
Q9VNG6	CG2108	Rab23	Rab23	1	2	2	2	0	0	0	2	2	0	2	2	2	1	2	2	0	0	0	2	2	0	2	2	2	1	2	2	0	0	0	2	2	0	2	2	2	1	2	2	10.8	29700	268	9e-15	425000000	0
O97394	CG5227	sidekick	sdk	3	7	7	7	0	1	2	4	4	4	5	4	6	6	5	4	0	1	2	4	4	4	5	4	6	6	5	4	0	1	2	4	4	4	5	4	6	6	5	4	3.7	247.17	2232	1.1416e-14	1632900000	0
M9NCX1	CG2671	lethal (2) giant larvae	l(2)gl	7	9	9	9	2	3	5	5	8	5	5	5	9	3	6	8	2	3	5	5	8	5	5	5	9	3	6	8	2	3	5	5	8	5	5	5	9	3	6	8	8.2	126.89	1161	1.2826e-14	53606000000	6462200000
A8DY79	CG42344	bruchpilot	brp	3	11	11	11	1	6	3	1	8	5	3	7	7	5	7	4	1	6	3	1	8	5	3	7	7	5	7	4	1	6	3	1	8	5	3	7	7	5	7	4	6.2	206.72	1786	1.462e-14	761900000	7234400
P26686	CG10851	B52	B52	10	9	9	9	3	4	4	8	9	7	9	8	6	9	9	8	3	4	4	8	9	7	9	8	6	9	9	8	3	4	4	8	9	7	9	8	6	9	9	8	18.9	42813	376	1.6894e-14	7897800000	99618000
Q9VHC8	CG8149	-	CG8149	1	3	3	3	1	1	0	2	3	0	3	3	2	3	3	2	1	1	0	2	3	0	3	3	2	3	3	2	1	1	0	2	3	0	3	3	2	3	3	2	15.6	32900	308	1.69e-14	835000000	9610000
M9NCV1	CG6549	four way stop	fws	2	7	7	7	3	3	2	3	2	0	4	2	2	7	7	5	3	3	2	3	2	0	4	2	2	7	7	5	3	3	2	3	2	0	4	2	2	7	7	5	12.4	84953	751	2.8057e-14	2001100000	72851000
Q960T2	CG8884	Synapse-associated protein 47kD	Sap47	5	3	3	3	1	1	0	1	2	0	1	1	1	1	1	1	1	1	0	1	2	0	1	1	1	1	1	1	1	1	0	1	2	0	1	1	1	1	1	1	7.1	57	551	3.08e-14	304000000	2580000
E1JIN6	CG7467	osa	osa	3	9	9	9	2	3	3	6	7	5	5	5	3	6	7	6	2	3	3	6	7	5	5	5	3	6	7	6	2	3	3	6	7	5	5	5	3	6	7	6	3.9	284	2720	3.27e-14	1100000000	1710000
E1JGZ9	CG30382	-	CG30382	2	7	7	7	2	2	3	6	6	5	6	6	6	6	6	6	2	2	3	6	6	5	6	6	6	6	6	6	2	2	3	6	6	5	6	6	6	6	6	6	28.3	27162	244	3.3146e-14	8974200000	13644000
P00334	CG3481	Alcohol dehydrogenase	Adh	1	7	7	7	3	3	4	5	6	1	5	7	5	5	6	5	3	3	4	5	6	1	5	7	5	5	6	5	3	3	4	5	6	1	5	7	5	5	6	5	34	27761	256	3.475e-14	5592200000	81434000
A4V3J5	CG9983	Heterogeneous nuclear ribonucleoprotein at 98DE	Hrb98DE	6	4	4	3	1	1	1	4	4	4	4	4	4	4	4	4	1	1	1	4	4	4	4	4	4	4	4	4	1	1	1	3	3	3	3	3	3	3	3	3	13.2	39000	365	3.66e-14	5790000000	15300000
Q9VL00	CG4968	-	CG4968	1	4	4	4	1	0	0	3	4	1	3	3	2	4	4	4	1	0	0	3	4	1	3	3	2	4	4	4	1	0	0	3	4	1	3	3	2	4	4	4	23.7	30400	262	3.89e-14	5950000000	3860000
Q9W0M4	CG13887	-	CG13887	1	5	5	5	1	1	1	2	5	2	2	3	3	5	5	5	1	1	1	2	5	2	2	3	3	5	5	5	1	1	1	2	5	2	2	3	3	5	5	5	21.1	26200	228	4.69e-14	5750000000	0
Q0E8F5	CG5946	-	CG5946	5	4	4	4	0	0	0	0	2	0	1	1	1	4	3	4	0	0	0	0	2	0	1	1	1	4	3	4	0	0	0	0	2	0	1	1	1	4	3	4	12	35800	316	5.05e-14	1290000000	0
Q8T8W3	CG6148	Putative Achaete Scute Target 1	Past1	2	9	9	9	1	3	3	6	9	2	5	6	3	7	7	6	1	3	3	6	9	2	5	6	3	7	7	6	1	3	3	6	9	2	5	6	3	7	7	6	16.9	61.58	540	5.2121e-14	5374700000	213370000
Q9V785	CG7761	parcas	pcs	1	6	6	6	1	1	1	4	5	4	5	6	4	4	5	6	1	1	1	4	5	4	5	6	4	4	5	6	1	1	1	4	5	4	5	6	4	4	5	6	10.7	53800	477	6.6e-14	1710000000	2140000
Q9V3P3	CG1591	REG	REG	1	3	3	3	0	1	1	3	3	1	3	2	2	3	3	2	0	1	1	3	3	1	3	2	2	3	3	2	0	1	1	3	3	1	3	2	2	3	3	2	17.6	28100	245	8.44e-14	2650000000	0
Q8IQ80	CG8588	pastrel	pst	2	6	6	6	0	2	3	3	6	2	5	6	5	6	6	6	0	2	3	3	6	2	5	6	5	6	6	6	0	2	3	3	6	2	5	6	5	6	6	6	9.6	77442	707	1.3245e-13	2871000000	0
Q9W3Q0	CG12156	Rab39	Rab39	1	5	4	4	0	1	1	5	5	3	2	5	4	4	5	5	0	0	0	4	4	2	1	4	3	3	4	4	0	0	0	4	4	2	1	4	3	3	4	4	23.4	24700	218	1.36e-13	2870000000	0
Q9VG05	CG7518	-	CG7518	3	4	4	4	1	1	1	2	2	0	1	0	2	1	1	4	1	1	1	2	2	0	1	0	2	1	1	4	1	1	1	2	2	0	1	0	2	1	1	4	2.8	268	2460	1.39e-13	90500000	4360000
Q7K3C2	CG8180	-	CG8180	1	3	3	3	1	0	0	2	2	1	2	1	2	3	2	1	1	0	0	2	2	1	2	1	2	3	2	1	1	0	0	2	2	1	2	1	2	3	2	1	6.2	61000	577	1.46e-13	1420000000	801000
M9PEL1	CG15811	Ras opposite	Rop	2	7	7	7	2	1	1	3	5	2	3	3	4	3	4	4	2	1	1	3	5	2	3	3	4	3	4	4	2	1	1	3	5	2	3	3	4	3	4	4	14.6	67.9	597	1.5e-13	3120000000	31400000
P29829	CG8770	G protein beta-subunit 76C	Gbeta76C	1	7	7	7	1	2	3	3	5	1	4	6	6	6	6	6	1	2	3	3	5	1	4	6	6	6	6	6	1	2	3	3	5	1	4	6	6	6	6	6	20.5	38335	346	1.5386e-13	156430000000	22532000
Q7K3D4	CG5482	-	CG5482	1	3	3	3	0	0	0	2	2	1	2	2	2	2	3	2	0	0	0	2	2	1	2	2	2	2	3	2	0	0	0	2	2	1	2	2	2	2	3	2	8.6	44900	397	1.74e-13	1130000000	0
Q8IPC5	CG5603	cylindromatosis ortholog (H. sapiens)	CYLD	4	1	1	1	0	0	0	1	1	1	1	1	0	1	1	1	0	0	0	1	1	1	1	1	0	1	1	1	0	0	0	1	1	1	1	1	0	1	1	1	2.8	72100	639	1.94e-13	274000000	0
Q9VBQ5	CG5112	-	CG5112	1	4	4	4	0	0	0	1	1	0	1	2	1	0	2	2	0	0	0	1	1	0	1	2	1	0	2	2	0	0	0	1	1	0	1	2	1	0	2	2	9.8	58500	523	2.07e-13	292000000	0
Q9VRV8	CG7398	Transportin	Trn	1	4	4	4	0	0	0	4	4	1	3	4	2	3	4	3	0	0	0	4	4	1	3	4	2	3	4	3	0	0	0	4	4	1	3	4	2	3	4	3	6.9	102	893	2.09e-13	729000000	0
Q9VR44	CG3036	-	CG3036	1	2	2	2	0	0	1	2	1	0	2	1	2	1	1	2	0	0	1	2	1	0	2	1	2	1	1	2	0	0	1	2	1	0	2	1	2	1	1	2	5.7	53900	493	2.14e-13	1370000000	0
Q9V3V9	CG4930	Endonuclease G inhibitor	EndoGI	1	5	5	5	0	0	0	3	4	1	4	5	4	4	3	4	0	0	0	3	4	1	4	5	4	4	3	4	0	0	0	3	4	1	4	5	4	4	3	4	20.6	40600	359	2.48e-13	3820000000	0
M9PF24	CG5433	Kinesin light chain	Klc	3	5	5	5	2	2	2	5	4	3	4	5	5	4	5	3	2	2	2	5	4	3	4	5	5	4	5	3	2	2	2	5	4	3	4	5	5	4	5	3	9.8	58044	508	2.9241e-13	2519400000	37188000
Q9VJD4	CG5094	small glutamine-rich tetratricopeptide containing protein	Sgt	1	5	5	5	1	2	2	5	4	2	5	4	3	5	4	3	1	2	2	5	4	2	5	4	3	5	4	3	1	2	2	5	4	2	5	4	3	5	4	3	17.8	36300	331	3.4e-13	6360000000	10900000
Q8IQH0	CG6827	Neurexin IV	Nrx-IV	2	10	10	10	2	3	3	5	6	5	6	7	10	6	6	6	2	3	3	5	6	5	6	7	10	6	6	6	2	3	3	5	6	5	6	7	10	6	6	6	7.5	145.13	1284	3.5334e-13	4752900000	82423000
Q7K3Z8	CG17292	-	CG17292	1	4	4	4	0	0	0	3	3	0	2	3	2	3	3	3	0	0	0	3	3	0	2	3	2	3	3	3	0	0	0	3	3	0	2	3	2	3	3	3	14.7	38200	340	4.54e-13	1070000000	0
Q8IQV1	CG8363	PAPS synthetase	Papss	3	5	5	5	1	0	2	4	4	0	3	3	3	3	4	5	1	0	2	4	4	0	3	3	3	3	4	5	1	0	2	4	4	0	3	3	3	3	4	5	9.4	74100	657	4.77e-13	2890000000	9560000
Q6NP72	CG13220	-	CG13220	1	1	1	1	0	0	0	1	1	0	1	1	1	1	1	1	0	0	0	1	1	0	1	1	1	1	1	1	0	0	0	1	1	0	1	1	1	1	1	1	15.7	16400	153	5.57e-13	347000000	0
Q9VBU6	CG11857	-	CG11857	2	4	4	4	0	0	1	1	2	1	2	3	3	2	2	2	0	0	1	1	2	1	2	3	3	2	2	2	0	0	1	1	2	1	2	3	3	2	2	2	26.6	23700	203	5.81e-13	1460000000	0
E1JJI5	CG2028	Casein kinase Ialpha	CkIalpha	2	7	7	7	4	5	7	6	6	3	5	5	5	6	7	7	4	5	7	6	6	3	5	5	5	6	7	7	4	5	7	6	6	3	5	5	5	6	7	7	22.6	39535	337	6.6165e-13	3554500000	39666000
Q7K486	CG5721	-	CG5721	1	7	7	7	3	4	6	6	6	2	5	5	4	7	5	5	3	4	6	6	6	2	5	5	4	7	5	5	3	4	6	6	6	2	5	5	4	7	5	5	18.8	51378	464	6.8191e-13	2888800000	65605000
Q9VIH6	CG9339	skywalker	sky	7	7	7	7	2	1	1	4	6	2	3	5	6	2	4	6	2	1	1	4	6	2	3	5	6	2	4	6	2	1	1	4	6	2	3	5	6	2	4	6	10.5	67978	592	8.506e-13	5305600000	73228000
E1JI13	CG9695	Disabled	Dab	9	8	8	8	2	2	2	3	4	2	3	4	7	4	5	5	2	2	2	3	4	2	3	4	7	4	5	5	2	2	2	3	4	2	3	4	7	4	5	5	4.6	259	2360	1.31e-12	1300000000	56000000
O15971	CG17060	Rab10	Rab10	1	5	3	3	1	2	3	3	4	2	3	4	5	3	3	4	1	0	1	1	2	0	1	2	3	1	1	2	1	0	1	1	2	0	1	2	3	1	1	2	25	23300	204	1.49e-12	691000000	623000
Q9VMM9	CG11147	-	CG11147	1	1	1	1	0	0	0	0	1	0	1	1	1	1	1	1	0	0	0	0	1	0	1	1	1	1	1	1	0	0	0	0	1	0	1	1	1	1	1	1	2.3	79700	711	1.69e-12	85600000	0
Q9VFU8	CG9764	yurt	yrt	4	7	7	7	1	1	1	2	4	3	2	3	6	1	4	5	1	1	1	2	4	3	2	3	6	1	4	5	1	1	1	2	4	3	2	3	6	1	4	5	7.8	105	972	1.7e-12	2370000000	82600000
Q9VN82	CG42312	canoe	cno	3	7	7	7	2	2	2	2	3	3	3	4	6	3	4	6	2	2	2	2	3	3	3	4	6	3	4	6	2	2	2	2	3	3	3	4	6	3	4	6	3.9	226.91	2051	1.7678e-12	3510700000	139610000
O77460	CG4634	Nucleosome remodeling factor - 38kD	Nurf-38	2	5	5	5	3	3	2	3	4	1	4	4	5	4	3	4	3	3	2	3	4	1	4	4	5	4	3	4	3	3	2	3	4	1	4	4	5	4	3	4	19.2	37939	338	1.87E-12	1981400000	40364000
Q9W525	CG3981	Unc-76	Unc-76	2	2	2	2	1	1	1	2	2	1	2	2	2	2	2	2	1	1	1	2	2	1	2	2	2	2	2	2	1	1	1	2	2	1	2	2	2	2	2	2	5.5	52400	474	2.17e-12	3190000000	91700000
Q9VE02	CG6040	-	CG6040	1	4	4	4	0	0	0	1	2	1	1	2	2	1	1	2	0	0	0	1	2	1	1	2	2	1	1	2	0	0	0	1	2	1	1	2	2	1	1	2	3.4	190	1780	2.29e-12	105000000	0
E1JJ73	CG1307	-	CG1307	2	4	4	4	0	0	0	4	4	2	4	4	4	4	4	4	0	0	0	4	4	2	4	4	4	4	4	4	0	0	0	4	4	2	4	4	4	4	4	4	22.6	19900	186	2.45e-12	5410000000	0
A8JNK1	CG14998	ensconsin	ens	11	5	5	5	1	1	1	3	3	3	2	4	3	1	3	1	1	1	1	3	3	3	2	4	3	1	3	1	1	1	1	3	3	3	2	4	3	1	3	1	4.8	136	1240	2.79e-12	1120000000	6200000
Q7KSM5	CG12276	Activator of SUMO 1	Aos1	1	6	6	6	0	2	2	6	6	4	6	4	4	6	4	4	0	2	2	6	6	4	6	4	4	6	4	4	0	2	2	6	6	4	6	4	4	6	4	4	19.9	37700	337	3.02e-12	4690000000	0
Q9V4E5	CG1511	Eph receptor tyrosine kinase	Eph	10	6	6	6	1	1	2	3	3	3	3	3	5	3	3	4	1	1	2	3	3	3	3	3	5	3	3	4	1	1	2	3	3	3	3	3	5	3	3	4	6.1	123	1100	4.17e-12	4700000000	63400000
Q7K2V9	CG33671	-	CG33671	1	5	5	5	2	2	1	5	5	0	4	5	4	5	5	3	2	2	1	5	5	0	4	5	4	5	5	3	2	2	1	5	5	0	4	5	4	5	5	3	13.8	42464	390	4.4073e-12	4251200000	62106000
M9PGA2	CG43079	neuromusculin	nrm	6	7	7	7	3	2	3	3	4	2	3	5	4	3	4	5	3	2	3	3	4	2	3	5	4	3	4	5	3	2	3	3	4	2	3	5	4	3	4	5	4.3	244.59	2192	6.2125e-12	1481400000	70787000
Q0KI92	CG12814	-	CG12814	2	7	7	6	1	2	3	5	5	3	5	6	6	5	5	5	1	2	3	5	5	3	5	6	6	5	5	5	0	1	2	4	4	3	4	5	5	4	4	4	15.7	45021	408	6.4185e-12	4701800000	106140000
Q0KHZ9	CG11958	Calnexin 99A	Cnx99A	3	6	6	6	3	2	1	3	4	2	3	4	3	5	5	3	3	2	1	3	4	2	3	4	3	5	5	3	3	2	1	3	4	2	3	4	3	5	5	3	9.7	73439	647	6.7509e-12	3226600000	43661000
Q27415	CG7917	Nucleoplasmin	Nlp	2	4	4	4	0	2	2	4	4	1	4	4	3	4	4	4	0	2	2	4	4	1	4	4	3	4	4	4	0	2	2	4	4	1	4	4	3	4	4	4	32.2	17000	152	7.95e-12	11500000000	0
B7Z002	CG3696	kismet	kis	6	8	8	8	2	1	2	5	4	2	2	2	4	4	5	3	2	1	2	5	4	2	2	2	4	4	5	3	2	1	2	5	4	2	2	2	4	4	5	3	1.8	593	5520	8.72e-12	1770000000	73800000
Q9VLP5	CG7806	-	CG7806	1	7	7	6	2	2	3	2	6	6	5	4	7	3	5	6	2	2	3	2	6	6	5	4	7	3	5	6	2	2	3	2	5	5	4	4	6	3	4	5	4.8	166	1490	8.99e-12	1100000000	3090000
Q9VKJ6	CG6230	-	CG6230	1	8	8	8	2	2	2	3	5	2	4	5	2	5	6	8	2	2	2	3	5	2	4	5	2	5	6	8	2	2	2	3	5	2	4	5	2	5	6	8	7.3	136.43	1225	9.2226e-12	2189700000	15446000
Q0E993	CG4062	Valyl-tRNA synthetase	Aats-val	1	4	4	4	1	1	0	1	2	2	0	2	3	2	4	4	1	1	0	1	2	2	0	2	3	2	4	4	1	1	0	1	2	2	0	2	3	2	4	4	4.4	118	1050	9.87e-12	1290000000	34100000
Q8WR08	CG18250	Dystroglycan	Dg	3	6	6	6	4	4	3	4	6	4	5	4	5	6	6	5	4	4	3	4	6	4	5	4	5	6	6	5	4	4	3	4	6	4	5	4	5	6	6	5	5.3	129.58	1179	1.4534e-11	6086000000	778200000
Q8INK3	CG6783	fatty acid bindin protein	fabp	3	5	5	5	3	2	2	4	5	2	4	4	5	4	5	4	3	2	2	4	5	2	4	4	5	4	5	4	3	2	2	4	5	2	4	4	5	4	5	4	29.3	17137	157	1.5802e-11	4399700000	53677000
Q7KVD1	CG18214	trio	trio	4	9	8	8	1	1	1	2	5	3	6	5	6	4	8	7	0	0	0	1	4	2	5	4	5	3	7	6	0	0	0	1	4	2	5	4	5	3	7	6	3.8	257	2260	1.74e-11	1020000000	0
Q8T0D3	CG5935	Dek	Dek	4	2	2	2	0	0	0	2	2	2	2	2	1	2	2	2	0	0	0	2	2	2	2	2	1	2	2	2	0	0	0	2	2	2	2	2	1	2	2	2	5.1	72600	669	2.48e-11	446000000	0
Q24292	CG17941	dachsous	ds	1	9	8	8	1	2	2	5	7	8	6	6	8	7	8	7	0	1	1	4	6	8	6	6	7	6	7	6	0	1	1	4	6	8	6	6	7	6	7	6	2.9	380	3500	2.52e-11	1340000000	0
A1ZAP8	CG30460	-	CG30460	7	2	2	2	1	0	1	0	1	0	1	1	2	0	2	2	1	0	1	0	1	0	1	1	2	0	2	2	1	0	1	0	1	0	1	1	2	0	2	2	1.2	206	1870	2.59e-11	211000000	27800000
Q9VWS1	CG6617	-	CG6617	1	1	1	1	0	0	1	1	1	0	1	1	0	1	0	0	0	0	1	1	1	0	1	1	0	1	0	0	0	0	1	1	1	0	1	1	0	1	0	0	8.9	26000	225	2.77e-11	155000000	0
Q7K3J0	CG8258	-	CG8258	1	7	7	7	2	2	4	6	7	2	4	6	5	6	6	6	2	2	4	6	7	2	4	6	5	6	6	6	2	2	4	6	7	2	4	6	5	6	6	6	13.4	59432	546	2.9163e-11	4307400000	39110000
Q9VMY8	CG1107	auxillin	aux	1	4	4	4	2	2	0	2	3	3	3	2	4	1	2	3	2	2	0	2	3	3	3	2	4	1	2	3	2	2	0	2	3	3	3	2	4	1	2	3	4	128	1170	3.39e-11	732000000	3320000
Q9VK25	CG5547	Phosphoethanolamine cytidylyltransferase	Pect	4	8	8	8	1	2	3	5	5	2	4	5	6	6	4	4	1	2	3	5	5	2	4	5	6	6	4	4	1	2	3	5	5	2	4	5	6	6	4	4	21.9	44085	393	4.7403e-11	5932100000	34219000
Q9V460	CG7626	Spt5	Spt5	1	1	1	1	0	0	0	1	0	0	0	0	0	0	1	1	0	0	0	1	0	0	0	0	0	0	1	1	0	0	0	1	0	0	0	0	0	0	1	1	1.6	119	1080	6.74e-11	22200000	0
E1JGV3	CG2835	G protein alpha s subunit	Galphas	6	6	6	5	3	1	2	6	6	2	5	6	5	6	6	6	3	1	2	6	6	2	5	6	5	6	6	6	2	0	1	5	5	1	4	5	4	5	5	5	16.9	44998	385	6.9909e-11	10062000000	66975000
Q9V9K7	CG7843	-	Ars2	1	7	7	7	3	2	3	7	7	6	6	7	4	7	7	6	3	2	3	7	7	6	6	7	4	7	7	6	3	2	3	7	7	6	6	7	4	7	7	6	7.1	107.22	943	7.0041e-11	3651100000	180300000
Q24572	CG4236	Chromatin assembly factor 1 subunit	Caf1	2	2	2	2	1	1	2	2	2	1	2	1	2	2	2	2	1	1	2	2	2	1	2	1	2	2	2	2	1	1	2	2	2	1	2	1	2	2	2	2	4.9	48600	430	7.02e-11	856000000	122000000
Q8SYC3	CG40006	-	CG40006	1	2	2	2	0	0	0	2	1	0	1	1	0	1	1	0	0	0	0	2	1	0	1	1	0	1	1	0	0	0	0	2	1	0	1	1	0	1	1	0	3.6	77600	689	7.12e-11	35200000	0
Q9VRL0	CG4769	-	CG4769	1	4	4	4	4	4	4	4	4	4	3	4	4	4	4	4	4	4	4	4	4	4	3	4	4	4	4	4	4	4	4	4	4	4	3	4	4	4	4	4	13.4	33764	307	7.515e-11	13910000000	994940000
P40421	CG6571	retinal degeneration C	rdgC	2	4	4	4	2	2	2	4	4	3	4	4	4	3	4	3	2	2	2	4	4	3	4	4	4	3	4	3	2	2	2	4	4	3	4	4	4	3	4	3	6.1	75.5	661	7.68e-11	1740000000	3510000
Q9V3H5	CG5387	Cdk5 activator-like protein	Cdk5alpha	1	7	7	7	1	2	0	2	4	0	3	2	7	3	3	2	1	2	0	2	4	0	3	2	7	3	3	2	1	2	0	2	4	0	3	2	7	3	3	2	18	53500	472	7.79e-11	2300000000	254000
Q962I2	CG2849	Ras-like protein A	Rala	1	5	5	1	3	3	3	5	5	4	4	5	5	5	5	4	3	3	3	5	5	4	4	5	5	5	5	4	1	1	1	1	1	1	1	1	1	1	1	1	23.9	22436	197	8.0391e-11	10499000000	35248000
P84029	CG17903	Cytochrome c proximal	Cyt-c-p	1	5	5	5	3	3	3	4	4	3	4	4	4	3	4	4	3	3	3	4	4	3	4	4	4	3	4	4	3	3	3	4	4	3	4	4	4	3	4	4	55.6	11734	108	8.4935e-11	10639000000	1045800000
Q9V396	CG7820	Carbonic anhydrase 1	CAH1	1	2	2	2	0	0	0	1	1	0	1	1	2	1	1	1	0	0	0	1	1	0	1	1	2	1	1	1	0	0	0	1	1	0	1	1	2	1	1	1	12.6	30000	270	9.18e-11	444000000	0
P04412	CG10079	Epidermal growth factor receptor	Egfr	3	8	8	8	0	3	2	7	6	7	7	6	7	8	6	6	0	3	2	7	6	7	7	6	7	8	6	6	0	3	2	7	6	7	7	6	7	8	6	6	6	154	1380	9.31e-11	3250000000	0
Q9VN86	CG2604	-	CG2604	1	2	2	2	0	0	0	1	1	0	1	1	1	0	1	1	0	0	0	1	1	0	1	1	1	0	1	1	0	0	0	1	1	0	1	1	1	0	1	1	6.5	47300	430	9.7e-11	127000000	0
P48555	CG2849	Ras-like protein A	Rala	1	5	1	1	3	3	3	5	5	3	4	5	5	5	5	4	1	1	1	1	1	0	1	1	1	1	1	1	1	1	1	1	1	0	1	1	1	1	1	1	23.4	22900	201	9.79e-11	159000000	8960000
Q9W002	CG16973	misshapen	msn	6	5	5	5	1	0	1	0	1	0	1	1	5	0	1	1	1	0	1	0	1	0	1	1	5	0	1	1	1	0	1	0	1	0	1	1	5	0	1	1	3.7	162	1500	1.1e-10	415000000	3590000
M9MRV7	CG43367	-	CG43367	3	7	7	7	0	1	1	2	2	1	3	2	3	2	1	7	0	1	1	2	2	1	3	2	3	2	1	7	0	1	1	2	2	1	3	2	3	2	1	7	2.7	310	2750	1.36e-10	920000000	0
Q9VSY6	CG3705	astray	aay	1	4	4	4	1	1	1	4	3	3	4	4	4	4	3	4	1	1	1	4	3	3	4	4	4	4	3	4	1	1	1	4	3	3	4	4	4	4	3	4	14.8	29200	270	1.4e-10	9340000000	269000000
E1JHY7	CG5684	Pop2	Pop2	3	1	1	1	0	0	0	1	1	0	1	1	1	1	1	0	0	0	0	1	1	0	1	1	1	1	1	0	0	0	0	1	1	0	1	1	1	1	1	0	3.6	40200	357	1.44e-10	448000000	0
Q9VJE5	CG5020	Cytoplasmic linker protein 190	CLIP-190	11	8	8	8	3	4	5	6	7	3	6	7	6	6	6	7	3	4	5	6	7	3	6	7	6	6	6	7	3	4	5	6	7	3	6	7	6	6	6	7	4.9	189.06	1690	1.6015e-10	8902000000	43878000
Q9Y113	CG32721	NELF-B	NELF-B	1	6	6	6	0	4	2	3	5	2	2	4	1	5	6	5	0	4	2	3	5	2	2	4	1	5	6	5	0	4	2	3	5	2	2	4	1	5	6	5	12.6	67900	594	1.64e-10	1760000000	0
Q8SWR8	CG5166	Ataxin-2	Atx2	3	5	5	5	1	0	1	2	3	2	2	3	3	2	3	2	1	0	1	2	3	2	2	3	3	2	3	2	1	0	1	2	3	2	2	3	3	2	3	2	5.9	118	1080	1.7e-10	637000000	12000000
A4V303	CG8977	Cctgamma	Cctgamma	2	8	8	8	1	3	3	4	6	1	6	5	6	6	6	3	1	3	3	4	6	1	6	5	6	6	6	3	1	3	3	4	6	1	6	5	6	6	6	3	14.9	59394	544	1.8188e-10	3329400000	56947000
Q9V426	CG4170	vasa intronic gene	vig	1	4	4	4	1	1	1	1	2	1	1	1	3	1	1	1	1	1	1	1	2	1	1	1	3	1	1	1	1	1	1	1	2	1	1	1	3	1	1	1	10.2	52700	490	2.25e-10	963000000	3770000
Q0E8F0	CG11282	capricious	caps	4	7	7	7	1	2	2	4	6	1	5	3	3	3	3	2	1	2	2	4	6	1	5	3	3	3	3	2	1	2	2	4	6	1	5	3	3	3	3	2	10.4	84400	780	2.63e-10	1580000000	19200000
A4V3L8	CG7816	Zinc/iron regulated transporter-related protein 99C	Zip99C	2	1	1	1	0	0	0	1	1	0	1	1	1	0	1	0	0	0	0	1	1	0	1	1	1	0	1	0	0	0	0	1	1	0	1	1	1	0	1	0	8.2	38900	355	3.03e-10	77500000	0
Q9VZV5	CG32486	-	CG32486	1	6	6	6	1	3	2	4	5	3	5	6	5	4	5	6	1	3	2	4	5	3	5	6	5	4	5	6	1	3	2	4	5	3	5	6	5	4	5	6	14.6	45395	412	3.1159e-10	2688800000	26619000
A1Z9K0	CG6701	-	CG6701	1	7	7	7	1	0	0	0	3	4	2	3	5	3	2	7	1	0	0	0	3	4	2	3	5	3	2	7	1	0	0	0	3	4	2	3	5	3	2	7	6.1	142	1250	4.52e-10	1760000000	1780000
Q9VAY3	CG4963	mitoferrin	mfrn	1	1	1	1	0	0	0	0	0	0	0	0	0	0	1	0	0	0	0	0	0	0	0	0	0	0	1	0	0	0	0	0	0	0	0	0	0	0	1	0	6.9	41800	379	4.74e-10	10100000	0
Q9VG39	CG12286	karmoisin	kar	2	5	5	5	1	1	3	3	5	4	3	4	5	3	4	4	1	1	3	3	5	4	3	4	5	3	4	4	1	1	3	3	5	4	3	4	5	3	4	4	10.3	58000	553	4.8e-10	6670000000	8630000
Q9VTU4	CG5642	-	CG5642	1	4	4	4	0	0	1	2	2	0	2	3	3	2	3	3	0	0	1	2	2	0	2	3	3	2	3	3	0	0	1	2	2	0	2	3	3	2	3	3	7.8	63200	539	5.28e-10	1190000000	0
Q9VKB2	CG5336	Ced-12	Ced-12	1	3	3	3	1	0	0	1	3	1	3	3	2	3	3	3	1	0	0	1	3	1	3	3	2	3	3	3	1	0	0	1	3	1	3	3	2	3	3	3	5.7	83000	724	6e-10	591000000	11000000
Q0E938	CG6424	-	CG6424	1	6	6	6	0	1	0	3	5	2	4	4	5	2	2	3	0	1	0	3	5	2	4	4	5	2	2	3	0	1	0	3	5	2	4	4	5	2	2	3	8.1	88500	798	6.72e-10	1560000000	0
B7YZU3	CG8008	-	CG8008	2	4	4	4	1	1	1	4	4	4	4	3	4	4	3	4	1	1	1	4	4	4	4	3	4	4	3	4	1	1	1	4	4	4	4	3	4	4	3	4	9.2	64500	566	8.14e-10	3600000000	1990000
Q9V9W3	CG11522	Ribosomal protein L6	RpL6	2	7	7	7	2	2	2	3	4	5	2	5	5	4	3	6	2	2	2	3	4	5	2	5	5	4	3	6	2	2	2	3	4	5	2	5	5	4	3	6	28.2	29700	262	9.38e-10	2820000000	40500000
Q0KHU0	CG43657	Myosin 10A	Myo10A	3	6	6	6	2	2	3	2	2	2	1	3	6	3	2	3	2	2	3	2	2	2	1	3	6	3	2	3	2	2	3	2	2	2	1	3	6	3	2	3	1.8	349	3150	1.11e-09	1710000000	552000000
B7Z155	CG4928	-	CG4928	2	1	1	1	0	0	0	1	1	0	1	1	1	1	1	1	0	0	0	1	1	0	1	1	1	1	1	1	0	0	0	1	1	0	1	1	1	1	1	1	3.5	58700	538	1.59e-09	146000000	0
A1ZB83	CG5174	-	CG5174	8	3	3	3	0	0	1	3	3	1	3	3	3	3	3	3	0	0	1	3	3	1	3	3	3	3	3	3	0	0	1	3	3	1	3	3	3	3	3	3	9.6	39400	355	1.68e-09	3300000000	0
P16620	CG10975	Protein tyrosine phosphatase 69D	Ptp69D	2	3	3	3	0	1	1	2	2	0	2	1	1	2	2	3	0	1	1	2	2	0	2	1	1	2	2	3	0	1	1	2	2	0	2	1	1	2	2	3	2.7	167	1460	1.68e-09	1020000000	0
Q7JZ25	CG8594	Chloride channel-b	ClC-b	2	7	7	7	1	0	0	1	3	4	3	3	6	1	3	3	1	0	0	1	3	4	3	3	6	1	3	3	1	0	0	1	3	4	3	3	6	1	3	3	9	90500	813	1.71e-09	1580000000	3070000
P62152	CG8472	Calmodulin	Cam	1	5	5	5	2	1	3	4	4	4	4	4	4	3	4	4	2	1	3	4	4	4	4	4	4	3	4	4	2	1	3	4	4	4	4	4	4	3	4	4	39.6	16.81	149	1.7534e-09	2766000000	11769000
Q9W3T9	CG3040	-	CG3040	1	5	5	5	1	1	1	4	4	1	4	2	3	5	4	2	1	1	1	4	4	1	4	2	3	5	4	2	1	1	1	4	4	1	4	2	3	5	4	2	20.2	26900	238	1.96e-09	2300000000	214000
M9PCI8	CG15427	turtle	tutl	7	6	6	6	0	1	1	1	2	4	1	2	6	1	4	4	0	1	1	1	2	4	1	2	6	1	4	4	0	1	1	1	2	4	1	2	6	1	4	4	4.1	171	1530	2.48e-09	609000000	0
Q24523	CG42281	bunched	bun	3	1	1	1	0	0	0	0	1	0	0	1	0	1	1	1	0	0	0	0	1	0	0	1	0	1	1	1	0	0	0	0	1	0	0	1	0	1	1	1	2.3	138	1330	2.51e-09	98500000	0
Q9VHX1	CG10435	-	CG10435	1	1	1	1	0	0	0	1	1	0	1	1	0	1	1	1	0	0	0	1	1	0	1	1	0	1	1	1	0	0	0	1	1	0	1	1	0	1	1	1	3.8	56900	495	2.56e-09	309000000	0
B7Z031	CG7228	peste	pes	1	5	5	5	0	0	0	3	5	2	5	5	3	5	5	5	0	0	0	3	5	2	5	5	3	5	5	5	0	0	0	3	5	2	5	5	3	5	5	5	9.7	62300	555	2.88e-09	4410000000	0
Q5LJY8	CG40467		CG40467	1	2	2	2	1	1	0	2	2	2	2	2	2	1	2	2	1	1	0	2	2	2	2	2	2	1	2	2	1	1	0	2	2	2	2	2	2	1	2	2	7.9	30900	279	2.88e-09	3220000000	20700000
Q7KSG0	CG8956	Adenosylhomocysteinase 89E	Ahcy89E	11	6	6	6	2	2	3	6	6	4	6	5	6	6	6	6	2	2	3	6	6	4	6	5	6	6	6	6	2	2	3	6	6	4	6	5	6	6	6	6	12.7	55400	504	3.14e-09	8990000000	132000000
A4V441	CG32858	singed	sn	2	6	6	6	1	1	3	4	6	5	5	6	6	4	6	6	1	1	3	4	6	5	5	6	6	4	6	6	1	1	3	4	6	5	5	6	6	4	6	6	12.5	57300	512	3.21e-09	46000000000	2710000000
D1YSG8	CG18069	Calcium/calmodulin-dependent protein kinase II	CaMKII	11	5	5	5	3	4	3	4	5	2	5	5	4	5	4	4	3	4	3	4	5	2	5	5	4	5	4	4	3	4	3	4	5	2	5	5	4	5	4	4	10.9	59.99	531	3.2962e-09	3701100000	51578000
M9PG76	CG7490	Ribosomal protein LP0	RpLP0	2	3	3	3	1	1	1	1	2	1	2	1	1	2	1	1	1	1	1	1	2	1	2	1	1	2	1	1	1	1	1	1	2	1	2	1	1	2	1	1	13.6	34200	317	4.42e-09	1910000000	2560000
P20482	CG43286	cap-n-collar	cnc	3	3	3	3	0	0	0	3	3	2	1	1	1	3	2	2	0	0	0	3	3	2	1	1	1	3	2	2	0	0	0	3	3	2	1	1	1	3	2	2	3	147	1380	4.66e-09	267000000	0
Q9W0D3	CG13917	-	CG13917	1	4	4	4	1	1	1	2	1	1	1	1	3	1	0	2	1	1	1	2	1	1	1	1	3	1	0	2	1	1	1	2	1	1	1	1	3	1	0	2	2.5	219	2020	4.93e-09	2770000000	8720000
P11584	CG1560	myospheroid	mys	1	5	5	5	0	0	0	4	5	2	5	4	4	4	5	4	0	0	0	4	5	2	5	4	4	4	5	4	0	0	0	4	5	2	5	4	4	4	5	4	7.3	92700	846	5.19e-09	2310000000	0
P25153	CG2013	Ubiquitin conjugating enzyme 6	Ubc6	2	2	2	2	0	0	0	1	1	0	1	1	0	2	1	1	0	0	0	1	1	0	1	1	0	2	1	1	0	0	0	1	1	0	1	1	0	2	1	1	37.1	17200	151	5.35e-09	1250000000	0
M9MRS6	CG42671	-	CG42671	3	5	5	5	1	2	2	2	3	4	2	4	4	1	3	3	1	2	2	2	3	4	2	4	4	1	3	3	1	2	2	2	3	4	2	4	4	1	3	3	4.4	140.29	1301	5.5088e-09	618710000	129040000
Q9VIE7	CG9242	burgundy	bur	1	5	5	5	3	1	1	3	3	2	2	4	5	3	3	3	3	1	1	3	3	2	2	4	5	3	3	3	3	1	1	3	3	2	2	4	5	3	3	3	8.6	76800	683	7.16e-09	1470000000	15100000
A8JV22	CG1440	-	CG1440	2	1	1	1	0	0	0	0	1	0	1	1	1	1	0	0	0	0	0	0	1	0	1	1	1	1	0	0	0	0	0	0	1	0	1	1	1	1	0	0	2.7	57.8	511	7.64e-09	251000000	0
O97428	CG4944	ciboulot	cib	2	3	3	3	1	1	1	3	3	0	3	3	3	3	3	3	1	1	1	3	3	0	3	3	3	3	3	3	1	1	1	3	3	0	3	3	3	3	3	3	27.9	14.4	129	7.91e-09	2250000000	2030000
E2QD65	CG4464	Ribosomal protein S19a	RpS19a	2	5	5	5	4	4	4	3	4	1	4	5	4	4	4	4	4	4	4	3	4	1	4	5	4	4	4	4	4	4	4	3	4	1	4	5	4	4	4	4	31.4	17291	156	8.2657e-09	5893400000	914400000
Q9VL16	CG5676	-	CG5676	1	4	4	4	2	2	3	4	3	3	4	4	4	3	4	4	2	2	3	4	3	3	4	4	4	3	4	4	2	2	3	4	3	3	4	4	4	3	4	4	23.1	17309	156	9.5029e-09	6287000000	31557000
Q7KRZ3	CG6095	Exo84 ortholog (S. cerevisiae)	Exo84	2	3	3	3	0	1	0	2	2	0	1	2	2	3	2	2	0	1	0	2	2	0	1	2	2	3	2	2	0	1	0	2	2	0	1	2	2	3	2	2	5.7	76700	672	1.03e-08	924000000	0
E2QD98	CG32717	stardust	sdt	10	5	5	5	0	1	0	2	2	2	3	3	4	2	2	3	0	1	0	2	2	2	3	3	4	2	2	3	0	1	0	2	2	2	3	3	4	2	2	3	2.3	218	2020	1.04e-08	1140000000	0
Q9VJ12	CG10473	Acinus	Acn	1	5	5	5	1	1	1	5	4	3	4	4	4	3	4	4	1	1	1	5	4	3	4	4	4	3	4	4	1	1	1	5	4	3	4	4	4	3	4	4	8	83700	739	1.2e-08	3250000000	60500000
Q9VC57	CG6668	atlastin	atl	1	6	6	6	2	0	0	4	4	0	1	0	2	3	4	2	2	0	0	4	4	0	1	0	2	3	4	2	2	0	0	4	4	0	1	0	2	3	4	2	14.6	60900	541	1.27e-08	790000000	26700000
P22817	CG5517	Insulin degrading metalloproteinase	Ide	1	5	5	5	2	1	1	3	3	3	3	3	4	3	4	2	2	1	1	3	3	3	3	3	4	3	4	2	2	1	1	3	3	3	3	3	4	3	4	2	6.3	113.68	990	1.8571e-08	790860000	22074000
Q9VC18	CG11089	-	CG11089	1	5	5	5	1	2	1	4	4	1	4	3	4	4	3	3	1	2	1	4	4	1	4	3	4	4	3	3	1	2	1	4	4	1	4	3	4	4	3	3	8.5	63300	590	1.98e-08	1680000000	123000000
Q9VUL8	CG6859	Peroxin 3	Pex3	1	4	4	4	0	2	2	3	3	1	3	1	1	4	3	4	0	2	2	3	3	1	3	1	1	4	3	4	0	2	2	3	3	1	3	1	1	4	3	4	10.1	43693	385	2.3397e-08	1594200000	0
Q9W266	CG3413	windpipe	wdp	1	5	5	5	2	2	1	5	5	3	5	4	5	4	4	4	2	2	1	5	5	3	5	4	5	4	4	4	2	2	1	5	5	3	5	4	5	4	4	4	7.2	74.71	677	2.6878e-08	9217400000	26264000
Q9VAN0	CG11899	-	CG11899	1	5	5	5	0	0	0	4	4	1	2	2	2	5	4	4	0	0	0	4	4	1	2	2	2	5	4	4	0	0	0	4	4	1	2	2	2	5	4	4	18.4	39.5	364	2.81e-08	1890000000	0
Q8IRH1	CG1009	Puromycin sensitive aminopeptidase	Psa	3	6	6	6	1	2	2	6	5	3	4	4	2	4	4	3	1	2	2	6	5	3	4	4	2	4	4	3	1	2	2	6	5	3	4	4	2	4	4	3	5.3	123	1080	2.89e-08	1790000000	4520000
Q7KTJ7	CG31605	Basigin	Bsg	3	3	3	3	0	0	1	1	1	1	1	2	2	1	1	1	0	0	1	1	1	1	1	2	2	1	1	1	0	0	1	1	1	1	1	2	2	1	1	1	4.6	70.5	648	2.95e-08	2220000000	0
Q9VHQ8	CG43462	-	CG45263	1	2	2	2	0	0	0	1	1	0	2	0	1	1	1	1	0	0	0	1	1	0	2	0	1	1	1	1	0	0	0	1	1	0	2	0	1	1	1	1	4.1	80600	732	3e-08	437000000	0
Q9I7S8	CG3989	ade5	ade5	3	4	4	4	0	1	1	4	4	1	1	4	3	3	4	2	0	1	1	4	4	1	1	4	3	3	4	2	0	1	1	4	4	1	1	4	3	3	4	2	11	47300	429	3.49e-08	1570000000	0
A1ZAB5	CG8443	clueless	clu	1	5	5	5	0	1	0	1	4	3	2	3	4	4	4	4	0	1	0	1	4	3	2	3	4	4	4	4	0	1	0	1	4	3	2	3	4	4	4	4	3.9	161	1450	3.55e-08	329000000	0
Q9VL18	CG4912	eEF1delta	eEF1delta	2	3	3	3	1	0	0	3	3	0	3	3	2	2	3	3	1	0	0	3	3	0	3	3	2	2	3	3	1	0	0	3	3	0	3	3	2	2	3	3	16	28900	256	3.62e-08	1750000000	10200000
A0AQH0	CG8392	Proteasome beta1 subunit	Prosbeta1	1	2	2	2	0	0	0	1	1	1	2	2	2	1	1	1	0	0	0	1	1	1	2	2	2	1	1	1	0	0	0	1	1	1	2	2	2	1	1	1	12.5	24300	224	3.72e-08	86700000	0
Q7K1I4	CG18817	Tetraspanin 42Ea	Tsp42Ea	1	4	4	4	1	1	0	3	3	3	3	3	4	3	4	3	1	1	0	3	3	3	3	3	4	3	4	3	1	1	0	3	3	3	3	3	4	3	4	3	18.6	25.9	226	4.1e-08	26200000000	8930000000
Q9NB71	CG32592	highwire	hiw	1	5	5	5	0	0	1	1	0	1	1	0	4	0	0	2	0	0	1	1	0	1	1	0	4	0	0	2	0	0	1	1	0	1	1	0	4	0	0	2	1.1	566	5230	4.26e-08	54200000	0
Q9VSL4	CG6673	Glutathione S transferase O2	GstO2	1	2	2	2	1	1	1	2	1	0	2	1	1	2	1	1	1	1	1	2	1	0	2	1	1	2	1	1	1	1	1	2	1	0	2	1	1	2	1	1	12	28700	250	4.32e-08	513000000	189000000
Q9VPD6	CG5059	-	CG5059	3	3	3	3	2	1	1	3	3	1	3	3	3	3	3	3	2	1	1	3	3	1	3	3	3	3	3	3	2	1	1	3	3	1	3	3	3	3	3	3	14.9	22475	201	5.3536e-08	1352200000	16779000
M9PCN6	CG3779	numb	numb	3	6	6	6	0	0	2	5	5	2	6	4	6	4	4	6	0	0	2	5	5	2	6	4	6	4	4	6	0	0	2	5	5	2	6	4	6	4	4	6	11.3	60600	556	5.43e-08	4200000000	0
Q9VYM7	CG42258	-	CG42258	2	4	4	4	1	1	1	2	4	0	1	1	2	2	2	3	1	1	1	2	4	0	1	1	2	2	2	3	1	1	1	2	4	0	1	1	2	2	2	3	11.6	47700	465	6.02e-08	2080000000	153000000
Q9VZS6	CG12034	-	CG12034	1	2	2	2	2	0	1	2	2	2	1	2	2	2	2	2	2	0	1	2	2	2	1	2	2	2	2	2	2	0	1	2	2	2	1	2	2	2	2	2	6.3	49600	442	8.12e-08	1630000000	11500000
Q9VJ14	CG17492	mind bomb 2	mib2	6	6	6	6	2	2	2	1	4	5	0	3	5	2	2	5	2	2	2	1	4	5	0	3	5	2	2	5	2	2	2	1	4	5	0	3	5	2	2	5	6	114.87	1049	9.9222e-08	1311500000	161490000
M9NE22	CG7727	beta amyloid protein precursor-like	Appl	6	2	2	2	0	0	0	1	2	1	2	2	0	2	2	2	0	0	0	1	2	1	2	2	0	2	2	2	0	0	0	1	2	1	2	2	0	2	2	2	3.7	98600	890	9.95e-08	405000000	0
A8JR25	CG6588	Fasciclin 1	Fas1	6	4	4	4	3	3	3	3	4	3	3	4	3	3	4	3	3	3	3	3	4	3	3	4	3	3	4	3	3	3	3	3	4	3	3	4	3	3	4	3	7.1	73732	662	1.064e-07	1789200000	24609000
P08953	CG5490	Toll	Tl	1	3	3	3	0	0	0	2	1	0	1	1	1	1	1	1	0	0	0	2	1	0	1	1	1	1	1	1	0	0	0	2	1	0	1	1	1	1	1	1	2.9	125	1100	1.08e-07	399000000	0
B7YZT2	CG17510	-	Fis1	4	2	2	2	0	1	1	2	2	1	2	2	2	2	2	2	0	1	1	2	2	1	2	2	2	2	2	2	0	1	1	2	2	1	2	2	2	2	2	2	18.2	17800	154	1.2e-07	1500000000	0
B7Z150	CG33174	inactivation no afterpotential E	inaE	4	5	5	5	1	2	1	4	5	3	4	5	5	5	5	5	1	2	1	4	5	3	4	5	5	5	5	5	1	2	1	4	5	3	4	5	5	5	5	5	3.9	145	1320	1.29e-07	2480000000	38800000
Q9V436	CG4157	Regulatory particle non-ATPase 12	Rpn12	1	2	2	2	0	0	0	1	1	0	1	1	0	1	2	1	0	0	0	1	1	0	1	1	0	1	2	1	0	0	0	1	1	0	1	1	0	1	2	1	9.5	30200	264	1.29e-07	269000000	0
Q7KVR8	CG9113	Adaptor Protein complex 1, gamma subunit	AP-1gamma	4	6	6	6	2	3	3	2	3	3	4	3	5	4	3	4	2	3	3	2	3	3	4	3	5	4	3	4	2	3	3	2	3	3	4	3	5	4	3	4	6.9	106.92	982	1.2994e-07	1629500000	28015000
B5RJQ0	CG10160	Ecdysone-inducible gene L3	ImpL3	2	3	3	3	0	0	0	0	0	0	0	0	1	2	2	3	0	0	0	0	0	0	0	0	1	2	2	3	0	0	0	0	0	0	0	0	1	2	2	3	12.7	35500	332	1.31e-07	1600000000	0
Q9VYT3	CG2025	-	CG2025	1	5	5	5	1	2	1	5	5	4	5	5	3	2	5	4	1	2	1	5	5	4	5	5	3	2	5	4	1	2	1	5	5	4	5	5	3	2	5	4	5.1	132.76	1147	1.4216e-07	1136600000	37358000
P45594	CG4254	twinstar	tsr	1	3	3	3	1	0	0	3	2	1	3	3	2	3	3	3	1	0	0	3	2	1	3	3	2	3	3	3	1	0	0	3	2	1	3	3	2	3	3	3	23.6	17200	148	1.53e-07	1720000000	15800000
Q9V3F9	CG8062	outsiders	out	1	5	5	5	1	1	2	1	2	3	1	2	5	2	2	2	1	1	2	1	2	3	1	2	5	2	2	2	1	1	2	1	2	3	1	2	5	2	2	2	10.5	72900	655	1.7e-07	1450000000	8820000
A1A714	CG12004	-	CG12004	2	4	4	4	0	2	0	1	4	1	4	4	3	2	3	4	0	2	0	1	4	1	4	4	3	2	3	4	0	2	0	1	4	1	4	4	3	2	3	4	11.1	53448	486	1.9415e-07	1353900000	0
E1JGK5	CG5784	Mapmodulin	Mapmodulin	4	3	3	3	1	1	1	3	3	0	2	3	2	2	3	2	1	1	1	3	3	0	2	3	2	2	3	2	1	1	1	3	3	0	2	3	2	2	3	2	14	40700	363	2.28e-07	1900000000	2630000
O96692	CG3204	Ras-associated protein 2-like	Rap2l	2	5	5	5	2	2	1	5	5	1	4	4	5	5	4	4	2	2	1	5	5	1	4	4	5	5	4	4	2	2	1	5	5	1	4	4	5	5	4	4	26.4	20.5	182	2.5e-07	4680000000	3460000
Q9VEA1	CG8053	Eukaryotic initiation factor 1A	eIF-1A	1	4	4	4	0	1	1	2	3	2	1	4	2	3	3	3	0	1	1	2	3	2	1	4	2	3	3	3	0	1	1	2	3	2	1	4	2	3	3	3	24.3	17100	148	2.62e-07	645000000	0
O77062	CG3747	Excitatory amino acid transporter 1	Eaat1	1	4	4	4	2	3	2	3	3	3	3	4	2	3	3	3	2	3	2	3	3	3	3	4	2	3	3	3	2	3	2	3	3	3	3	4	2	3	3	3	9.4	52359	479	2.7349e-07	5211500000	98194000
Q9VHW9	CG2747	-	CG2747	4	4	4	4	1	2	1	1	2	2	0	1	3	1	2	2	1	2	1	1	2	2	0	1	3	1	2	2	1	2	1	1	2	2	0	1	3	1	2	2	2.2	237	2170	2.82e-07	2260000000	47400000
P41374	CG9946	eukaryotic translation Initiation Factor 2alpha	eIF-2alpha	1	4	4	4	1	1	1	3	4	0	3	1	2	4	4	4	1	1	1	3	4	0	3	1	2	4	4	4	1	1	1	3	4	0	3	1	2	4	4	4	13.5	38600	341	3.64e-07	1500000000	3350000
Q08180	CG4125	roughest	rst	1	5	5	5	0	1	1	1	1	0	2	3	3	0	1	1	0	1	1	1	1	0	2	3	3	0	1	1	0	1	1	1	1	0	2	3	3	0	1	1	7.9	83000	764	3.75e-07	308000000	0
Q7JQL5	CG3615	Autophagy-related 9	Atg9	1	4	4	4	0	0	0	1	1	1	2	4	3	2	2	2	0	0	0	1	1	1	2	4	3	2	2	2	0	0	0	1	1	1	2	4	3	2	2	2	6.5	95.4	845	4.33e-07	1300000000	0
Q9VYR3	CG1806	-	CG1806	1	3	3	3	1	1	1	2	2	1	2	2	3	2	2	2	1	1	1	2	2	1	2	2	3	2	2	2	1	1	1	2	2	1	2	2	3	2	2	2	12.5	43400	399	4.42e-07	4140000000	477000000
Q8IMF4	CG2201	-	CG2201	4	6	6	6	3	3	3	6	6	3	5	5	4	6	5	5	3	3	3	6	6	3	5	5	4	6	5	5	3	3	3	6	6	3	5	5	4	6	5	5	11.6	63547	554	5.2792e-07	3468900000	96093000
Q95RX5	CG11984	-	CG11984	1	2	2	2	0	1	1	2	2	1	2	2	2	2	2	2	0	1	1	2	2	1	2	2	2	2	2	2	0	1	1	2	2	1	2	2	2	2	2	2	5	62400	599	5.28e-07	747000000	0
Q9VQI2	CG2991	-	CG2991	1	2	2	2	0	0	0	1	2	1	0	2	2	0	2	2	0	0	0	1	2	1	0	2	2	0	2	2	0	0	0	1	2	1	0	2	2	0	2	2	4.8	63000	562	5.82e-07	932000000	0
Q7KJA9	CG10392	super sex combs	sxc	1	7	7	7	3	4	3	7	5	3	4	6	4	6	6	4	3	4	3	7	5	3	4	6	4	6	6	4	3	4	3	7	5	3	4	6	4	6	6	4	6.2	119	1060	6.63e-07	4920000000	94200000
Q03427	CG10119	Lamin C	LamC	1	6	6	6	2	2	2	5	4	2	5	3	2	4	3	4	2	2	2	5	4	2	5	3	2	4	3	4	2	2	2	5	4	2	5	3	2	4	3	4	15	69900	621	6.86e-07	1330000000	10300000
M9PCP3	CG9044	-	CG9044	2	3	3	3	0	0	0	2	1	3	2	2	2	1	3	2	0	0	0	2	1	3	2	2	2	1	3	2	0	0	0	2	1	3	2	2	2	1	3	2	3	148	1320	7.2e-07	217000000	0
P13706	CG9042	Glycerol 3 phosphate dehydrogenase	Gpdh	8	4	4	4	1	2	1	3	3	0	2	3	2	2	4	4	1	2	1	3	3	0	2	3	2	2	4	4	1	2	1	3	3	0	2	3	2	2	4	4	15.4	39700	363	7.29e-07	849000000	800000
Q9VXE8	CG4443	Ubiquitin conjugating enzyme 7	Ubc7	1	3	3	3	1	1	1	1	3	0	2	1	2	2	2	3	1	1	1	1	3	0	2	1	2	2	2	3	1	1	1	1	3	0	2	1	2	2	2	3	14.4	18500	167	7.32e-07	6530000000	4990000
Q9VYD9	CG1640	-	CG1640	2	5	5	5	2	2	1	3	3	0	2	4	4	3	3	3	2	2	1	3	3	0	2	4	4	3	3	3	2	2	1	3	3	0	2	4	4	3	3	3	9	64000	575	7.8e-07	2260000000	4060000
Q9I7L6	CG9264	torn and diminished rhabdomeres	tadr	6	5	5	5	1	2	1	3	3	3	3	3	5	2	3	3	1	2	1	3	3	3	3	3	5	2	3	3	1	2	1	3	3	3	3	3	5	2	3	3	7.4	77700	719	8.91e-07	2390000000	64200000
Q9VJ68	CG31751	-	CG31751	1	2	2	2	1	1	0	2	2	0	2	1	1	2	2	1	1	1	0	2	2	0	2	1	1	2	2	1	1	1	0	2	2	0	2	1	1	2	2	1	6.7	47500	417	9.7e-07	1320000000	842000
Q9VJ39	CG10602	-	CG10602	1	1	1	1	0	0	0	1	1	0	1	1	0	1	1	1	0	0	0	1	1	0	1	1	0	1	1	1	0	0	0	1	1	0	1	1	0	1	1	1	2.8	68500	613	1.12e-06	224000000	0
Q8IPK0	CG31641	stathmin	stai	4	6	6	6	3	2	1	5	5	2	5	5	6	5	5	3	3	2	1	5	5	2	5	5	6	5	5	3	3	2	1	5	5	2	5	5	6	5	5	3	22.8	34700	302	1.19e-06	6050000000	24300000
Q8T0Q4	CG8055	shrub	shrb	1	4	4	4	0	1	2	3	3	1	4	3	4	4	4	3	0	1	2	3	3	1	4	3	4	4	4	3	0	1	2	3	3	1	4	3	4	4	4	3	19	25400	226	1.2e-06	2580000000	0
Q9VGJ6	CG6908	-	CG6908	1	5	5	5	1	1	3	4	3	1	4	3	2	4	2	2	1	1	3	4	3	1	4	3	2	4	2	2	1	1	3	4	3	1	4	3	2	4	2	2	10.5	51900	449	1.21e-06	2440000000	10500000
Q9VSU6	CG4665	Dihydropteridine reductase	Dhpr	1	3	3	3	0	0	0	1	1	0	2	1	1	2	2	2	0	0	0	1	1	0	2	1	1	2	2	2	0	0	0	1	1	0	2	1	1	2	2	2	16.2	24500	235	1.25e-06	430000000	0
Q7K0E6	CG3821	Aspartyl-tRNA synthetase	Aats-asp	1	2	2	2	0	0	0	1	0	0	0	0	0	0	1	0	0	0	0	1	0	0	0	0	0	0	1	0	0	0	0	1	0	0	0	0	0	0	1	0	6.4	59100	531	1.35e-06	87900000	0
Q9VTF9	CG6233	Ubiquitin fusion-degradation 1-like	Ufd1-like	1	5	5	5	2	1	1	1	3	1	2	2	4	2	4	3	2	1	1	1	3	1	2	2	4	2	4	3	2	1	1	1	3	1	2	2	4	2	4	3	26.3	34791	316	1.4134e-06	1453300000	38038000
E1JIF4	CG42599	PFTAIRE-interacting factor 1A	Pif1A	4	4	4	4	1	1	1	2	3	2	1	2	3	1	2	2	1	1	1	2	3	2	1	2	3	1	2	2	1	1	1	2	3	2	1	2	3	1	2	2	2.5	188	1660	1.42e-06	476000000	51600000
Q9VPB6	CG11396	-	CG11396	1	5	5	5	0	0	2	0	1	2	1	1	3	2	5	4	0	0	2	0	1	2	1	1	3	2	5	4	0	0	2	0	1	2	1	1	3	2	5	4	12	54600	484	1.49e-06	883000000	0
A4V1N8	CG5939	Paramyosin	Prm	4	6	6	6	4	2	1	2	2	2	2	2	1	3	1	2	4	2	1	2	2	2	2	2	1	3	1	2	4	2	1	2	2	2	2	2	1	3	1	2	7.1	102.34	879	1.5185e-06	760330000	77955000
Q9W0L2	CG43946	Glucose transporter 1	Glut1	14	4	4	4	3	2	1	2	2	2	3	2	4	3	3	2	3	2	1	2	2	2	3	2	4	3	3	2	3	2	1	2	2	2	3	2	4	3	3	2	2.7	158.44	1440	1.6631e-06	1157900000	19077000
Q9VUK8	CG6778	Glycyl-tRNA synthetase	Aats-gly	2	4	4	4	0	0	0	0	0	0	2	1	2	3	2	1	0	0	0	0	0	0	2	1	2	3	2	1	0	0	0	0	0	0	2	1	2	3	2	1	6.4	85200	765	1.86e-06	237000000	0
Q9V3N7	CG1411	Collapsin Response Mediator Protein	CRMP	2	4	4	4	0	1	1	3	4	3	3	3	3	3	3	3	0	1	1	3	4	3	3	3	3	3	3	3	0	1	1	3	4	3	3	3	3	3	3	3	7.8	64.4	589	1.87e-06	1270000000	0
Q95SK3	CG30291	-	CG30291	2	5	5	5	2	2	2	5	4	1	4	3	2	5	4	3	2	2	2	5	4	1	4	3	2	5	4	3	2	2	2	5	4	1	4	3	2	5	4	3	10.4	57741	509	2.0475e-06	1688800000	32230000
Q9VR90	CG1467	Syntaxin 16	Syx16	1	5	5	5	1	2	1	5	5	1	5	4	4	4	5	4	1	2	1	5	5	1	5	4	4	4	5	4	1	2	1	5	5	1	5	4	4	4	5	4	17.3	40398	352	2.0603e-06	3195200000	19344000
Q9XZ58	CG14884	COP9 signalosome subunit 5	CSN5	1	4	4	4	1	2	2	4	4	2	3	2	2	3	3	3	1	2	2	4	4	2	3	2	2	3	3	3	1	2	2	4	4	2	3	2	2	3	3	3	13.8	37100	327	2.08e-06	4490000000	1490000
B7Z0Y0	CG11387	cut	ct	5	5	5	5	0	0	2	5	4	4	5	4	3	5	5	4	0	0	2	5	4	4	5	4	3	5	5	4	0	0	2	5	4	4	5	4	3	5	5	4	2.2	256.59	2383	2.1104e-06	898950000	0
Q9VSM8	CG5978	GTPase activating protein, SECIS-dependent read-through	GAPsec	1	4	4	4	0	1	0	3	2	0	3	3	1	4	3	2	0	1	0	3	2	0	3	3	1	4	3	2	0	1	0	3	2	0	3	3	1	4	3	2	10.9	45900	403	2.2e-06	813000000	0
Q9VG51	CG6359	Sorting nexin 3	Snx3	1	4	4	4	0	0	0	3	3	2	3	4	4	3	3	3	0	0	0	3	3	2	3	4	4	3	3	3	0	0	0	3	3	2	3	4	4	3	3	3	23.4	19400	167	2.27e-06	3270000000	0
Q0E8K8	CG7047	Vitamin D[[3]] up-regulated protein 1	Vdup1	1	3	3	3	1	0	0	3	3	1	3	3	2	3	3	3	1	0	0	3	3	1	3	3	2	3	3	3	1	0	0	3	3	1	3	3	2	3	3	3	11.4	38700	342	2.36e-06	685000000	2770000
Q59E34	CG8103	Mi-2 ortholog	Mi-2	4	4	4	4	3	2	2	2	3	3	2	4	3	3	4	3	3	2	2	2	3	3	2	4	3	3	4	3	3	2	2	2	3	3	2	4	3	3	4	3	2.4	224	1980	2.45e-06	406000000	4630000
Q9VPM7	CG17078	-	CG17078	3	2	2	2	1	1	0	2	2	2	0	2	1	1	2	1	1	1	0	2	2	2	0	2	1	1	2	1	1	1	0	2	2	2	0	2	1	1	2	1	4.3	67500	610	2.49e-06	522000000	598000
Q8IRR0	CG3566	-	CG3566	3	3	3	3	0	0	1	1	1	0	1	0	1	2	3	2	0	0	1	1	1	0	1	0	1	2	3	2	0	0	1	1	1	0	1	0	1	2	3	2	34.2	12900	117	2.75e-06	1080000000	0
P29613	CG2171	Triose phosphate isomerase	Tpi	2	3	3	3	1	2	2	3	3	1	2	1	1	3	2	2	1	2	2	3	3	1	2	1	1	3	2	2	1	2	2	3	3	1	2	1	1	3	2	2	10.3	37900	348	2.99e-06	981000000	71100000
Q9VAA9	CG7946	-	CG7946	1	4	4	4	0	2	0	2	3	1	2	2	3	2	3	2	0	2	0	2	3	1	2	2	3	2	3	2	0	2	0	2	3	1	2	2	3	2	3	2	8.8	52800	475	3.08e-06	1250000000	0
Q24008	CG3504	inactivation no afterpotential D	inaD	1	6	6	6	1	1	2	4	4	5	4	5	4	3	4	4	1	1	2	4	4	5	4	5	4	3	4	4	1	1	2	4	4	5	4	5	4	3	4	4	8.6	74300	674	3.15e-06	3380000000	4700000
Q9VCS2	CG13833	-	CG13833	1	4	4	4	2	2	2	2	3	2	4	3	4	2	4	4	2	2	2	2	3	2	4	3	4	2	4	4	2	2	2	2	3	2	4	3	4	2	4	4	14	35300	321	3.15e-06	2500000000	7930000
Q7K0S5	CG5469	GDI interacting protein 3	Gint3	1	5	5	5	2	2	3	3	5	1	3	3	2	4	4	4	2	2	3	3	5	1	3	3	2	4	4	4	2	2	3	3	5	1	3	3	2	4	4	4	12	50044	441	3.4773e-06	2756300000	34949000
Q9VYX8	CG1572	-	CG1572	1	1	1	1	0	1	0	1	1	1	1	1	1	1	1	1	0	1	0	1	1	1	1	1	1	1	1	1	0	1	0	1	1	1	1	1	1	1	1	1	5	17800	160	3.99e-06	2130000000	0
A1Z7Q8	CG8057	alicorn	alc	1	4	4	4	1	1	1	3	3	1	3	4	4	3	3	3	1	1	1	3	3	1	3	4	4	3	3	3	1	1	1	3	3	1	3	4	4	3	3	3	11.7	36400	341	4.43e-06	5410000000	748000000
Q9VDC6	CG3331	ebony	e	1	6	6	6	0	1	1	3	4	3	3	5	3	3	4	5	0	1	1	3	4	3	3	5	3	3	4	5	0	1	1	3	4	3	3	5	3	3	4	5	6.5	98500	879	4.65e-06	7210000000	0
Q0KHY8	CG31030	-	CG31030	2	3	3	3	0	1	1	2	2	1	3	2	2	2	2	2	0	1	1	2	2	1	3	2	2	2	2	2	0	1	1	2	2	1	3	2	2	2	2	2	8	47100	423	5.97e-06	1440000000	0
Q8MRM6	CG12065	-	CG12065	2	5	5	5	0	0	0	3	4	1	3	3	3	3	3	3	0	0	0	3	4	1	3	3	3	3	3	3	0	0	0	3	4	1	3	3	3	3	3	3	9.5	71200	641	6.12e-06	1060000000	0
Q9VV46	CG4784	Cuticular protein 72Ec	Cpr72Ec	1	6	6	6	6	6	3	2	5	4	3	3	2	4	4	3	6	6	3	2	5	4	3	3	2	4	4	3	6	6	3	2	5	4	3	3	2	4	4	3	14.9	50565	429	6.1714e-06	1421600000	225970000
Q7JWD3	CG1598	-	CG1598	1	4	4	4	1	1	1	3	2	1	2	3	1	2	3	2	1	1	1	3	2	1	2	3	1	2	3	2	1	1	1	3	2	1	2	3	1	2	3	2	24.1	37600	336	6.85e-06	451000000	0
Q868Z9	CG33103	Papilin	Ppn	4	4	4	4	3	4	3	4	4	3	3	2	2	3	3	2	3	4	3	4	4	3	3	2	2	3	3	2	3	4	3	4	4	3	3	2	2	3	3	2	1.7	313.03	2898	7.9394e-06	5824500000	821730000
A1ZAZ7	CG18635	-	CG18635	1	1	1	1	0	0	0	1	1	1	1	1	1	1	1	1	0	0	0	1	1	1	1	1	1	1	1	1	0	0	0	1	1	1	1	1	1	1	1	1	2.5	74400	649	8.1e-06	1240000000	0
M9PI37	CG4357	sodium chloride cotransporter 69	Ncc69	3	6	6	6	1	1	2	5	5	5	5	5	6	4	4	5	1	1	2	5	5	5	5	5	6	4	4	5	1	1	2	5	5	5	5	5	6	4	4	5	4.4	134	1210	8.11e-06	1440000000	4430000
Q7JZD3	CG3265	Eb1	Eb1	3	6	6	6	0	1	0	5	6	5	5	6	5	5	6	6	0	1	0	5	6	5	5	6	5	5	6	6	0	1	0	5	6	5	5	6	5	5	6	6	20.3	32600	291	8.6e-06	2430000000	0
Q9V3K9	CG12891	withered	whd	2	3	3	3	1	1	1	2	2	1	2	2	3	2	2	2	1	1	1	2	2	1	2	2	3	2	2	2	1	1	1	2	2	1	2	2	3	2	2	2	4.7	89.5	782	8.6e-06	597000000	34300000
Q9VCF1	CG13603	-	CG13603	1	3	3	3	2	1	1	2	2	1	2	3	3	2	2	2	2	1	1	2	2	1	2	3	3	2	2	2	2	1	1	2	2	1	2	3	3	2	2	2	10.7	26.1	233	8.78e-06	2150000000	46400000
Q9W018	CG13800	-	CG45186	2	5	5	5	0	0	0	3	3	5	4	4	4	2	3	5	0	0	0	3	3	5	4	4	4	2	3	5	0	0	0	3	3	5	4	4	4	2	3	5	3.2	213	1930	1e-05	482000000	0
Q9VV75	CG4169	-	CG4169	1	2	2	2	1	1	0	2	2	0	2	1	0	1	2	2	1	1	0	2	2	0	2	1	0	1	2	2	1	1	0	2	2	0	2	1	0	1	2	2	7	45400	440	1.1e-05	173000000	9800000
E6PBV6	CG1354	-	CG1354	3	4	4	4	0	0	0	2	2	1	1	1	2	4	3	2	0	0	0	2	2	1	1	1	2	4	3	2	0	0	0	2	2	1	1	1	2	4	3	2	10.3	44.9	397	1.14e-05	552000000	0
Q5U156	CG8092	relative of woc	row	2	4	4	4	0	0	0	1	2	2	1	2	4	3	2	3	0	0	0	1	2	2	1	2	4	3	2	3	0	0	0	1	2	2	1	2	4	3	2	3	3.5	144	1280	1.52e-05	764000000	0
E2QCP0	CG5825	Histone H3.3A	His3.3A	3	3	3	3	3	3	3	3	3	3	3	3	3	3	3	3	3	3	3	3	3	3	3	3	3	3	3	3	3	3	3	3	3	3	3	3	3	3	3	3	16.9	15328	136	1.5492e-05	23942000000	1028800000
Q6IDE2	CG3907	-	CG3907	2	2	2	2	1	0	0	2	2	1	1	1	1	1	2	2	1	0	0	2	2	1	1	1	1	1	2	2	1	0	0	2	2	1	1	1	1	1	2	2	5	44900	400	1.56e-05	1220000000	1250000
P25867	CG7425	effete	eff	1	5	5	5	2	2	2	3	4	2	4	4	4	4	5	3	2	2	2	3	4	2	4	4	4	4	5	3	2	2	2	3	4	2	4	4	4	4	5	3	25.9	16700	147	1.78e-05	22500000000	27200000
E2QCG7	CG4878	eIF3-S9	eIF3-S9	2	4	4	4	1	1	1	3	4	2	3	3	2	3	4	3	1	1	1	3	4	2	3	3	2	3	4	3	1	1	1	3	4	2	3	3	2	3	4	3	6.5	80.4	690	1.85e-05	549000000	0
Q9V5C6	CG1519	Proteasome alpha7 subunit	Prosalpha7	1	5	5	5	2	2	1	5	4	0	4	3	3	5	4	4	2	2	1	5	4	0	4	3	3	5	4	4	2	2	1	5	4	0	4	3	3	5	4	4	22.1	27700	253	1.93e-05	2490000000	21800000
Q9VN25	CG9805	eIF3-S10	eIF3-S10	2	4	4	4	1	1	2	3	4	2	3	3	3	3	3	3	1	1	2	3	4	2	3	3	3	3	3	3	1	1	2	3	4	2	3	3	3	3	3	3	3.2	134	1140	1.95e-05	1920000000	83300000
Q32KD4	CG6671	Argonaute-1	AGO1	2	6	6	6	0	0	0	1	1	2	2	0	3	0	1	3	0	0	0	1	1	2	2	0	3	0	1	3	0	0	0	1	1	2	2	0	3	0	1	3	6.3	110	984	2e-05	457000000	0
P20240	CG5581	Otefin	Ote	1	3	3	3	1	2	3	1	2	0	1	1	0	0	2	1	1	2	3	1	2	0	1	1	0	0	2	1	1	2	3	1	2	0	1	1	0	0	2	1	9	46583	424	2.0681e-05	267860000	19378000
Q9VK85	CG6382	Ef1alpha-like factor	Elf	2	1	1	1	0	0	0	1	1	0	1	1	1	1	1	1	0	0	0	1	1	0	1	1	1	1	1	1	0	0	0	1	1	0	1	1	1	1	1	1	2.6	66500	619	2.11e-05	281000000	0
M9NEB2	CG32156	Myosin binding subunit	Mbs	13	3	3	3	0	0	1	2	2	1	2	2	3	1	2	2	0	0	1	2	2	1	2	2	3	1	2	2	0	0	1	2	2	1	2	2	3	1	2	2	2.7	137	1270	2.19e-05	310000000	0
P12370	CG4379	cAMP-dependent protein kinase 1	Pka-C1	1	2	2	2	1	1	0	2	2	1	2	2	2	2	2	2	1	1	0	2	2	1	2	2	2	2	2	2	1	1	0	2	2	1	2	2	2	2	2	2	6.5	40800	353	2.19e-05	618000000	44300000
O62531	CG9388	Adaptor Protein complex 1, mu subunit	AP-1mu	1	2	2	2	0	0	0	2	1	0	1	1	0	1	1	1	0	0	0	2	1	0	1	1	0	1	1	1	0	0	0	2	1	0	1	1	0	1	1	1	6.8	48.9	426	2.25e-05	101000000	0
E2QCZ8	CG43427	-	CG43427	2	4	4	4	1	1	1	3	3	3	3	3	3	2	4	2	1	1	1	3	3	3	3	3	3	2	4	2	1	1	1	3	3	3	3	3	3	2	4	2	3	149	1370	2.29e-05	1110000000	1310000
B7Z0U6	CG6264	Bestrophin 1	Best1	2	3	3	3	0	1	1	2	2	2	2	1	2	2	2	2	0	1	1	2	2	2	2	1	2	2	2	2	0	1	1	2	2	2	2	1	2	2	2	2	4.9	84300	769	2.72e-05	1020000000	0
O76206	CG2846	-	CG2846	1	3	3	3	1	1	1	3	3	1	3	3	3	3	3	3	1	1	1	3	3	1	3	3	3	3	3	3	1	1	1	3	3	1	3	3	3	3	3	3	28.1	17000	153	2.81e-05	1620000000	134000000
Q24368	CG8625	Imitation SWI	Iswi	1	4	4	4	0	0	1	2	3	2	3	3	3	3	2	2	0	0	1	2	3	2	3	3	3	3	2	2	0	0	1	2	3	2	3	3	3	3	2	2	4.2	119	1030	2.97e-05	873000000	0
Q0KHS6	CG9057	Lipid storage droplet-2	Lsd-2	3	4	4	4	1	1	1	2	3	0	1	2	1	1	2	2	1	1	1	2	3	0	1	2	1	1	2	2	1	1	1	2	3	0	1	2	1	1	2	2	11.1	44700	406	3.28e-05	633000000	18600000
Q7PLL3	CG10837	Eukaryotic initiation factor 4B	eIF-4B	4	1	1	1	0	0	1	1	1	1	1	1	1	1	1	0	0	0	1	1	1	1	1	1	1	1	1	0	0	0	1	1	1	1	1	1	1	1	1	0	2.6	52200	459	3.43e-05	144000000	0
P28668	CG5394	Glutamyl-prolyl-tRNA synthetase	Aats-glupro	2	6	6	6	2	1	1	3	4	4	4	4	6	4	3	4	2	1	1	3	4	4	4	4	6	4	3	4	2	1	1	3	4	4	4	4	6	4	3	4	3.4	189	1710	4.05e-05	2230000000	97600000
Q9V3I2	CG3664	Rab5	Rab5	1	5	5	5	1	1	3	3	3	2	3	3	3	3	3	5	1	1	3	3	3	2	3	3	3	3	3	5	1	1	3	3	3	2	3	3	3	3	3	5	24.7	24000	219	4.49e-05	2380000000	7960000
Q9I7D3	CG18811	Caprin	Capr	1	2	2	2	1	1	1	0	2	1	1	1	2	0	1	2	1	1	1	0	2	1	1	1	2	0	1	2	1	1	1	0	2	1	1	1	2	0	1	2	2.3	104	961	4.82e-05	450000000	4600000
M9PCC1	CG7111	Receptor of activated protein kinase C 1	Rack1	4	4	4	4	0	0	0	3	3	2	3	3	3	3	3	3	0	0	0	3	3	2	3	3	3	3	3	3	0	0	0	3	3	2	3	3	3	3	3	3	13.5	35600	318	5.5e-05	1430000000	0
P36241	CG2746	Ribosomal protein L19	RpL19	1	2	2	2	0	0	0	0	0	0	1	1	2	1	0	2	0	0	0	0	0	0	1	1	2	1	0	2	0	0	0	0	0	0	1	1	2	1	0	2	7.9	24000	203	5.79e-05	888000000	0
Q9XZ68	CG18627	beta subunit of type II geranylgeranyl transferase	betaggt-II	1	2	2	2	0	0	1	1	2	0	2	2	1	2	2	2	0	0	1	1	2	0	2	2	1	2	2	2	0	0	1	1	2	0	2	2	1	2	2	2	12.1	38500	347	5.88e-05	545000000	0
A1Z6P8	CG34392	Exchange protein directly activated by cAMP ortholog (H. sapiens)	Epac	2	4	4	4	0	0	0	1	2	0	1	3	3	1	1	3	0	0	0	1	2	0	1	3	3	1	1	3	0	0	0	1	2	0	1	3	3	1	1	3	3.9	113	998	6.38e-05	265000000	0
Q9V414	CG8954	Smg5	Smg5	1	5	5	5	1	1	1	3	3	2	4	3	4	2	3	4	1	1	1	3	3	2	4	3	4	2	3	4	1	1	1	3	3	2	4	3	4	2	3	4	4.8	135	1180	6.6e-05	955000000	33400000
Q9GYV5	CG16910	kenny	key	1	4	4	4	2	2	2	4	3	1	3	4	4	3	3	2	2	2	2	4	3	1	3	4	4	3	3	2	2	2	2	4	3	1	3	4	4	3	3	2	11.1	43879	387	6.969e-05	1730100000	62263000
B7Z0G3	CG7394	-	CG7394	3	2	2	2	0	0	0	0	2	0	0	1	0	0	1	1	0	0	0	0	2	0	0	1	0	0	1	1	0	0	0	0	2	0	0	1	0	0	1	1	22.7	14000	128	7.04e-05	6630000000	0
Q9VW13	CG9330	-	CG9330	1	5	5	5	0	1	1	1	3	0	3	2	3	3	3	3	0	1	1	1	3	0	3	2	3	3	3	3	0	1	1	1	3	0	3	2	3	3	3	3	8.9	79500	708	7.44e-05	1220000000	0
Q9VYG2	CG4303	Brahma associated protein 60kD	Bap60	1	6	6	6	1	2	2	5	4	2	5	3	4	4	4	3	1	2	2	5	4	2	5	3	4	4	4	3	1	2	2	5	4	2	5	3	4	4	4	3	12.4	58.2	515	7.49e-05	2040000000	114000000
B7Z0M0	CG31232	kokopelli	koko	1	2	2	2	1	0	1	2	2	1	2	2	2	2	2	2	1	0	1	2	2	1	2	2	2	2	2	2	1	0	1	2	2	1	2	2	2	2	2	2	10.7	13800	122	8.33e-05	348000000	0
P40423	CG3595	spaghetti squash	sqh	1	4	4	4	1	1	1	4	4	3	4	2	3	4	4	4	1	1	1	4	4	3	4	2	3	4	4	4	1	1	1	4	4	3	4	2	3	4	4	4	24.1	20000	174	8.35e-05	3930000000	10300000
A1Z8N1	CG30035	Trehalose transporter 1-1	Tret1-1	1	4	4	4	0	0	0	0	1	1	1	1	1	1	2	4	0	0	0	0	1	1	1	1	1	1	2	4	0	0	0	0	1	1	1	1	1	1	2	4	5.3	95200	857	8.36e-05	995000000	0
Q9W0B8	CG7961	Coat Protein (coatomer) alpha	alphaCOP	1	6	6	6	0	1	1	2	4	2	2	4	6	2	4	5	0	1	1	2	4	2	2	4	6	2	4	5	0	1	1	2	4	2	2	4	6	2	4	5	5.5	139	1230	8.67e-05	1960000000	0
Q7PLI2	CG17704	Nipped-B	Nipped-B	2	5	5	5	0	1	1	2	4	3	1	3	3	2	3	3	0	1	1	2	4	3	1	3	3	2	3	3	0	1	1	2	4	3	1	3	3	2	3	3	2.5	237	2080	9.28e-05	986000000	0
Q00748	CG10181	Multiple drug resistance 65	Mdr65	3	3	3	3	1	2	1	1	2	2	1	3	3	2	3	3	1	2	1	1	2	2	1	3	3	2	3	3	1	2	1	1	2	2	1	3	3	2	3	3	2.2	144	1300	0.000101	397000000	2430000
Q9VS49	CG43780	-	CG43780	2	2	2	2	1	1	0	2	2	1	2	1	2	2	2	1	1	1	0	2	2	1	2	1	2	2	2	1	1	1	0	2	2	1	2	1	2	2	2	1	10.5	19200	162	0.000102	1160000000	5330000
M9PHF1	CG32654	Sec16 ortholog (S. cerevisiae)	Sec16	3	4	4	4	1	1	3	3	3	3	2	3	3	4	3	3	1	1	3	3	3	3	2	3	3	4	3	3	1	1	3	3	3	3	2	3	3	4	3	3	2.1	246	2250	0.000102	787000000	1330000
Q9VP80	CG32434	schizo	siz	4	4	4	4	0	0	0	0	1	0	1	1	2	0	0	2	0	0	0	0	1	0	1	1	2	0	0	2	0	0	0	0	1	0	1	1	2	0	0	2	3	144	1330	0.000104	595000000	0
P08120	CG4145	Collagen type IV	Cg25C	1	2	2	2	2	2	2	2	2	2	1	1	1	1	1	2	2	2	2	2	2	2	1	1	1	1	1	2	2	2	2	2	2	2	1	1	1	1	1	2	1.2	174.3	1779	0.00010505	890400000	49137000
Q9VYV4	CG2446	Amun	Amun	1	2	2	2	0	0	0	2	2	2	2	2	2	2	2	1	0	0	0	2	2	2	2	2	2	2	2	1	0	0	0	2	2	2	2	2	2	2	2	1	5.6	58400	550	0.000106	1110000000	0
Q9VXK6	CG9177	eIF5	eIF5	1	2	2	2	0	0	0	1	1	1	1	2	1	1	1	1	0	0	0	1	1	1	1	2	1	1	1	1	0	0	0	1	1	1	1	2	1	1	1	1	4.1	51700	464	0.000108	382000000	0
Q95TL8	CG9911	-	CG9911	2	3	3	3	0	0	0	2	2	1	3	2	2	2	2	2	0	0	0	2	2	1	3	2	2	2	2	2	0	0	0	2	2	1	3	2	2	2	2	2	9.5	47100	412	0.000111	630000000	0
Q9W335	CG32701	lethal (1) G0320	l(1)G0320	1	1	1	1	0	0	0	1	1	0	1	1	1	1	1	1	0	0	0	1	1	0	1	1	1	1	1	1	0	0	0	1	1	0	1	1	1	1	1	1	5	33	302	0.000114	469000000	0
Q9VWJ3	CG32536	-	CG32536	1	1	1	1	0	0	0	1	1	0	1	1	1	1	1	1	0	0	0	1	1	0	1	1	1	1	1	1	0	0	0	1	1	0	1	1	1	1	1	1	4.6	24400	219	0.000119	2180000000	0
Q9W0L6	CG13907	-	CG13907	1	1	1	1	1	0	0	1	1	1	0	0	1	1	0	1	1	0	0	1	1	1	0	0	1	1	0	1	1	0	0	1	1	1	0	0	1	1	0	1	2.1	88000	816	0.000124	266000000	3540000
M9PG70	CG18803	Presenilin	Psn	6	2	2	2	1	1	1	1	1	0	2	2	1	1	1	1	1	1	1	1	1	0	2	2	1	1	1	1	1	1	1	1	1	0	2	2	1	1	1	1	4.3	59300	541	0.000129	1360000000	5560000
Q9V3G7	CG5378	Regulatory particle non-ATPase 7	Rpn7	1	2	2	2	0	0	0	1	1	0	1	1	1	1	2	2	0	0	0	1	1	0	1	1	1	1	2	2	0	0	0	1	1	0	1	1	1	1	2	2	6.7	45.4	389	0.000129	305000000	0
Q9VE12	CG6005	-	CG6005	1	2	2	2	0	0	0	1	1	0	1	1	1	1	2	1	0	0	0	1	1	0	1	1	1	1	2	1	0	0	0	1	1	0	1	1	1	1	2	1	5.6	36700	324	0.000129	49400000	0
Q9VEV3	CG14894	-	CG14894	1	1	1	1	0	1	1	1	1	1	1	1	1	0	1	1	0	1	1	1	1	1	1	1	1	0	1	1	0	1	1	1	1	1	1	1	1	0	1	1	4.6	29400	263	0.000132	352000000	0
Q494M1	CG6146	Topoisomerase 1	Top1	4	2	2	2	1	1	0	0	1	1	1	1	1	2	1	1	1	1	0	0	1	1	1	1	1	2	1	1	1	1	0	0	1	1	1	1	1	2	1	1	2.1	112	974	0.000135	76000000	2280000
Q9VI64	CG10098	-	CG10098	1	1	1	1	0	0	0	1	1	0	1	1	1	0	1	1	0	0	0	1	1	0	1	1	1	0	1	1	0	0	0	1	1	0	1	1	1	0	1	1	4.2	37500	353	0.000135	73400000	0
A1ZAU6	CG4853	-	CG4853	1	1	1	1	0	0	0	1	1	0	0	1	0	0	1	0	0	0	0	1	1	0	0	1	0	0	1	0	0	0	0	1	1	0	0	1	0	0	1	0	2.1	79000	709	0.000138	14600000	0
E1JGK7	CG5738	lola like	lolal	4	4	4	4	3	2	2	4	4	1	4	3	4	4	4	3	3	2	2	4	4	1	4	3	4	4	4	3	3	2	2	4	4	1	4	3	4	4	4	3	30.7	14489	127	0.00013813	5475500000	61153000
Q9VAJ9	CG1907	-	CG1907	1	3	3	3	1	1	1	1	1	1	1	0	1	2	2	1	1	1	1	1	1	1	1	0	1	2	2	1	1	1	1	1	1	1	1	0	1	2	2	1	10.4	34600	317	0.000139	2790000000	76600000
Q9W236	CG4071	Vacuolar protein sorting 20	Vps20	1	2	2	2	0	0	1	1	1	0	1	1	0	2	1	1	0	0	1	1	1	0	1	1	0	2	1	1	0	0	1	1	1	0	1	1	0	2	1	1	4.7	24100	212	0.000139	267000000	0
Q9VXH0	CG9992	-	CG9992	2	2	2	2	1	1	1	1	1	1	1	1	1	2	1	1	1	1	1	1	1	1	1	1	1	2	1	1	1	1	1	1	1	1	1	1	1	2	1	1	4	34700	322	0.00014	1170000000	74100000
Q8MZ22	CG32243	-	CG32243	1	3	3	3	1	1	1	2	3	2	3	3	3	3	3	3	1	1	1	2	3	2	3	3	3	3	3	3	1	1	1	2	3	2	3	3	3	3	3	3	5.2	55500	485	0.000141	3360000000	155000000
Q9VK34	CG5216	Sir2	Sir2	1	2	2	2	0	0	0	2	2	2	2	2	2	2	2	2	0	0	0	2	2	2	2	2	2	2	2	2	0	0	0	2	2	2	2	2	2	2	2	2	3.2	91800	823	0.000142	403000000	0
A1ZA18	CG8183	Kinesin heavy chain 73	Khc-73	1	2	2	2	0	0	0	1	1	1	0	0	1	1	1	2	0	0	0	1	1	1	0	0	1	1	1	2	0	0	0	1	1	1	0	0	1	1	1	2	1.2	215	1920	0.000146	183000000	0
Q9VCF8	CG5854	-	CG5854	2	2	2	2	1	1	0	1	2	1	1	1	2	2	1	1	1	1	0	1	2	1	1	1	2	2	1	1	1	1	0	1	2	1	1	1	2	2	1	1	6.5	41800	371	0.000147	323000000	9170000
Q9W1G7	CG5330	Nucleosome assembly protein 1	Nap1	1	1	1	1	0	0	0	1	1	0	1	1	1	1	1	1	0	0	0	1	1	0	1	1	1	1	1	1	0	0	0	1	1	0	1	1	1	1	1	1	4.9	42800	370	0.000149	222000000	0
Q86BS3	CG10712	Chromator	Chro	1	3	3	3	1	1	1	2	1	1	1	1	2	1	1	0	1	1	1	2	1	1	1	1	2	1	1	0	1	1	1	2	1	1	1	1	2	1	1	0	3	101	926	0.00015	808000000	3650000
Q9W4X7	CG8636	-	CG8636	1	1	1	1	0	0	0	1	1	0	1	1	1	1	1	1	0	0	0	1	1	0	1	1	1	1	1	1	0	0	0	1	1	0	1	1	1	1	1	1	4.8	29900	269	0.000151	5080000000	0
Q9VW49	CG8334	-	CG8334	5	2	2	2	0	0	0	0	1	2	1	1	1	0	2	1	0	0	0	0	1	2	1	1	1	0	2	1	0	0	0	0	1	2	1	1	1	0	2	1	1.2	194	1740	0.000152	68200000	0
Q9V674	CG8453	Cyp6g1	Cyp6g1	1	4	4	4	0	1	1	3	3	2	4	4	2	4	4	4	0	1	1	3	3	2	4	4	2	4	4	4	0	1	1	3	3	2	4	4	2	4	4	4	7.8	59900	524	0.000157	1410000000	0
Q8SWQ8	CG33143	-	CG33143	1	1	1	1	0	0	0	0	0	0	0	0	1	0	0	0	0	0	0	0	0	0	0	0	1	0	0	0	0	0	0	0	0	0	0	0	1	0	0	0	3.2	54100	502	0.000157	147000000	0
Q59E04	CG1168	7B2	7B2	2	3	3	3	0	0	0	1	2	1	1	1	2	1	1	1	0	0	0	1	2	1	1	1	2	1	1	1	0	0	0	1	2	1	1	1	2	1	1	1	13	30000	276	0.000158	350000000	0
Q9W4C1	CG15784	-	CG15784	1	1	1	1	0	0	0	1	1	0	1	1	0	1	0	0	0	0	0	1	1	0	1	1	0	1	0	0	0	0	0	1	1	0	1	1	0	1	0	0	2.7	62300	554	0.000158	72700000	0
Q95WY3	CG13849	Nop56	Nop56	1	2	2	2	1	1	1	2	2	1	1	1	1	2	2	2	1	1	1	2	2	1	1	1	1	2	2	2	1	1	1	2	2	1	1	1	1	2	2	2	4.4	54800	496	0.000159	543000000	3300000
O76521	CG8548	karyopherin alpha1	Kap-alpha1	1	3	3	3	0	0	0	1	1	0	1	2	2	1	1	1	0	0	0	1	1	0	1	2	2	1	1	1	0	0	0	1	1	0	1	2	2	1	1	1	7.2	60000	543	0.000161	642000000	0
M9PEJ5	CG11111	retinal degeneration B	rdgB	8	2	2	2	0	2	2	1	2	2	1	1	2	1	2	2	0	2	2	1	2	2	1	1	2	1	2	2	0	2	2	1	2	2	1	1	2	1	2	2	1.5	142.69	1297	0.00016103	244650000	0
Q8MRJ2	CG11069	-	CG11069	1	2	2	2	1	1	1	1	1	1	0	1	1	2	1	1	1	1	1	1	1	1	0	1	1	2	1	1	1	1	1	1	1	1	0	1	1	2	1	1	2.8	65900	604	0.000163	726000000	82300000
M9PEZ6	CG13784	-	CG13784	4	2	2	2	1	1	1	1	2	1	2	2	2	2	2	2	1	1	1	1	2	1	2	2	2	2	2	2	1	1	1	1	2	1	2	2	2	2	2	2	2	108	969	0.000164	12700000000	2830000
Q8INC3	CG31045	Myosin heavy chain-like	Mhcl	13	3	3	3	0	0	1	0	0	0	1	0	2	0	1	0	0	0	1	0	0	0	1	0	2	0	1	0	0	0	1	0	0	0	1	0	2	0	1	0	1.3	245	2190	0.000166	84500000	0
Q9W0G1	CG9181		CG9181	4	1	1	1	0	0	0	0	0	0	0	0	1	1	1	0	0	0	0	0	0	0	0	0	1	1	1	0	0	0	0	0	0	0	0	0	1	1	1	0	1.8	62100	548	0.000166	238000000	0
Q8IQZ6	CG42684	-	CG42684	5	3	3	3	0	1	0	0	1	1	0	0	2	0	1	2	0	1	0	0	1	1	0	0	2	0	1	2	0	1	0	0	1	1	0	0	2	0	1	2	2.3	173	1580	0.00017	53000000	0
Q9I7I7	CG5085	Sirt2	Sirt2	1	3	3	3	0	0	0	0	0	0	1	2	1	0	1	0	0	0	0	0	0	0	1	2	1	0	1	0	0	0	0	0	0	0	1	2	1	0	1	0	11.3	40100	355	0.000181	67500000	0
Q0KHQ2	CG34120	-	CG34120	2	2	2	2	1	1	1	2	2	2	2	0	2	1	2	2	1	1	1	2	2	2	2	0	2	1	2	2	1	1	1	2	2	2	2	0	2	1	2	2	1	224	2000	0.000183	433000000	1090000
Q9VSL2	CG6776	Glutathione S transferase O3	GstO3	1	1	1	1	0	0	0	1	1	0	1	0	0	1	0	0	0	0	0	1	1	0	1	0	0	1	0	0	0	0	0	1	1	0	1	0	0	1	0	0	3.3	27700	241	0.000186	112000000	0
Q9VJW1	CG7578	Sec71 ortholog (S. cerevisiae)	Sec71	2	6	6	6	2	3	3	3	5	4	3	4	5	3	4	6	2	3	3	3	5	4	3	4	5	3	4	6	2	3	3	3	5	4	3	4	5	3	4	6	3.8	188	1650	0.000189	825000000	15000000
M9PBW0	CG7375	Ubiquitin conjugating enzyme E2M	UbcE2M	2	2	2	2	0	0	0	1	1	0	0	0	1	0	1	1	0	0	0	1	1	0	0	0	1	0	1	1	0	0	0	1	1	0	0	0	1	0	1	1	11.6	20700	181	0.000191	107000000	0
B5RJS0	CG42388	-	CG42388	4	1	1	1	0	0	0	0	0	0	0	0	1	0	0	0	0	0	0	0	0	0	0	0	1	0	0	0	0	0	0	0	0	0	0	0	1	0	0	0	1	139	1230	0.000198	12800000	0
Q24246	CG18000	short wing	sw	16	3	3	3	1	1	0	3	2	3	2	2	2	2	1	2	1	1	0	3	2	3	2	2	2	2	1	2	1	1	0	3	2	3	2	2	2	2	1	2	5.6	73900	663	0.000205	808000000	4070000
Q9VHB5	CG8228	Vacuolar protein sorting 45	Vps45	1	2	2	2	1	0	0	0	1	0	0	2	1	0	2	0	1	0	0	0	1	0	0	2	1	0	2	0	1	0	0	0	1	0	0	2	1	0	2	0	4.7	65100	574	0.000207	234000000	19100000
M9PEV2	CG5087	-	CG5087	2	2	2	2	2	2	2	2	2	2	2	2	2	2	2	2	2	2	2	2	2	2	2	2	2	2	2	2	2	2	2	2	2	2	2	2	2	2	2	2	1.7	123.7	1077	0.00021803	85080000000	2834600000
Q9VKZ8	CG5384	-	CG5384	1	1	1	1	0	0	0	0	0	0	0	1	0	0	1	1	0	0	0	0	0	0	0	1	0	0	1	1	0	0	0	0	0	0	0	1	0	0	1	1	3.2	53700	475	0.000228	155000000	0
Q9VC63	CG5789	-	CG5789	1	3	2	2	1	1	1	1	2	2	3	2	2	1	2	2	0	0	0	0	1	1	2	1	1	1	1	1	0	0	0	0	1	1	2	1	1	1	1	1	2.1	157	1400	0.000231	70900000	0
Q9W4P5	CG2934	Vacuolar H[+] ATPase AC39 subunit 1	VhaAC39-1	1	4	4	4	1	0	0	3	3	1	4	4	4	3	3	3	1	0	0	3	3	1	4	4	4	3	3	3	1	0	0	3	3	1	4	4	4	3	3	3	10.9	39900	350	0.000235	3140000000	1520000
Q9VE23	CG17836	-	Xrp1	2	2	2	2	1	1	1	1	2	1	0	1	1	2	2	2	1	1	1	1	2	1	0	1	1	2	2	2	1	1	1	1	2	1	0	1	1	2	2	2	3.4	72800	668	0.000236	551000000	829000
Q9VKW5	CG5355	-	CG5355	1	4	4	4	0	0	0	2	2	1	2	2	2	4	2	3	0	0	0	2	2	1	2	2	2	4	2	3	0	0	0	2	2	1	2	2	2	4	2	3	6.6	86.3	756	0.000237	523000000	0
A8JNQ1	CG8104	nudE	nudE	4	3	3	3	0	0	1	2	2	2	2	2	1	2	2	2	0	0	1	2	2	2	2	2	1	2	2	2	0	0	1	2	2	2	2	2	1	2	2	2	8.8	42.6	377	0.000239	463000000	0
O46100	CG12773	-	CG12773	2	1	1	1	0	0	0	0	1	1	1	1	1	0	0	1	0	0	0	0	1	1	1	1	1	0	0	1	0	0	0	0	1	1	1	1	1	0	0	1	1.5	77900	712	0.000239	375000000	0
Q9I7R5;Q9VV82	CG32165;CG32164		CG32165;CG32164	4	1	1	1	0	0	0	1	1	0	1	1	0	1	1	1	0	0	0	1	1	0	1	1	0	1	1	1	0	0	0	1	1	0	1	1	0	1	1	1	1.9	121	1080	0.000242	44600000	0
Q9VFP0	CG3061	-	CG3061	1	1	1	1	0	0	0	0	1	1	1	1	1	0	1	0	0	0	0	0	1	1	1	1	1	0	1	0	0	0	0	0	1	1	1	1	1	0	1	0	3.8	41700	370	0.000243	1430000000	0
M9NEC7	CG43388	Hyperkinetic	Hk	8	2	2	2	1	2	2	1	1	1	1	1	1	1	1	1	1	2	2	1	1	1	1	1	1	1	1	1	1	2	2	1	1	1	1	1	1	1	1	1	2.4	78000	698	0.000243	686000000	2120000
O62530	CG7057	Adaptor Protein complex 2, mu subunit	AP-2mu	1	4	4	4	2	1	1	0	3	2	1	3	4	1	3	3	2	1	1	0	3	2	1	3	4	1	3	3	2	1	1	0	3	2	1	3	4	1	3	3	8.2	49900	437	0.000244	2020000000	9340000
Q9V4C6	CG2177	Zinc/iron regulated transporter-related protein 102B	Zip102B	2	2	2	2	0	1	1	1	1	1	2	1	1	1	1	1	0	1	1	1	1	1	2	1	1	1	1	1	0	1	1	1	1	1	2	1	1	1	1	1	8.4	33200	309	0.000246	937000000	0
Q9W1T4	CG3162	Large Subunit 2	LS2	5	1	1	1	0	0	0	1	1	1	1	1	1	1	1	1	0	0	0	1	1	1	1	1	1	1	1	1	0	0	0	1	1	1	1	1	1	1	1	1	1.8	50600	449	0.000246	430000000	0
Q9W0B3	CG7967	-	CG7967	1	2	2	2	1	1	1	2	2	0	1	1	1	2	2	2	1	1	1	2	2	0	1	1	1	2	2	2	1	1	1	2	2	0	1	1	1	2	2	2	6.3	34500	316	0.000248	1200000000	11600000
Q7JR83	CG11055	Hormone-sensitive lipase ortholog	Hsl	1	3	3	3	1	1	1	1	1	0	1	0	2	2	1	1	1	1	1	1	1	0	1	0	2	2	1	1	1	1	1	1	1	0	1	0	2	2	1	1	3.7	97500	881	0.000248	251000000	3990000
E2QD75	CG7035	cap binding protein 80	Cbp80	2	4	4	4	1	1	1	4	4	1	3	4	2	2	4	3	1	1	1	4	4	1	3	4	2	2	4	3	1	1	1	4	4	1	3	4	2	2	4	3	5.8	93200	800	0.000258	1620000000	15400000
Q9W3Y3	CG3226	-	CG3226	1	1	1	1	1	1	1	1	1	0	1	0	1	1	0	0	1	1	1	1	1	0	1	0	1	1	0	0	1	1	1	1	1	0	1	0	1	1	0	0	6.1	25800	230	0.000258	210000000	23400000
Q9VDK5	CG5206	bonus	bon	2	3	3	3	1	1	0	1	2	0	2	1	3	0	1	0	1	1	0	1	2	0	2	1	3	0	1	0	1	1	0	1	2	0	2	1	3	0	1	0	2.5	122	1130	0.000266	357000000	207000
Q9VE52	CG7697	Cleavage stimulation factor 64 kilodalton subunit	CstF-64	1	1	1	1	0	0	0	0	1	0	0	0	1	0	0	0	0	0	0	0	1	0	0	0	1	0	0	0	0	0	0	0	1	0	0	0	1	0	0	0	3.1	46200	419	0.000267	41600000	0
M9PF91	CG11793	Superoxide dismutase	Sod	2	1	1	1	0	0	0	0	0	0	1	1	1	1	0	1	0	0	0	0	0	0	1	1	1	1	0	1	0	0	0	0	0	0	1	1	1	1	0	1	7.2	17400	167	0.000271	68000000	0
Q9VXJ0	CG3415	peroxisomal Multifunctional enzyme type 2	Mfe2	1	2	2	2	1	0	0	1	2	0	1	1	1	1	1	1	1	0	0	1	2	0	1	1	1	1	1	1	1	0	0	1	2	0	1	1	1	1	1	1	5.2	64100	598	0.000273	451000000	36700000
P29845	CG8542	Heat shock protein cognate 5	Hsc70-5	1	2	1	1	0	0	0	0	1	0	0	1	2	0	1	1	0	0	0	0	1	0	0	1	1	0	1	1	0	0	0	0	1	0	0	1	1	0	1	1	2.3	74100	686	0.000278	730000000	0
Q9VBY8	CG34349	Unc-13 ortholog 4B (C. elegans)	Unc-13-4B	2	2	2	2	0	0	0	2	2	1	2	2	2	2	2	2	0	0	0	2	2	1	2	2	2	2	2	2	0	0	0	2	2	1	2	2	2	2	2	2	1.9	130	1140	0.000279	124000000	0
Q9VM69	CG10206	nop5	nop5	1	1	1	1	0	0	0	1	1	0	1	1	1	1	1	1	0	0	0	1	1	0	1	1	1	1	1	1	0	0	0	1	1	0	1	1	1	1	1	1	2.5	57.2	511	0.00028	195000000	0
Q9VUN8	CG7272	-	CG7272	1	1	1	1	0	0	0	0	1	0	1	1	1	0	1	1	0	0	0	0	1	0	1	1	1	0	1	1	0	0	0	0	1	0	1	1	1	0	1	1	7.5	25000	228	0.000281	87100000	0
Q8IQQ7	CG3897	bloated tubules	blot	3	2	2	2	0	0	0	0	0	0	0	0	2	0	0	0	0	0	0	0	0	0	0	0	2	0	0	0	0	0	0	0	0	0	0	0	2	0	0	0	2.8	108	976	0.000283	461000000	0
M9MRT6	CG1956	Roughened	R	2	1	1	1	0	0	0	1	1	0	1	0	0	1	0	0	0	0	0	1	1	0	1	0	0	1	0	0	0	0	0	1	1	0	1	0	0	1	0	0	6.5	20900	184	0.000284	86400000	0
Q9I7H9	CG31120	Phosphatidylinositol glycan anchor biosynthesis, class S ortholog (H. sapiens)	PIG-S	1	2	2	1	0	0	0	1	1	0	2	1	1	1	1	1	0	0	0	1	1	0	2	1	1	1	1	1	0	0	0	1	1	0	1	1	1	1	1	1	4.1	61200	536	0.000289	160000000	0
Q8IMX7	CG5410	Mitochondrial Rho	Miro	2	2	2	2	0	0	0	0	1	0	0	0	0	1	1	2	0	0	0	0	1	0	0	0	0	1	1	2	0	0	0	0	1	0	0	0	0	1	1	2	3.4	76.4	673	0.000299	112000000	0
Q27268	CG7269	Helicase at 25E	Hel25E	5	5	4	4	1	2	2	4	3	3	3	4	5	3	3	4	1	1	1	3	2	2	2	3	4	2	2	3	1	1	1	3	2	2	2	3	4	2	2	3	11.1	48700	424	0.000306	1930000000	13700000
Q9VIT5	CG13077	-	CG13077	2	4	4	4	0	0	0	3	3	3	4	4	4	3	4	4	0	0	0	3	3	3	4	4	4	3	4	4	0	0	0	3	3	3	4	4	4	3	4	4	15.2	30	269	0.000312	3300000000	0
Q6NP69	CG33546	GST-containing FLYWCH zinc-finger protein	gfzf	2	1	1	1	0	0	1	1	1	0	1	1	0	1	1	1	0	0	1	1	1	0	1	1	0	1	1	1	0	0	1	1	1	0	1	1	0	1	1	1	1.3	119	1050	0.000316	251000000	0
M9PJH3	CG34414	sprint	spri	11	2	2	2	0	0	0	0	0	0	0	1	0	0	0	1	0	0	0	0	0	0	0	1	0	0	0	1	0	0	0	0	0	0	0	1	0	0	0	1	1.1	220	2040	0.000316	9110000	0
Q9VIB5	CG1112	alpha-Esterase-7	alpha-Est7	1	2	2	2	0	0	1	2	1	1	1	1	2	1	2	1	0	0	1	2	1	1	1	1	2	1	2	1	0	0	1	2	1	1	1	1	2	1	2	1	4.7	65400	572	0.000321	348000000	0
Q9VV36	CG33061	-	CG33061	1	2	2	2	1	1	1	1	2	0	1	1	1	2	1	0	1	1	1	1	2	0	1	1	1	2	1	0	1	1	1	1	2	0	1	1	1	2	1	0	15.7	20003	191	0.00032995	291010000	32115000
Q95R48	CG13610	Organic cation transporter 2	Orct2	2	2	2	2	0	0	0	1	2	1	1	1	2	1	1	1	0	0	0	1	2	1	1	1	2	1	1	1	0	0	0	1	2	1	1	1	2	1	1	1	3	63200	567	0.000332	363000000	0
Q9VCD5	CG10694	-	CG10694	1	1	1	1	0	0	0	1	1	1	1	1	1	1	1	1	0	0	0	1	1	1	1	1	1	1	1	1	0	0	0	1	1	1	1	1	1	1	1	1	5.5	32600	290	0.000336	1290000000	0
Q5BIA9	CG8613	-	CG8613	1	1	1	1	0	0	0	0	0	0	0	0	0	0	1	0	0	0	0	0	0	0	0	0	0	0	1	0	0	0	0	0	0	0	0	0	0	0	1	0	1.6	92000	808	0.000344	19500000	0
A1ZB93	CG30116	-	CG30116	3	2	2	2	0	0	0	0	1	1	1	1	1	1	1	1	0	0	0	0	1	1	1	1	1	1	1	1	0	0	0	0	1	1	1	1	1	1	1	1	1.3	216	1920	0.00035	51200000	0
A1ZA66	CG44162	Stretchin-Mlck	Strn-Mlck	6	5	5	5	2	2	2	2	1	1	1	2	3	2	2	1	2	2	2	2	1	1	1	2	3	2	2	1	2	2	2	2	1	1	1	2	3	2	2	1	4.6	1036.8	9270	0.00035328	871320000	36094000
Q8SXX1	CG17471	Phosphatidylinositol 5-phosphate 4-kinase	PIP4K	1	3	3	3	1	1	1	2	3	1	3	3	2	3	3	3	1	1	1	2	3	1	3	3	2	3	3	3	1	1	1	2	3	1	3	3	2	3	3	3	7.7	47000	404	0.000355	2680000000	105000000
Q6QU65	CG7649	Meltrin	Meltrin	1	2	2	2	1	0	0	0	0	0	0	0	0	0	0	1	1	0	0	0	0	0	0	0	0	0	0	1	1	0	0	0	0	0	0	0	0	0	0	1	1.4	152	1410	0.000357	5310000	0
A1ZAN6	CG9635	Rho guanine nucleotide exchange factor 2	RhoGEF2	2	2	2	2	0	0	0	0	0	0	0	0	2	0	0	0	0	0	0	0	0	0	0	0	2	0	0	0	0	0	0	0	0	0	0	0	2	0	0	0	1.1	281	2560	0.000359	35100000	0
Q7JZN0	CG10130	Sec61 beta subunit	Sec61beta	1	1	1	1	0	0	0	0	0	0	0	0	1	0	0	0	0	0	0	0	0	0	0	0	1	0	0	0	0	0	0	0	0	0	0	0	1	0	0	0	14	10200	100	0.00036	32700000	0
A1Z803	CG1665	-	CG1665	1	3	3	3	1	1	1	0	2	1	2	0	0	2	2	1	1	1	1	0	2	1	2	0	0	2	2	1	1	1	1	0	2	1	2	0	0	2	2	1	10.3	38200	340	0.000361	547000000	631000
Q9VKB0	CG5353	Threonyl-tRNA synthetase	Aats-thr	2	2	2	2	0	0	0	1	1	0	0	1	0	2	1	1	0	0	0	1	1	0	0	1	0	2	1	1	0	0	0	1	1	0	0	1	0	2	1	1	3.5	86000	747	0.000361	411000000	0
O97069	CG1315	-	CG1315	1	1	1	1	1	1	1	1	1	1	1	1	1	1	1	1	1	1	1	1	1	1	1	1	1	1	1	1	1	1	1	1	1	1	1	1	1	1	1	1	1.7	46600	419	0.000364	3360000000	175000000
A1Z722	CG43340	-	CG43340	1	2	2	2	1	1	0	1	1	1	1	2	0	1	0	0	1	1	0	1	1	1	1	2	0	1	0	0	1	1	0	1	1	1	1	2	0	1	0	0	1.1	243	2260	0.000373	137000000	1830000
Q9VG59	CG5608	-	CG5608	1	1	1	1	0	0	0	1	0	0	0	0	0	0	1	0	0	0	0	1	0	0	0	0	0	0	1	0	0	0	0	1	0	0	0	0	0	0	1	0	2.3	78000	687	0.000376	22000000	0
Q9VTL9	CG7334	Sug	Sug	2	1	1	1	0	0	0	1	1	1	1	1	1	1	1	1	0	0	0	1	1	1	1	1	1	1	1	1	0	0	0	1	1	1	1	1	1	1	1	1	2	67100	604	0.000383	581000000	0
Q9VBP3	CG4719	tankyrase	Tnks	1	2	2	2	0	0	0	0	0	0	0	0	2	0	0	0	0	0	0	0	0	0	0	0	2	0	0	0	0	0	0	0	0	0	0	0	2	0	0	0	1.4	128	1180	0.000389	60300000	0
Q9W4M7	CG4857	twenty-four	tyf	2	1	1	1	0	0	1	0	1	1	1	0	1	1	1	1	0	0	1	0	1	1	1	0	1	1	1	1	0	0	1	0	1	1	1	0	1	1	1	1	0.7	200	1910	0.000391	62100000	0
Q8MMC4	CG3760	-	CG3760	2	1	1	1	1	0	1	1	1	0	1	1	1	1	1	1	1	0	1	1	1	0	1	1	1	1	1	1	1	0	1	1	1	0	1	1	1	1	1	1	5.2	29600	271	0.000395	221000000	14200000
A1Z8S6	CG17509	-	pds5	1	3	2	2	1	1	1	1	1	1	2	2	1	2	1	1	0	0	0	0	0	0	1	1	0	1	0	0	0	0	0	0	0	0	1	1	0	1	0	0	2.5	139	1220	0.000401	61100000	0
Q9W0R3	CG1228	Ptpmeg	Ptpmeg	1	4	4	4	1	1	1	1	3	1	1	2	4	1	2	2	1	1	1	1	3	1	1	2	4	1	2	2	1	1	1	1	3	1	1	2	4	1	2	2	4.5	110	974	0.000423	612000000	2810000
Q9VRY6	CG10103	-	CG10103	6	5	5	5	2	1	1	4	4	0	3	3	3	4	3	3	2	1	1	4	4	0	3	3	3	4	3	3	2	1	1	4	4	0	3	3	3	4	3	3	11.8	45600	417	0.000428	1330000000	1670000
Q9VRD4	CG1532	-	CG1532	1	1	1	1	0	0	0	1	1	0	1	1	1	1	1	0	0	0	0	1	1	0	1	1	1	1	1	0	0	0	0	1	1	0	1	1	1	1	1	0	6.2	31600	288	0.000433	332000000	0
Q9VDV5	CG6231	-	CG6231	1	2	2	2	0	0	0	2	2	2	2	2	2	1	2	1	0	0	0	2	2	2	2	2	2	1	2	1	0	0	0	2	2	2	2	2	2	1	2	1	3.4	65600	585	0.000441	1150000000	0
A4UZW2	CG2674	S-adenosylmethionine Synthetase	Sam-S	7	2	1	1	1	1	0	2	2	1	2	2	2	2	2	2	0	0	0	1	1	1	1	1	1	1	1	1	0	0	0	1	1	1	1	1	1	1	1	1	4.9	44800	408	0.000444	711000000	0
Q7K0X3	CG2469	-	CG2469	1	4	4	4	0	0	0	3	3	1	2	3	2	4	3	1	0	0	0	3	3	1	2	3	2	4	3	1	0	0	0	3	3	1	2	3	2	4	3	1	4.4	130	1150	0.000458	465000000	0
A8JR89	CG5212	Pellino	Pli	2	1	1	1	0	0	0	0	1	1	1	0	1	0	1	1	0	0	0	0	1	1	1	0	1	0	1	1	0	0	0	0	1	1	1	0	1	0	1	1	2.6	46.8	424	0.000461	131000000	0
Q0KIF2	CG9935	-	CG9935	1	1	1	1	0	0	0	0	1	1	1	1	1	1	1	1	0	0	0	0	1	1	1	1	1	1	1	1	0	0	0	0	1	1	1	1	1	1	1	1	1.2	103	899	0.000461	61600000	0
M9PDR8	CG10538	Cd GTPase activating protein-related	CdGAPr	4	2	2	2	1	1	1	1	2	1	1	1	2	2	1	1	1	1	1	1	2	1	1	1	2	2	1	1	1	1	1	1	2	1	1	1	2	2	1	1	1.2	204	1840	0.000462	624000000	33600000
Q9VDF4	CG3637	Cortactin	Cortactin	1	2	2	2	2	2	1	1	1	0	2	1	2	2	1	2	2	2	1	1	1	0	2	1	2	2	1	2	2	2	1	1	1	0	2	1	2	2	1	2	4.7	61082	559	0.00047722	498490000	87909000
Q9VAW5	CG42551	La related protein	larp	3	2	2	2	0	0	0	0	1	1	0	0	1	1	0	0	0	0	0	0	1	1	0	0	1	1	0	0	0	0	0	0	1	1	0	0	1	1	0	0	1.7	178	1670	0.000487	88700000	0
Q9Y0Z0	CG9535	mummy	mmy	2	5	5	5	1	1	1	1	1	1	2	2	2	2	2	1	1	1	1	1	1	1	2	2	2	2	2	1	1	1	1	1	1	1	2	2	2	2	2	1	10.6	58200	520	0.00049	545000000	4000000
Q9VFS2	CG9347	neither inactivation nor afterpotential B	ninaB	1	1	1	1	0	0	0	0	0	0	0	0	1	0	0	0	0	0	0	0	0	0	0	0	1	0	0	0	0	0	0	0	0	0	0	0	1	0	0	0	2.3	69900	620	0.000496	47800000	0
Q9W3H0	CG1632	-	CG1632	1	3	3	3	1	1	1	2	1	1	1	1	2	1	1	0	1	1	1	2	1	1	1	1	2	1	1	0	1	1	1	2	1	1	1	1	2	1	1	0	4.6	118	1060	0.000498	11100000	0
O02195	CG8882	Trip1	Trip1	1	1	1	1	0	0	0	0	0	0	0	0	1	0	0	1	0	0	0	0	0	0	0	0	1	0	0	1	0	0	0	0	0	0	0	0	1	0	0	1	4.3	36200	326	0.0005	53600000	0
Q9VXV4	CG11655	-	CG11655	1	1	1	1	0	0	0	1	1	1	1	0	1	1	1	1	0	0	0	1	1	1	1	0	1	1	1	1	0	0	0	1	1	1	1	0	1	1	1	1	2.9	49700	455	0.000501	596000000	0
Q9VW57	CG7809	Grasp65	Grasp65	1	1	1	1	1	1	1	0	1	0	0	1	0	0	0	0	1	1	1	0	1	0	0	1	0	0	0	0	1	1	1	0	1	0	0	1	0	0	0	0	2.8	47700	460	0.000511	133000000	41100000
P36872	CG6235	twins	tws	2	1	1	1	0	0	0	1	1	0	1	1	1	1	1	1	0	0	0	1	1	0	1	1	1	1	1	1	0	0	0	1	1	0	1	1	1	1	1	1	2.8	57000	499	0.000515	75700000	0
Q9VMC9	CG9542	Kynurenine formamidase	KFase	1	1	1	1	0	0	0	1	1	1	1	0	1	1	1	0	0	0	0	1	1	1	1	0	1	1	1	0	0	0	0	1	1	1	1	0	1	1	1	0	3.7	34.9	300	0.00052	250000000	0
Q95SP2	CG1937	septin interacting protein 3	sip3	1	1	1	1	0	0	0	0	0	0	1	1	1	0	0	1	0	0	0	0	0	0	1	1	1	0	0	1	0	0	0	0	0	0	1	1	1	0	0	1	1.8	69300	626	0.000531	122000000	0
Q9W023	CG1317	-	CG1317	1	1	1	1	0	0	0	0	0	0	0	1	0	0	0	1	0	0	0	0	0	0	0	1	0	0	0	1	0	0	0	0	0	0	0	1	0	0	0	1	1.3	111	988	0.000531	6140000	0
M9PJC7	CG2252	female sterile (1) homeotic	fs(1)h	6	2	2	2	0	0	0	1	1	1	1	2	0	1	1	1	0	0	0	1	1	1	1	2	0	1	1	1	0	0	0	1	1	1	1	2	0	1	1	1	1	206	2050	0.000541	98700000	0
Q9VKW1	CG5168	-	CG5168	1	2	2	2	1	1	2	2	2	1	1	2	2	0	2	2	1	1	2	2	2	1	1	2	2	0	2	2	1	1	2	2	2	1	1	2	2	0	2	2	4.2	46.2	408	0.000542	1290000000	19300000
P56538	CG17611	eIF6	eIF6	1	1	1	1	0	0	0	0	0	0	1	1	1	1	1	0	0	0	0	0	0	0	1	1	1	1	1	0	0	0	0	0	0	0	1	1	1	1	1	0	4.9	26500	245	0.000543	66100000	0
Q9V4N3	CG2140	Cytochrome b5	Cyt-b5	2	2	2	2	0	0	0	2	2	0	2	2	1	2	2	1	0	0	0	2	2	0	2	2	1	2	2	1	0	0	0	2	2	0	2	2	1	2	2	1	18.7	15200	134	0.000585	1660000000	0
Q9V435	CG31732	yuri gagarin	yuri	4	2	2	2	1	1	1	2	1	1	1	1	1	1	1	1	1	1	1	2	1	1	1	1	1	1	1	1	1	1	1	2	1	1	1	1	1	1	1	1	2	102	890	0.000591	265000000	4730000
Q9VX80	CG5004	-	CG5004	3	3	3	3	1	1	1	2	2	2	1	2	3	2	2	2	1	1	1	2	2	2	1	2	3	2	2	2	1	1	1	2	2	2	1	2	3	2	2	2	2.7	137	1250	0.000599	218000000	2940000
Q9VSP0	CG6511	-	CG6511	1	2	2	2	0	0	0	0	1	0	1	1	1	1	2	1	0	0	0	0	1	0	1	1	1	1	2	1	0	0	0	0	1	0	1	1	1	1	2	1	1.7	137	1210	0.000603	54200000	0
O96838	CG6355	-	fab1	1	6	6	6	0	2	1	2	5	4	2	6	4	1	5	4	0	2	1	2	5	4	2	6	4	1	5	4	0	2	1	2	5	4	2	6	4	1	5	4	3	204.63	1809	0.0006083	1629000000	0
Q0E9F9	CG2915	-	CG2915	1	2	2	2	0	0	0	1	1	0	1	1	1	2	1	1	0	0	0	1	1	0	1	1	1	2	1	1	0	0	0	1	1	0	1	1	1	2	1	1	4	51100	453	0.000609	290000000	0
Q9VG01	CG12360	-	CG12360	1	1	1	1	0	1	1	1	1	1	1	1	1	1	1	1	0	1	1	1	1	1	1	1	1	1	1	1	0	1	1	1	1	1	1	1	1	1	1	1	2.3	58800	532	0.000621	458000000	0
Q9VR48	CG15624	hoepel2	hoe2	1	3	3	3	0	0	0	2	2	2	2	2	3	0	2	2	0	0	0	2	2	2	2	2	3	0	2	2	0	0	0	2	2	2	2	2	3	0	2	2	4.3	94.7	846	0.000625	301000000	0
Q9W3N6	CG1422	p115	p115	1	2	2	2	1	0	0	1	1	1	1	2	2	2	2	0	1	0	0	1	1	1	1	2	2	2	2	0	1	0	0	1	1	1	1	2	2	2	2	0	2.6	92100	836	0.00063	354000000	1070000
Q9VZ71	CG15211	-	CG15211	1	2	2	2	0	0	1	2	2	2	2	2	2	2	2	2	0	0	1	2	2	2	2	2	2	2	2	2	0	0	1	2	2	2	2	2	2	2	2	2	9	18.9	177	0.000632	3890000000	0
Q9VZ88	CG12493	-	CG12493	2	3	3	3	1	1	0	1	0	2	1	1	1	2	1	1	1	1	0	1	0	2	1	1	1	2	1	1	1	1	0	1	0	2	1	1	1	2	1	1	8.1	32500	296	0.000642	74300000	0
Q9VS57	CG8583	Sec63 ortholog (S. cerevisiae)	Sec63	1	2	2	2	0	0	0	0	0	0	1	0	1	2	0	1	0	0	0	0	0	0	1	0	1	2	0	1	0	0	0	0	0	0	1	0	1	2	0	1	2.8	85900	753	0.000647	205000000	0
Q9W2M2	CG9364	Trehalase	Treh	4	1	1	1	0	0	0	1	1	0	1	1	0	1	1	1	0	0	0	1	1	0	1	1	0	1	1	1	0	0	0	1	1	0	1	1	0	1	1	1	2.5	67700	596	0.000669	66700000	0
Q9VYY7	CG1745	Heterochromatin protein 5	HP5	1	1	1	1	0	0	0	1	1	1	1	1	1	1	1	1	0	0	0	1	1	1	1	1	1	1	1	1	0	0	0	1	1	1	1	1	1	1	1	1	1.6	92700	837	0.00069	83100000	0
Q7JZY1	CG2310	-	CG2310	1	1	1	1	0	0	0	1	1	0	1	1	1	1	1	1	0	0	0	1	1	0	1	1	1	1	1	1	0	0	0	1	1	0	1	1	1	1	1	1	5.2	28000	251	0.000713	779000000	0
Q0KIB9	CG32464	mustard	mtd	15	5	5	5	2	2	2	3	4	2	4	3	4	3	4	4	2	2	2	3	4	2	4	3	4	3	4	4	2	2	2	3	4	2	4	3	4	3	4	4	4.6	143	1310	0.00072	1450000000	137000000
Q9VBI2	CG6092	Dak1	Dak1	1	2	2	2	0	0	0	2	2	0	1	1	0	2	1	2	0	0	0	2	2	0	1	1	0	2	1	2	0	0	0	2	2	0	1	1	0	2	1	2	7.9	27800	253	0.000722	248000000	0
Q9VMC3	CG31637	-	CG31637	3	2	2	2	1	1	1	2	2	0	2	2	2	2	2	2	1	1	1	2	2	0	2	2	2	2	2	2	1	1	1	2	2	0	2	2	2	2	2	2	3.5	55500	486	0.000727	1040000000	125000000
Q867Z4	CG12052	longitudinals lacking	lola	22	2	2	2	0	0	0	2	1	1	2	1	1	1	1	1	0	0	0	2	1	1	2	1	1	1	1	1	0	0	0	2	1	1	2	1	1	1	1	1	3.3	106	970	0.000768	270000000	0
D6W4T8	CG4532	pod1	pod1	3	5	5	5	1	1	1	1	3	3	2	2	3	2	2	3	1	1	1	1	3	3	2	2	3	2	2	3	1	1	1	1	3	3	2	2	3	2	2	3	4.3	140	1270	0.000768	412000000	3300000
Q7K0W1	CG8531	-	CG8531	1	1	1	1	1	1	1	1	1	1	1	1	1	1	1	0	1	1	1	1	1	1	1	1	1	1	1	0	1	1	1	1	1	1	1	1	1	1	1	0	2.2	60900	545	0.00077	404000000	1420000
Q9VAG5	CG31037	claret	ca	1	4	4	4	2	3	1	2	3	3	2	2	3	2	4	3	2	3	1	2	3	3	2	2	3	2	4	3	2	3	1	2	3	3	2	2	3	2	4	3	2.1	217.95	1961	0.00077495	640720000	10525000
Q9VZE2	CG15012	-	CG15012	1	2	2	2	1	0	0	1	1	1	1	1	1	1	1	1	1	0	0	1	1	1	1	1	1	1	1	1	1	0	0	1	1	1	1	1	1	1	1	1	20.4	16900	152	0.000777	303000000	812000
Q86BP0	CG43073	RIM-binding protein	Rbp	4	4	4	4	0	1	0	2	3	3	2	3	4	2	4	4	0	1	0	2	3	3	2	3	4	2	4	4	0	1	0	2	3	3	2	3	4	2	4	4	2.9	168	1600	0.000788	955000000	0
A1ZAX1	CG4954	eIF3-S8	eIF3-S8	1	4	4	4	1	1	1	2	2	1	1	2	2	2	3	0	1	1	1	2	2	1	1	2	2	2	3	0	1	1	1	2	2	1	1	2	2	2	3	0	4.4	106	910	0.00079	1320000000	13000000
Q6NR46	CG4016	Serine palmitoyltransferase subunit I	Spt-I	1	1	1	1	0	1	0	1	1	1	1	1	1	1	1	1	0	1	0	1	1	1	1	1	1	1	1	1	0	1	0	1	1	1	1	1	1	1	1	1	1.9	52500	468	0.000813	644000000	0
A4V4Q7	CG5659	ariadne 1	ari-1	2	3	3	3	0	1	0	2	3	2	3	3	2	3	3	3	0	1	0	2	3	2	3	3	2	3	3	3	0	1	0	2	3	2	3	3	2	3	3	3	6.8	58900	503	0.000824	2930000000	0
Q9VN14	CG1084	Contactin	Cont	1	2	2	2	1	2	2	2	2	1	2	2	1	2	2	2	1	2	2	2	2	1	2	2	1	2	2	2	1	2	2	2	2	1	2	2	1	2	2	2	1.2	158	1390	0.000852	15500000000	940000000
Q7KVY7	CG2715	Syntaxin 4	Syx4	2	3	3	3	0	0	0	2	2	0	1	2	0	0	3	2	0	0	0	2	2	0	1	2	0	0	3	2	0	0	0	2	2	0	1	2	0	0	3	2	10.8	38500	333	0.000853	394000000	0
A1ZAM0	CG6665	-	CG6665	2	2	2	2	1	2	1	2	2	0	1	2	1	2	2	1	1	2	1	2	2	0	1	2	1	2	2	1	1	2	1	2	2	0	1	2	1	2	2	1	5.7	39037	349	0.0008619	2997100000	263770000
Q7K3B7	CG11208	-	CG11208	1	1	1	1	0	0	0	0	1	0	0	1	1	0	1	1	0	0	0	0	1	0	0	1	1	0	1	1	0	0	0	0	1	0	0	1	1	0	1	1	2.5	62300	568	0.000892	183000000	0
Q9VRP3	CG5495	Thioredoxin-like	Txl	1	2	2	2	0	0	0	2	2	1	2	1	2	2	1	2	0	0	0	2	2	1	2	1	2	2	1	2	0	0	0	2	2	1	2	1	2	2	1	2	6.3	31700	287	0.000896	1340000000	0
O02373	CG10072	sugarless	sgl	1	3	3	3	0	0	0	2	3	0	3	2	3	3	3	2	0	0	0	2	3	0	3	2	3	3	3	2	0	0	0	2	3	0	3	2	3	3	3	2	8.2	52900	476	0.000901	1250000000	0
P05990	CG18572	rudimentary	r	2	4	4	4	1	1	1	1	2	4	1	3	0	1	3	4	1	1	1	1	2	4	1	3	0	1	3	4	1	1	1	1	2	4	1	3	0	1	3	4	1.8	247	2220	0.000901	1990000000	103000000
Q9VEP6	CG3590	Adenylosuccinate Lyase	AdSL	1	2	2	2	1	1	0	1	1	1	1	1	0	1	2	1	1	1	0	1	1	1	1	1	0	1	2	1	1	1	0	1	1	1	1	1	0	1	2	1	6	53800	481	0.000905	606000000	11100000
Q9W0E1	CG7852	-	CG7852	2	2	1	1	2	2	2	2	2	2	2	2	2	2	2	2	1	1	1	1	1	1	1	1	1	1	1	1	1	1	1	1	1	1	1	1	1	1	1	1	1.3	163	1450	0.000907	90700000000	18400000000
Q9VU13	CG42709	-	CG42709	1	1	1	1	0	0	0	1	1	0	0	0	0	1	0	0	0	0	0	1	1	0	0	0	0	1	0	0	0	0	0	1	1	0	0	0	0	1	0	0	2.8	50600	458	0.000915	114000000	0
A8DYI6	CG15081	Prohibitin 2	Phb2	3	2	2	2	1	1	1	1	1	1	1	1	1	2	1	2	1	1	1	1	1	1	1	1	1	2	1	2	1	1	1	1	1	1	1	1	1	2	1	2	6.5	37.3	338	0.000917	872000000	9720000
Q7KKI0	CG8439	T-complex Chaperonin 5	Cct5	2	2	2	2	0	1	0	0	1	0	1	1	1	1	2	2	0	1	0	0	1	0	1	1	1	1	2	2	0	1	0	0	1	0	1	1	1	1	2	2	3	59300	542	0.000941	269000000	0
Q9VL54	CG13130	-	CR13130	1	3	3	3	0	1	2	1	2	1	1	1	1	1	1	2	0	1	2	1	2	1	1	1	1	1	1	2	0	1	2	1	2	1	1	1	1	1	1	2	11.2	13600	116	0.000949	1430000000	0
P23380	CG3161	Vacuolar H[+] ATPase 16kD subunit 1	Vha16-1	1	1	1	1	0	0	0	1	0	0	1	1	1	1	1	1	0	0	0	1	0	0	1	1	1	1	1	1	0	0	0	1	0	0	1	1	1	1	1	1	11.3	16300	159	0.000953	1120000000	0
Q9VCA8	CG33106	multiple ankyrin repeats single KH domain	mask	1	1	1	1	0	0	0	0	0	0	0	0	1	0	0	0	0	0	0	0	0	0	0	0	1	0	0	0	0	0	0	0	0	0	0	0	1	0	0	0	0.3	423	4000	0.000968	17300000	0
Q9VRR3	CG32407	-	CG32407	1	2	2	2	1	0	0	2	1	1	1	1	1	1	1	0	1	0	0	2	1	1	1	1	1	1	1	0	1	0	0	2	1	1	1	1	1	1	1	0	7.1	28100	241	0.00097	157000000	21900000
Q9VAW3	CG1345	Glutamine:fructose-6-phosphate aminotransferase 2	Gfat2	1	3	3	3	0	0	0	0	0	0	1	0	0	1	0	1	0	0	0	0	0	0	1	0	0	1	0	1	0	0	0	0	0	0	1	0	0	1	0	1	5.6	76500	683	0.000976	61200000	0
Q9VZI4	CG14995	-	CG14995	7	3	3	3	1	2	0	3	2	1	2	2	1	2	2	1	1	2	0	3	2	1	2	2	1	2	2	1	1	2	0	3	2	1	2	2	1	2	2	1	7	51785	454	0.00099452	404110000	411470
Q9VXD9	CG4521	methuselah-like 1	mthl1	1	2	2	2	0	0	0	1	1	1	2	2	2	1	2	2	0	0	0	1	1	1	2	2	2	1	2	2	0	0	0	1	1	1	2	2	2	1	2	2	3.1	74500	676	0.00103	1090000000	0
Q9VN88	CG1115	Vacuolar protein sorting 37B	Vps37B	1	2	2	2	0	0	0	1	2	0	1	1	1	1	1	1	0	0	0	1	2	0	1	1	1	1	1	1	0	0	0	1	2	0	1	1	1	1	1	1	18.7	24300	214	0.00104	202000000	0
Q95SH2	CG4108	Charged multivesicular body protein 1	Chmp1	1	2	2	2	1	1	0	1	1	0	2	2	1	1	1	0	1	1	0	1	1	0	2	2	1	1	1	0	1	1	0	1	1	0	2	2	1	1	1	0	6.9	22300	203	0.00105	777000000	51800000
Q8IQW5	CG14207	-	CG14207	3	2	2	2	2	1	1	1	2	0	2	2	2	1	2	2	2	1	1	1	2	0	2	2	2	1	2	2	2	1	1	1	2	0	2	2	2	1	2	2	15.1	21800	192	0.00107	661000000	8420000
A1ZAK8	CG8912	P-element somatic inhibitor	Psi	3	3	3	3	2	2	2	2	2	0	2	3	1	2	2	2	2	2	2	2	2	0	2	3	1	2	2	2	2	2	2	2	2	0	2	3	1	2	2	2	3.4	81715	797	0.0010973	1751100000	114710000
E1JI03	CG5295	brummer	bmm	2	1	1	1	0	0	0	1	1	0	1	1	1	1	1	1	0	0	0	1	1	0	1	1	1	1	1	1	0	0	0	1	1	0	1	1	1	1	1	1	3.4	62200	553	0.0011	150000000	0
Q9VCR7	CG17119	-	CG17119	2	1	1	1	1	1	1	1	1	1	1	1	1	1	1	1	1	1	1	1	1	1	1	1	1	1	1	1	1	1	1	1	1	1	1	1	1	1	1	1	1.8	44600	397	0.00111	34700000000	3250000000
Q9VP89	CG12984	-	CG12984	1	1	1	1	1	1	1	1	1	1	1	1	1	1	1	1	1	1	1	1	1	1	1	1	1	1	1	1	1	1	1	1	1	1	1	1	1	1	1	1	4.1	23000	195	0.00111	1390000000	1170000
Q9VQL0	CG17258	-	CG17258	4	2	2	2	2	2	2	2	2	1	2	2	2	2	2	2	2	2	2	2	2	1	2	2	2	2	2	2	2	2	2	2	2	1	2	2	2	2	2	2	1.6	104	876	0.00113	2630000000	65100000
E1JIK0	CG12749	Heterogeneous nuclear ribonucleoprotein at 87F	Hrb87F	3	2	1	1	0	0	0	1	2	1	1	1	1	1	2	1	0	0	0	0	1	0	0	0	0	0	1	0	0	0	0	0	1	0	0	0	0	0	1	0	5.7	39500	385	0.00113	86200000	0
Q9W068	CG12026	Tetraspan membrane protein in hair cell stereocilia ortholog	Tmhs	1	1	1	1	0	0	0	1	1	0	1	1	1	1	0	1	0	0	0	1	1	0	1	1	1	1	0	1	0	0	0	1	1	0	1	1	1	1	0	1	9.4	29800	265	0.00114	254000000	0
A1Z729	CG2064	-	CG2064	3	4	4	4	0	0	1	2	3	0	1	3	1	3	3	4	0	0	1	2	3	0	1	3	1	3	3	4	0	0	1	2	3	0	1	3	1	3	3	4	13.9	36600	330	0.00114	914000000	0
Q8SXS0	CG7071	-	CG7071	1	2	2	2	0	0	1	2	1	0	1	0	1	2	2	2	0	0	1	2	1	0	1	0	1	2	2	2	0	0	1	2	1	0	1	0	1	2	2	2	8.3	34500	302	0.00114	546000000	0
M9PFK5	CG7510	-	CG7510	2	1	1	1	1	0	1	1	1	1	1	1	1	1	0	1	1	0	1	1	1	1	1	1	1	1	0	1	1	0	1	1	1	1	1	1	1	1	0	1	1.1	106	957	0.00115	1120000000	160000000
P13677	CG6518	inactivation no afterpotential C	inaC	7	3	3	3	1	1	1	1	1	1	1	1	3	1	1	2	1	1	1	1	1	1	1	1	3	1	1	2	1	1	1	1	1	1	1	1	3	1	1	2	3.6	79800	700	0.00115	726000000	41500000
Q9VV89	CG3948	Coat Protein (coatomer) zeta	zetaCOP	2	1	1	1	1	1	0	1	1	0	1	0	1	1	0	0	1	1	0	1	1	0	1	0	1	1	0	0	1	1	0	1	1	0	1	0	1	1	0	0	10.9	19900	174	0.00115	75900000	15300000
Q9VB22	CG5692	partner of inscuteable	pins	1	3	3	3	0	0	0	0	1	0	0	1	1	2	3	1	0	0	0	0	1	0	0	1	1	2	3	1	0	0	0	0	1	0	0	1	1	2	3	1	5.3	71500	658	0.00115	158000000	0
Q9V784	CG7639	-	CG7639	1	2	2	2	2	1	1	1	2	1	1	1	2	2	2	2	2	1	1	1	2	1	1	1	2	2	2	2	2	1	1	1	2	1	1	1	2	2	2	2	4.1	49058	443	0.0011531	277250000	22661000
P08255	CG9668	Rhodopsin 4	Rh4	2	2	2	2	0	0	0	1	2	0	0	2	2	0	2	2	0	0	0	1	2	0	0	2	2	0	2	2	0	0	0	1	2	0	0	2	2	0	2	2	4.5	42700	378	0.00121	578000000	0
Q9VGP4	CG5252	Ranbp9	Ranbp9	1	2	1	1	0	0	0	1	1	0	2	2	1	1	2	1	0	0	0	1	1	0	1	1	0	1	1	1	0	0	0	1	1	0	1	1	0	1	1	1	2.5	114	1020	0.00122	96400000	0
Q9TW27	CG17686	DISCO Interacting Protein 1	DIP1	6	2	2	2	1	1	1	2	2	1	2	2	2	2	2	2	1	1	1	2	2	1	2	2	2	2	2	2	1	1	1	2	2	1	2	2	2	2	2	2	4.1	44600	410	0.00123	1220000000	21500000
B7Z143	CG11138	-	CG11138	3	1	1	1	0	0	0	0	1	1	1	1	1	1	1	1	0	0	0	0	1	1	1	1	1	1	1	1	0	0	0	0	1	1	1	1	1	1	1	1	2.1	61600	630	0.00123	741000000	0
Q9W297	CG6437	Ceramide glucosyltransferase	GlcT-1	1	2	2	2	0	0	0	1	2	1	2	1	1	1	1	1	0	0	0	1	2	1	2	1	1	1	1	1	0	0	0	1	2	1	2	1	1	1	1	1	4.3	49300	440	0.00124	775000000	0
M9PB50	CG9528	real-time	retm	2	1	1	1	1	1	1	1	1	1	1	1	1	0	1	1	1	1	1	1	1	1	1	1	1	0	1	1	1	1	1	1	1	1	1	1	1	0	1	1	1.6	80800	707	0.00124	237000000	3290000
Q9VDE6	CG7034	Sec15 ortholog (S. cerevisiae)	Sec15	1	1	1	1	0	0	0	1	1	0	1	1	1	1	1	1	0	0	0	1	1	0	1	1	1	1	1	1	0	0	0	1	1	0	1	1	1	1	1	1	1.6	88700	766	0.00124	272000000	0
Q9VVD2	CG7729	Fermitin 2	Fit2	2	2	2	2	0	0	0	0	0	0	1	2	2	1	1	2	0	0	0	0	0	0	1	2	2	1	1	2	0	0	0	0	0	0	1	2	2	1	1	2	2.5	81.5	715	0.00124	245000000	0
Q8IRP4	CG32719	-	CG32719	1	1	1	1	0	0	0	0	1	0	0	0	1	0	0	0	0	0	0	0	1	0	0	0	1	0	0	0	0	0	0	0	1	0	0	0	1	0	0	0	0.9	142	1220	0.00124	23100000	0
O46048	CG4399	enhanced adult sensory threshold	east	2	2	2	2	0	0	0	1	1	1	1	1	1	2	1	1	0	0	0	1	1	1	1	1	1	2	1	1	0	0	0	1	1	1	1	1	1	2	1	1	0.8	250	2340	0.00126	6630000000	0
Q9VJE6	CG6860	Leucine-rich-repeats and calponin homology domain protein	Lrch	2	4	4	4	1	1	1	1	1	2	2	3	4	1	2	2	1	1	1	1	1	2	2	3	4	1	2	2	1	1	1	1	1	2	2	3	4	1	2	2	3.7	124	1140	0.00127	2420000000	1880000
M9NE92	CG6957	Oscillin	Oscillin	4	2	2	2	0	0	0	1	2	2	0	2	1	1	2	2	0	0	0	1	2	2	0	2	1	1	2	2	0	0	0	1	2	2	0	2	1	1	2	2	7	30800	273	0.00128	513000000	0
E1JI22	CG6948	Clathrin light chain	Clc	2	2	2	2	0	0	0	2	2	0	2	1	1	2	2	2	0	0	0	2	2	0	2	1	1	2	2	2	0	0	0	2	2	0	2	1	1	2	2	2	9.1	23.8	219	0.0013	631000000	0
Q8IH14	CG3056	sister-of-Sex-lethal	ssx	1	1	1	1	0	0	1	1	1	1	1	1	1	1	1	1	0	0	1	1	1	1	1	1	1	1	1	1	0	0	1	1	1	1	1	1	1	1	1	1	2.5	48900	443	0.00135	83400000	0
Q9VZU8	CG1291	-	CG1291	1	1	1	1	1	0	0	0	1	0	1	0	0	1	1	1	1	0	0	0	1	0	1	0	0	1	1	1	1	0	0	0	1	0	1	0	0	1	1	1	3.5	48600	424	0.00139	250000000	18200000
M9PHA0	CG1822	bifocal	bif	5	3	3	3	0	0	0	0	1	1	1	0	2	1	1	0	0	0	0	0	1	1	1	0	2	1	1	0	0	0	0	0	1	1	1	0	2	1	1	0	3.4	139	1310	0.00141	45300000	0
A1Z9U2	CG12858	-	CG12858	1	1	1	1	0	1	0	1	1	1	1	1	1	1	1	1	0	1	0	1	1	1	1	1	1	1	1	1	0	1	0	1	1	1	1	1	1	1	1	1	2.5	83300	762	0.00142	301000000	0
M9PDB8	CG6605	Bicaudal D	BicD	4	2	2	2	0	0	0	1	1	0	0	1	1	2	0	1	0	0	0	1	1	0	0	1	1	2	0	1	0	0	0	1	1	0	0	1	1	2	0	1	2.6	91200	802	0.00142	166000000	0
Q9W0G4	CG9165	lethal (3) 02640	l(3)02640	1	2	2	2	0	1	1	2	1	1	2	2	2	2	2	1	0	1	1	2	1	1	2	2	2	2	2	1	0	1	1	2	1	1	2	2	2	2	2	1	4	68900	652	0.00146	392000000	0
B7Z126	CG34412	Tousled-like kinase	tlk	8	1	1	1	0	0	0	1	1	1	1	1	1	1	1	1	0	0	0	1	1	1	1	1	1	1	1	1	0	0	0	1	1	1	1	1	1	1	1	1	0.7	162	1490	0.00146	99700000	0
Q9W5R5	CG17494	Sarcolemma associated protein ortholog	Slmap	1	2	2	2	1	1	1	2	2	2	1	1	2	1	1	0	1	1	1	2	2	2	1	1	2	1	1	0	1	1	1	2	2	2	1	1	2	1	1	0	2.3	101	897	0.00147	1040000000	5950000
M9PBR6	CG33523	VAMP-associated protein of 33kDa ortholog B	Vap-33B	5	1	1	1	0	0	0	0	0	0	0	0	1	0	0	0	0	0	0	0	0	0	0	0	1	0	0	0	0	0	0	0	0	0	0	0	1	0	0	0	2	73100	654	0.00149	9940000	0
P91660	CG8799	lethal (2) 03659	l(2)03659	2	3	1	1	2	2	2	3	3	2	3	3	3	2	3	3	1	1	1	1	1	0	1	1	1	1	1	1	1	1	1	1	1	0	1	1	1	1	1	1	2.2	144	1290	0.00152	6340000000	520000000
B3DNL7	CG10293	held out wings	how	5	2	2	2	0	0	0	0	1	0	1	0	0	0	0	0	0	0	0	0	1	0	1	0	0	0	0	0	0	0	0	0	1	0	1	0	0	0	0	0	6.2	44300	405	0.00153	64000000	0
A8Y560	CG17420	Ribosomal protein L15	RpL15	2	3	3	3	0	0	0	1	1	2	1	1	2	1	2	2	0	0	0	1	1	2	1	1	2	1	2	2	0	0	0	1	1	2	1	1	2	1	2	2	14.2	24300	204	0.00154	277000000	0
Q9VFG3	CG43162	javelin-like	jvl	3	2	2	2	0	1	0	1	1	1	1	1	1	1	1	2	0	1	0	1	1	1	1	1	1	1	1	2	0	1	0	1	1	1	1	1	1	1	1	2	1.9	123	1150	0.00155	124000000	0
Q2M1E6	CG31536	Chondrocyte-derived ezrin-like domain containing protein ortholog (H. sapiens)	Cdep	1	2	2	2	0	0	0	0	0	0	0	0	1	0	1	1	0	0	0	0	0	0	0	0	1	0	1	1	0	0	0	0	0	0	0	0	1	0	1	1	1.7	132	1170	0.00155	35100000	0
M9PBM1	CG3582	U2 small nuclear riboprotein auxiliary factor 38	U2af38	2	1	1	1	0	0	0	1	1	1	1	1	1	1	1	1	0	0	0	1	1	1	1	1	1	1	1	1	0	0	0	1	1	1	1	1	1	1	1	1	4.5	29900	264	0.00158	168000000	0
Q9W254	CG5821	quaking related 58E-2	qkr58E-2	1	2	2	2	0	0	0	0	2	0	0	0	0	0	0	0	0	0	0	0	2	0	0	0	0	0	0	0	0	0	0	0	2	0	0	0	0	0	0	0	4.3	44100	416	0.00158	28500000	0
Q7K4L8	CG7878	-	CG7878	1	2	1	1	1	1	1	1	2	1	2	2	2	1	1	2	0	0	0	0	1	0	1	1	1	0	0	1	0	0	0	0	1	0	1	1	1	0	0	1	2.8	78600	703	0.00159	488000000	0
M9PEP9	CG42268	-	CG42268	6	1	1	1	0	0	0	1	1	1	1	0	0	1	1	1	0	0	0	1	1	1	1	0	0	1	1	1	0	0	0	1	1	1	1	0	0	1	1	1	1.2	162	1490	0.00161	51700000	0
Q9VJC0	CG6870	-	CG6870	1	2	2	2	0	0	0	2	2	0	1	2	2	2	2	2	0	0	0	2	2	0	1	2	2	2	2	2	0	0	0	2	2	0	1	2	2	2	2	2	15.3	15200	137	0.00163	634000000	0
Q9VG80	CG5196	-	CG5196	2	1	1	1	0	1	1	1	1	1	1	1	1	0	1	1	0	1	1	1	1	1	1	1	1	0	1	1	0	1	1	1	1	1	1	1	1	0	1	1	2.6	49.2	427	0.00163	783000000	0
Q9VWD5	CG14232	-	CG14232	1	1	1	1	0	1	1	0	1	0	1	1	1	1	1	1	0	1	1	0	1	0	1	1	1	1	1	1	0	1	1	0	1	0	1	1	1	1	1	1	2.5	55100	480	0.00163	241000000	0
B7YZW4	CG5996	Transient receptor potential cation channel gamma	Trpgamma	2	3	1	1	1	2	2	3	3	2	3	3	3	3	3	3	1	1	1	1	1	1	1	1	1	1	1	1	1	1	1	1	1	1	1	1	1	1	1	1	1.3	134	1190	0.00164	797000000	1140000
Q8IPW1	CG4276	arouser	aru	2	5	5	5	0	0	0	1	2	0	0	1	1	3	1	2	0	0	0	1	2	0	0	1	1	3	1	2	0	0	0	1	2	0	0	1	1	3	1	2	7.5	88300	805	0.00164	129000000	0
Q9VU43	CG11274	SRm160	SRm160	1	2	2	2	0	0	0	1	2	0	0	0	0	0	0	0	0	0	0	1	2	0	0	0	0	0	0	0	0	0	0	1	2	0	0	0	0	0	0	0	3.2	108	954	0.00164	14700000	0
Q9VNZ3	CG11246	Rpb8	Rpb8	1	1	1	1	0	0	0	1	1	0	1	1	1	1	1	1	0	0	0	1	1	0	1	1	1	1	1	1	0	0	0	1	1	0	1	1	1	1	1	1	8.1	17200	149	0.00166	53600000	0
Q9VN72	CG2016	-	CG2016	1	3	3	3	0	0	0	2	2	1	2	3	2	2	2	2	0	0	0	2	2	1	2	3	2	2	2	2	0	0	0	2	2	1	2	3	2	2	2	2	10	28	249	0.00168	1630000000	0
O96689	CG17436	verthandi	vtd	1	2	2	2	1	1	1	1	2	1	1	1	1	1	1	1	1	1	1	1	2	1	1	1	1	1	1	1	1	1	1	1	2	1	1	1	1	1	1	1	2.4	79900	715	0.00168	1010000000	20000000
Q8T6B9	CG12085	poly U binding factor 68kD	pUf68	3	2	2	2	0	0	0	2	2	2	2	2	2	2	2	2	0	0	0	2	2	2	2	2	2	2	2	2	0	0	0	2	2	2	2	2	2	2	2	2	3.6	67900	637	0.0017	533000000	0
Q7K2W6	CG42639	Prophenoloxidase 1	PPO1	1	2	2	2	1	0	0	1	2	0	1	2	2	1	2	2	1	0	0	1	2	0	1	2	2	1	2	2	1	0	0	1	2	0	1	2	2	1	2	2	5.5	79.1	690	0.0017	458000000	5400000
B7YZN0	CG10497	Syndecan	Sdc	4	2	2	1	1	0	1	1	1	1	1	1	2	1	1	1	1	0	1	1	1	1	1	1	2	1	1	1	1	0	1	1	1	1	1	1	1	1	1	1	5.1	49600	468	0.00177	548000000	12200000
Q9VKX2	CG5362	Malate dehydrogenase 1	Mdh1	1	2	2	2	1	1	1	0	1	0	0	2	1	2	2	1	1	1	1	0	1	0	0	2	1	2	2	1	1	1	1	0	1	0	0	2	1	2	2	1	6.8	36100	337	0.00178	234000000	3190000
Q7KJ73	CG10106	Tetraspanin 42Ee	Tsp42Ee	1	2	2	2	2	2	1	2	2	1	2	2	2	2	2	2	2	2	1	2	2	1	2	2	2	2	2	2	2	2	1	2	2	1	2	2	2	2	2	2	9.6	24800	228	0.00183	8250000000	12900000
Q8SWX6	CG11790	-	CG11790	2	1	1	1	0	0	0	1	1	1	1	1	1	1	1	1	0	0	0	1	1	1	1	1	1	1	1	1	0	0	0	1	1	1	1	1	1	1	1	1	4.3	33400	302	0.00185	320000000	0
Q8IN02	CG31289	Diphthamide methyltransferase	Dph5	1	1	1	1	0	0	0	1	1	0	1	0	0	1	0	0	0	0	0	1	1	0	1	0	0	1	0	0	0	0	0	1	1	0	1	0	0	1	0	0	6	31600	281	0.00188	96600000	0
F2FB81	CG4636	SCAR	SCAR	5	1	1	1	1	1	1	1	1	1	1	1	1	1	1	1	1	1	1	1	1	1	1	1	1	1	1	1	1	1	1	1	1	1	1	1	1	1	1	1	1.9	73700	674	0.00193	403000000	17300000
Q9VL49	CG4758	Translocation protein 1	Trp1	3	1	1	1	0	0	0	1	0	0	0	0	0	0	0	0	0	0	0	1	0	0	0	0	0	0	0	0	0	0	0	1	0	0	0	0	0	0	0	0	2.8	48600	428	0.00193	10600000	0
M9NDI3	CG8282	Sorting nexin 6	Snx6	2	3	3	3	0	0	0	1	1	1	1	3	0	1	2	1	0	0	0	1	1	1	1	3	0	1	2	1	0	0	0	1	1	1	1	3	0	1	2	1	7	50800	455	0.00197	338000000	0
M9ND17	CG17061	methuselah-like 10	mthl10	5	2	2	2	1	2	1	1	1	0	1	0	1	1	1	0	1	2	1	1	1	0	1	0	1	1	1	0	1	2	1	1	1	0	1	0	1	1	1	0	7	67068	584	0.0019895	18753000000	3810800000
M9PBD9	CG9999	Ran GTPase activating protein	RanGAP	3	1	1	1	1	1	1	1	1	1	1	1	1	1	1	1	1	1	1	1	1	1	1	1	1	1	1	1	1	1	1	1	1	1	1	1	1	1	1	1	2	66100	596	0.00199	309000000	1880000
Q7JYY8	CG12839	Tetraspanin 42En	Tsp42En	1	2	2	2	1	1	0	1	1	1	1	1	1	1	2	2	1	1	0	1	1	1	1	1	1	1	2	2	1	1	0	1	1	1	1	1	1	1	2	2	7.8	24200	218	0.00202	1640000000	18200000
P08510	CG12348	Shaker	Sh	13	2	2	2	0	0	0	1	1	1	1	1	2	1	1	1	0	0	0	1	1	1	1	1	2	1	1	1	0	0	0	1	1	1	1	1	2	1	1	1	3.7	74200	655	0.00202	560000000	0
Q9VI70	CG2656	-	CG2656	1	1	1	1	0	0	0	1	1	0	1	1	0	1	1	1	0	0	0	1	1	0	1	1	0	1	1	1	0	0	0	1	1	0	1	1	0	1	1	1	5.7	31900	283	0.00202	73500000	0
Q95T98	CG31523	-	CG31523	1	1	1	1	0	1	1	1	1	1	1	1	1	1	1	1	0	1	1	1	1	1	1	1	1	1	1	1	0	1	1	1	1	1	1	1	1	1	1	1	2.5	41200	354	0.00204	428000000	0
Q9VGH9	CG6939	SET domain binding factor	Sbf	2	1	1	1	1	0	0	0	0	1	0	0	1	0	0	1	1	0	0	0	0	1	0	0	1	0	0	1	1	0	0	0	0	1	0	0	1	0	0	1	0.7	225	1990	0.00205	38800000	2100000
Q9U915	CG3140	Adenylate kinase-2	Adk2	1	1	1	1	1	1	1	1	1	1	1	1	0	1	1	1	1	1	1	1	1	1	1	1	0	1	1	1	1	1	1	1	1	1	1	1	0	1	1	1	4.2	26500	240	0.00206	139000000	592000
Q9VC10	CG31120	Phosphatidylinositol glycan anchor biosynthesis, class S ortholog (H. sapiens)	PIG-S	1	2	1	1	0	0	0	0	0	0	1	0	0	1	0	0	0	0	0	0	0	0	0	0	0	1	0	0	0	0	0	0	0	0	0	0	0	1	0	0	3.7	60.4	536	0.00208	1080000000	0
Q7JWR9	CG8635	-	CG8635	1	2	2	2	0	0	0	1	1	0	0	2	1	1	0	0	0	0	0	1	1	0	0	2	1	1	0	0	0	0	0	1	1	0	0	2	1	1	0	0	6.2	45300	404	0.0021	60200000	0
P33244	CG4059	ftz transcription factor 1	ftz-f1	3	1	1	1	0	0	0	0	1	1	1	1	1	0	1	1	0	0	0	0	1	1	1	1	1	0	1	1	0	0	0	0	1	1	1	1	1	0	1	1	1	108	1030	0.00217	59600000	0
Q7KUW3	CG32549	-	CG32549	5	2	2	2	0	0	0	0	0	0	0	2	0	0	0	1	0	0	0	0	0	0	0	2	0	0	0	1	0	0	0	0	0	0	0	2	0	0	0	1	2.8	81600	715	0.00217	90000000	0
Q9VL02	CG5395	no mitochondrial derivative	nmd	1	2	2	2	1	1	2	2	2	2	2	2	2	2	2	2	1	1	2	2	2	2	2	2	2	2	2	2	1	1	2	2	2	2	2	2	2	2	2	2	4.6	41563	369	0.0021755	2245900000	33230000
Q95RB2	CG8505	Cuticular protein 49Ae	Cpr49Ae	1	1	1	1	1	1	0	1	1	0	1	1	1	1	1	1	1	1	0	1	1	0	1	1	1	1	1	1	1	1	0	1	1	0	1	1	1	1	1	1	9.7	14300	134	0.00218	1020000000	71700000
Q94517	CG7471	Rpd3	Rpd3	2	3	3	3	0	0	0	2	2	1	1	2	0	1	1	1	0	0	0	2	2	1	1	2	0	1	1	1	0	0	0	2	2	1	1	2	0	1	1	1	4.4	58.3	521	0.00221	534000000	0
Q9VYS9	CG10352	-	CG10352	2	1	1	1	0	1	0	1	1	0	1	1	0	1	1	1	0	1	0	1	1	0	1	1	0	1	1	1	0	1	0	1	1	0	1	1	0	1	1	1	5.9	35000	320	0.00226	103000000	0
Q9VRE2	CG32513	bves	bves	3	2	2	2	0	0	0	1	2	2	2	1	2	1	2	2	0	0	0	1	2	2	2	1	2	1	2	2	0	0	0	1	2	2	2	1	2	1	2	2	4.8	45200	414	0.00227	600000000	0
Q0KI06	CG5938	-	CG5938	1	1	1	1	0	0	0	1	1	0	1	1	1	1	1	1	0	0	0	1	1	0	1	1	1	1	1	1	0	0	0	1	1	0	1	1	1	1	1	1	7.7	19300	168	0.00234	629000000	0
Q7K010	CG12845	Tetraspanin 42Ef	Tsp42Ef	1	1	1	1	0	0	0	1	1	0	1	1	1	1	1	1	0	0	0	1	1	0	1	1	1	1	1	1	0	0	0	1	1	0	1	1	1	1	1	1	5	24700	220	0.00247	1910000000	0
Q9VQQ6	CG2774	Sorting nexin 1	Snx1	1	3	3	3	2	1	1	3	3	1	3	3	1	3	3	2	2	1	1	3	3	1	3	3	1	3	3	2	2	1	1	3	3	1	3	3	1	3	3	2	8.1	52200	458	0.0025	461000000	6300000
Q9VT61	CG8108	-	CG8108	1	2	2	2	0	0	0	0	0	0	0	0	2	0	0	0	0	0	0	0	0	0	0	0	2	0	0	0	0	0	0	0	0	0	0	0	2	0	0	0	2.2	103	919	0.00253	39400000	0
Q9VQG1	CG3077	-	CG3077	2	3	3	3	1	1	1	2	3	1	1	3	3	1	3	1	1	1	1	2	3	1	1	3	3	1	3	1	1	1	1	2	3	1	1	3	3	1	3	1	9.8	37300	326	0.00255	1590000000	17500000
H9XVL9	CG2168	Ribosomal protein S3A	RpS3A	3	1	1	1	0	0	0	0	0	0	0	0	0	0	1	1	0	0	0	0	0	0	0	0	0	0	1	1	0	0	0	0	0	0	0	0	0	0	1	1	4.1	30.3	268	0.00256	61900000	0
Q95RI7	CG17454	-	CG17454	2	1	1	1	0	0	0	1	0	0	0	0	0	0	0	0	0	0	0	1	0	0	0	0	0	0	0	0	0	0	0	1	0	0	0	0	0	0	0	0	7.4	28200	243	0.00261	14400000	0
Q7K4L9	CG8405	-	CG8405	1	2	2	2	0	0	0	0	1	0	1	0	0	0	0	0	0	0	0	0	1	0	1	0	0	0	0	0	0	0	0	0	1	0	1	0	0	0	0	0	2	104	960	0.00264	45800000	0
M9PDV2	CG4690	Tetraspanin 5D	Tsp5D	2	2	2	2	2	2	2	2	2	2	2	2	2	2	1	2	2	2	2	2	2	2	2	2	2	2	1	2	2	2	2	2	2	2	2	2	2	2	1	2	6.3	31900	287	0.00269	2850000000	46100000
O96827	CG6341	Elongation factor 1 beta	Ef1beta	1	1	1	1	0	0	0	1	1	0	1	0	0	1	0	0	0	0	0	1	1	0	1	0	0	1	0	0	0	0	0	1	1	0	1	0	0	1	0	0	5	24200	222	0.00269	369000000	0
Q95RY2	CG7945	-	CG7945	2	1	1	1	0	0	0	1	1	0	1	1	1	1	1	1	0	0	0	1	1	0	1	1	1	1	1	1	0	0	0	1	1	0	1	1	1	1	1	1	4.2	29400	262	0.00269	196000000	0
Q24324	CG15793	Downstream of raf1	Dsor1	1	2	2	2	1	1	1	1	1	1	1	2	1	1	1	1	1	1	1	1	1	1	1	2	1	1	1	1	1	1	1	1	1	1	1	2	1	1	1	1	4.8	43900	396	0.00271	438000000	13500000
A1Z7N9	CG8075	Van Gogh	Vang	1	2	2	2	0	0	0	2	2	1	1	2	2	1	2	2	0	0	0	2	2	1	1	2	2	1	2	2	0	0	0	2	2	1	1	2	2	1	2	2	3.8	65900	581	0.00272	1030000000	0
P18502	CG2411	patched	ptc	1	2	2	2	0	0	0	0	0	0	0	2	0	1	0	0	0	0	0	0	0	0	0	2	0	1	0	0	0	0	0	0	0	0	0	2	0	1	0	0	2	143	1290	0.00275	33400000	0
Q9W2S3	CG1826	BTB (POZ) domain containing 9 ortholog	BTBD9	1	1	1	1	0	0	0	0	0	0	1	1	1	0	0	1	0	0	0	0	0	0	1	1	1	0	0	1	0	0	0	0	0	0	1	1	1	0	0	1	1.4	82000	722	0.00278	103000000	0
Q7KLI1	CG6829	Death-associated APAF1-related killer	Dark	2	2	2	2	0	0	0	0	1	0	0	0	1	0	0	0	0	0	0	0	1	0	0	0	1	0	0	0	0	0	0	0	1	0	0	0	1	0	0	0	1.4	166	1440	0.0028	64000000	0
Q8I7C3	CG3849	Lasp	Lasp	4	2	2	2	1	0	0	1	2	2	2	2	1	2	2	2	1	0	0	1	2	2	2	2	1	2	2	2	1	0	0	1	2	2	2	2	1	2	2	2	4	74200	657	0.00284	603000000	3340000
Q7K1H0	CG32066	-	CG32066	1	4	4	4	3	3	3	4	4	2	4	4	3	4	4	3	3	3	3	4	4	2	4	4	3	4	4	3	3	3	3	4	4	2	4	4	3	4	4	3	12.7	36569	324	0.0028498	5527300000	274620000
Q9VDC9	CG5871	O-GlcNAcase	Oga	1	1	1	1	0	0	0	0	0	0	0	0	1	0	0	0	0	0	0	0	0	0	0	0	1	0	0	0	0	0	0	0	0	0	0	0	1	0	0	0	1.2	114	1020	0.00287	12400000	0
Q9VGA0	CG10091	Glutathione S transferase D9	GstD9	1	1	1	1	0	0	0	0	1	0	1	1	1	1	1	1	0	0	0	0	1	0	1	1	1	1	1	1	0	0	0	0	1	0	1	1	1	1	1	1	9.6	25500	218	0.00289	404000000	0
Q9VG62	CG5333		CG5333	1	2	2	2	0	0	0	2	2	1	2	2	2	2	2	0	0	0	0	2	2	1	2	2	2	2	2	0	0	0	0	2	2	1	2	2	2	2	2	0	4.7	53200	485	0.00301	920000000	0
Q9W1I7	CG5554	-	CG5554	1	2	2	2	0	0	0	0	0	0	0	0	0	2	0	0	0	0	0	0	0	0	0	0	0	2	0	0	0	0	0	0	0	0	0	0	0	2	0	0	6.8	36300	323	0.00307	47600000	0
Q8MLW5	CG10069	Major Facilitator Superfamily Transporter 16	MFS16	2	1	1	1	0	0	0	0	0	0	0	0	1	0	0	0	0	0	0	0	0	0	0	0	1	0	0	0	0	0	0	0	0	0	0	0	1	0	0	0	1.6	62300	566	0.00311	75800000	0
A8JNW4	CG9936	skuld	skd	3	2	2	2	0	0	0	0	0	0	0	0	1	0	0	1	0	0	0	0	0	0	0	0	1	0	0	1	0	0	0	0	0	0	0	0	1	0	0	1	0.8	296	2770	0.00313	9240000	0
Q9VUB5	CG9007	upSET	upSET	3	1	1	1	1	1	1	1	1	1	1	1	1	1	1	1	1	1	1	1	1	1	1	1	1	1	1	1	1	1	1	1	1	1	1	1	1	1	1	1	0.2	336	3150	0.00316	3100000000	216000000
Q24314	CG3093	deep orange	dor	1	2	2	2	0	0	0	1	1	0	1	1	2	1	1	1	0	0	0	1	1	0	1	1	2	1	1	1	0	0	0	1	1	0	1	1	2	1	1	1	2.1	115	1000	0.00316	178000000	0
Q9VJ59	CG10373	Jwa ortholog	Jwa	1	1	1	1	0	0	0	0	1	0	0	0	1	0	0	1	0	0	0	0	1	0	0	0	1	0	0	1	0	0	0	0	1	0	0	0	1	0	0	1	4.4	27800	249	0.00316	16700000	0
A8WH76	CG42447	inaF-B	inaF-B	1	3	3	3	0	1	2	2	2	0	2	2	2	2	3	2	0	1	2	2	2	0	2	2	2	2	3	2	0	1	2	2	2	0	2	2	2	2	3	2	38.3	90300	81	0.00317	831000000	0
Q9VU34	CG11259	MICAL-like	MICAL-like	1	1	1	1	0	0	0	1	1	1	1	1	0	1	1	1	0	0	0	1	1	1	1	1	0	1	1	1	0	0	0	1	1	1	1	1	0	1	1	1	1.1	114	1010	0.00321	141000000	0
Q9W3R9	CG1677	-	CG1677	1	1	1	1	0	0	0	1	1	1	1	1	1	1	1	1	0	0	0	1	1	1	1	1	1	1	1	1	0	0	0	1	1	1	1	1	1	1	1	1	1.6	109	1000	0.00325	93100000	0
Q94901	CG8597	lark	lark	1	2	2	2	1	1	0	2	1	1	1	1	1	1	1	1	1	1	0	2	1	1	1	1	1	1	1	1	1	1	0	2	1	1	1	1	1	1	1	1	6	39900	352	0.00326	873000000	4330000
Q2MGK7	CG33995	-	CG33995	1	1	1	1	0	0	0	1	1	0	1	0	1	1	1	1	0	0	0	1	1	0	1	0	1	1	1	1	0	0	0	1	1	0	1	0	1	1	1	1	8.7	14400	127	0.00328	118000000	0
A1Z8U0	CG8877	pre-mRNA processing factor 8	Prp8	1	3	3	3	1	0	2	2	2	1	1	2	3	0	2	3	1	0	2	2	2	1	1	2	3	0	2	3	1	0	2	2	2	1	1	2	3	0	2	3	1.2	280	2400	0.00328	528000000	479000
Q9VSJ8	CG7127	Exo70 ortholog (S. cerevisiae)	Exo70	1	1	1	1	0	0	0	0	0	0	0	1	0	1	1	1	0	0	0	0	0	0	0	1	0	1	1	1	0	0	0	0	0	0	0	1	0	1	1	1	1.4	80000	693	0.00334	59400000	0
M9PF40	CG6302	lethal (3) 01239	l(3)01239	2	1	1	1	0	0	0	1	1	0	1	1	1	1	1	0	0	0	0	1	1	0	1	1	1	1	1	0	0	0	0	1	1	0	1	1	1	1	1	0	9.8	16200	143	0.00336	175000000	0
Q95U54	CG12005	Mms19	Mms19	1	2	2	2	1	1	1	2	1	2	1	2	1	2	2	1	1	1	1	2	1	2	1	2	1	2	2	1	1	1	1	2	1	2	1	2	1	2	2	1	1.5	107	959	0.00338	1070000000	1580000
Q9VBJ2	CG8318	Neurofibromin 1	Nf1	3	2	2	2	0	0	0	0	0	0	0	0	1	0	0	2	0	0	0	0	0	0	0	0	1	0	0	2	0	0	0	0	0	0	0	0	1	0	0	2	0.7	317	2800	0.00342	24600000	0
Q9VN50	CG9769	-	CG9769	1	1	1	1	0	0	0	1	1	0	1	1	1	1	1	1	0	0	0	1	1	0	1	1	1	1	1	1	0	0	0	1	1	0	1	1	1	1	1	1	3.6	31100	280	0.00343	153000000	0
Q9V397	CG4389	Mitochondrial trifunctional protein alpha subunit	Mtpalpha	2	2	1	1	2	2	2	1	1	1	2	2	0	2	1	2	1	1	1	1	1	0	1	1	0	1	1	1	1	1	1	1	1	0	1	1	0	1	1	1	2.4	84100	783	0.00344	195000000	15200000
Q9W3Y4	CG3973	pickled eggs	pigs	1	1	1	1	0	1	0	1	1	1	1	1	1	1	1	1	0	1	0	1	1	1	1	1	1	1	1	1	0	1	0	1	1	1	1	1	1	1	1	1	1.4	104	977	0.00351	166000000	0
Q7JVK6	CG11761	translin	trsn	1	1	1	1	0	0	0	0	0	0	1	0	0	0	0	0	0	0	0	0	0	0	1	0	0	0	0	0	0	0	0	0	0	0	1	0	0	0	0	0	3.8	27000	235	0.00354	45300000	0
M9PI74	CG12284	Death-associated inhibitor of apoptosis 1	Diap1	2	1	1	1	0	0	0	1	1	0	1	1	1	1	1	1	0	0	0	1	1	0	1	1	1	1	1	1	0	0	0	1	1	0	1	1	1	1	1	1	3.2	48000	438	0.00355	543000000	0
Q7KSQ0	CG6782	scheggia	sea	1	2	2	2	0	0	0	1	2	0	1	1	1	2	2	2	0	0	0	1	2	0	1	1	1	2	2	2	0	0	0	1	2	0	1	1	1	2	2	2	5	34100	317	0.00362	365000000	0
P40417	CG12559	rolled	rl	4	3	3	3	0	0	0	3	3	1	3	3	0	2	2	3	0	0	0	3	3	1	3	3	0	2	2	3	0	0	0	3	3	1	3	3	0	2	2	3	8	49100	426	0.00365	1760000000	0
Q9VGJ8	CG6830	-	CG6830	1	1	1	1	0	0	0	0	1	1	1	1	1	1	0	1	0	0	0	0	1	1	1	1	1	1	0	1	0	0	0	0	1	1	1	1	1	1	0	1	1.6	102	891	0.00366	373000000	0
Q9VWH7	CG3400	6-phosphofructo-2-kinase	Pfrx	2	2	2	2	2	2	2	2	2	1	2	2	2	2	2	2	2	2	2	2	2	1	2	2	2	2	2	2	2	2	2	2	2	1	2	2	2	2	2	2	2.9	79.16	716	0.0038022	1529600000	39269000
Q8MT58	CG17337	-	CG17337	1	4	4	4	1	0	1	2	4	0	1	2	4	3	4	3	1	0	1	2	4	0	1	2	4	3	4	3	1	0	1	2	4	0	1	2	4	3	4	3	9.2	53200	478	0.00382	1870000000	1600000
Q9W3W7	CG14439	-	CG14439	1	1	1	1	0	0	0	1	1	1	1	1	1	1	1	1	0	0	0	1	1	1	1	1	1	1	1	1	0	0	0	1	1	1	1	1	1	1	1	1	1.9	58800	535	0.00403	856000000	0
Q9VL69	CG5885	-	CG5885	1	1	1	1	0	0	0	0	0	0	1	1	1	1	1	1	0	0	0	0	0	0	1	1	1	1	1	1	0	0	0	0	0	0	1	1	1	1	1	1	5.8	21600	190	0.00404	167000000	0
Q7JVP2	CG14213	Required for cell differentiation 1 ortholog	Rcd-1	2	1	1	1	0	0	0	1	1	1	1	1	1	1	1	1	0	0	0	1	1	1	1	1	1	1	1	1	0	0	0	1	1	1	1	1	1	1	1	1	3.9	34200	304	0.00409	531000000	0
Q9W2E9	CG10082	-	CG10082	2	2	2	2	0	0	0	0	1	0	1	0	2	0	0	0	0	0	0	0	1	0	1	0	2	0	0	0	0	0	0	0	1	0	1	0	2	0	0	0	2	97700	902	0.00409	93700000	0
Q7K4E0	CG30440	-	CG30440	3	2	1	1	2	2	2	2	2	2	2	2	2	2	2	2	1	1	1	1	1	1	1	1	1	1	1	1	1	1	1	1	1	1	1	1	1	1	1	1	1.3	121.14	1057	0.00417	329720000	19365000
M9PHM9	CG43781	-	CG43781	1	1	1	1	0	0	0	1	1	0	1	1	0	1	1	1	0	0	0	1	1	0	1	1	0	1	1	1	0	0	0	1	1	0	1	1	0	1	1	1	19.3	64500	57	0.00424	920000000	0
M9PHI5	CG5406	still life	sif	10	2	2	2	0	1	0	0	1	0	0	1	2	0	1	2	0	1	0	0	1	0	0	1	2	0	1	2	0	1	0	0	1	0	0	1	2	0	1	2	0.8	304	2730	0.00435	95700000	0
Q9VZX0	CG9970	-	CG9970	1	1	1	1	1	0	1	1	0	0	1	0	0	0	0	0	1	0	1	1	0	0	1	0	0	0	0	0	1	0	1	1	0	0	1	0	0	0	0	0	2.5	56142	484	0.0043674	166790000	94960000
Q9VPR1	CG2789	-	CG2789	1	2	2	2	0	0	1	0	0	1	0	0	1	1	1	2	0	0	1	0	0	1	0	0	1	1	1	2	0	0	1	0	0	1	0	0	1	1	1	2	11.4	20100	185	0.00438	25700000	0
Q9W1K4	CG4051	egalitarian	egl	1	2	2	2	1	1	1	1	2	1	2	1	1	2	2	2	1	1	1	1	2	1	2	1	1	2	2	2	1	1	1	1	2	1	2	1	1	2	2	2	3.4	112	1000	0.00441	5360000000	494000000
Q9VN77	CG12007	-	CG12007	1	2	2	2	0	0	0	2	2	0	1	2	1	2	2	2	0	0	0	2	2	0	1	2	1	2	2	2	0	0	0	2	2	0	1	2	1	2	2	2	6.8	59800	515	0.00453	723000000	0
A1ZAA5	CG8430	Glutamate oxaloacetate transaminase 1	Got1	2	1	1	1	0	0	1	1	0	0	1	0	1	1	1	0	0	0	1	1	0	0	1	0	1	1	1	0	0	0	1	1	0	0	1	0	1	1	1	0	3.2	48600	437	0.00466	121000000	0
Q9VD29	CG7073	Sar1 ortholog (S. cerevisiae)	Sar1	2	1	1	1	1	1	1	1	1	1	1	1	1	1	1	1	1	1	1	1	1	1	1	1	1	1	1	1	1	1	1	1	1	1	1	1	1	1	1	1	6.7	21800	193	0.0047	546000000	4090000
Q9VN19	CG9853	-	CG9853	1	2	2	2	1	1	1	1	2	2	2	2	2	2	2	2	1	1	1	1	2	2	2	2	2	2	2	2	1	1	1	1	2	2	2	2	2	2	2	2	4.7	38500	339	0.00477	2680000000	62400000
Q9VW76	CG14186	-	CG14186	1	1	1	1	0	1	0	0	1	1	0	1	1	0	1	1	0	1	0	0	1	1	0	1	1	0	1	1	0	1	0	0	1	1	0	1	1	0	1	1	2	75.2	704	0.00481	212000000	0
Q8IMR7	CG43398	scribbled	scrib	1	3	3	3	2	1	2	2	2	2	2	2	2	2	2	2	2	1	2	2	2	2	2	2	2	2	2	2	2	1	2	2	2	2	2	2	2	2	2	2	3.6	88979	813	0.0049122	539670000	7408600
Q9VXZ3	CG32594	ben	be	1	1	1	1	0	0	0	0	0	0	1	1	1	1	1	1	0	0	0	0	0	0	1	1	1	1	1	1	0	0	0	0	0	0	1	1	1	1	1	1	3.2	91600	825	0.00492	454000000	0
Q01637	CG3593	rudimentary-like	r-l	1	2	2	2	0	0	0	0	1	0	0	0	1	1	0	0	0	0	0	0	1	0	0	0	1	1	0	0	0	0	0	0	1	0	0	0	1	1	0	0	3.9	53400	493	0.00493	59500000	0
Q7K4C7	CG1049	CTP:phosphocholine cytidylyltransferase 1	Cct1	2	1	1	1	1	1	1	1	1	1	1	1	1	1	1	1	1	1	1	1	1	1	1	1	1	1	1	1	1	1	1	1	1	1	1	1	1	1	1	1	2.3	58200	526	0.00499	840000000	152000000
Q9VZT7	CG12734	Girdin	Girdin	5	2	2	2	1	1	1	1	2	1	1	0	0	1	1	1	1	1	1	1	2	1	1	0	0	1	1	1	1	1	1	1	2	1	1	0	0	1	1	1	1.6	157.51	1381	0.0050607	165740000	1730000
Q24574	CG5486	Ubiquitin-specific protease 64E	Ubp64E	1	3	3	3	0	1	0	2	2	1	2	2	2	2	2	1	0	1	0	2	2	1	2	2	2	2	2	1	0	1	0	2	2	1	2	2	2	2	2	1	2.4	174	1560	0.00511	93300000	0
A1ZBE8	CG15099	-	CG15099	1	4	3	2	2	2	2	2	2	3	1	2	3	2	2	3	1	1	1	1	1	2	0	1	2	1	1	2	1	1	1	1	1	1	0	1	1	1	1	1	1.2	291	2600	0.00511	125000000	1020000
Q9VVS6	CG6877	Autophagy-related 3	Atg3	1	1	1	1	0	0	0	1	1	0	1	1	1	1	1	1	0	0	0	1	1	0	1	1	1	1	1	1	0	0	0	1	1	0	1	1	1	1	1	1	4.5	37000	330	0.00512	236000000	0
Q9VPA9	CG3618	-	CG3618	1	1	1	1	0	0	0	0	0	0	0	0	1	1	0	0	0	0	0	0	0	0	0	0	1	1	0	0	0	0	0	0	0	0	0	0	1	1	0	0	1.3	85100	759	0.00516	112000000	0
M9NDS9	CG2989	Cht6	Cht6	8	2	2	1	1	1	0	2	2	1	1	2	2	2	1	1	1	1	0	2	2	1	1	2	2	2	1	1	0	0	0	1	1	1	0	1	1	1	0	0	0.3	506	4610	0.0052	712000000	5850000
L0MNA8	CG11027	ADP ribosylation factor at 102F	Arf102F	2	1	1	1	0	0	0	0	1	1	0	0	0	1	1	0	0	0	0	0	1	1	0	0	0	1	1	0	0	0	0	0	1	1	0	0	0	1	1	0	5.6	20600	180	0.00535	163000000	0
Q9VDS5	CG4755	Rho GTPase activating protein at 92B	RhoGAP92B	1	2	2	2	0	1	1	1	1	1	1	1	2	1	1	1	0	1	1	1	1	1	1	1	2	1	1	1	0	1	1	1	1	1	1	1	2	1	1	1	2.4	83100	740	0.00536	477000000	0
Q9NFU0	CG6203	Fmr1	Fmr1	5	1	1	1	0	0	0	0	1	0	1	1	0	1	1	1	0	0	0	0	1	0	1	1	0	1	1	1	0	0	0	0	1	0	1	1	0	1	1	1	1.6	76100	684	0.00541	10500000	0
Q9VP46	CG7324	-	CG7324	2	2	2	2	0	0	0	1	1	0	1	1	2	0	0	0	0	0	0	1	1	0	1	1	2	0	0	0	0	0	0	1	1	0	1	1	2	0	0	0	2	147	1290	0.00543	132000000	0
P20351	CG2155	vermilion	v	1	1	1	1	0	0	0	0	0	0	0	0	1	0	0	0	0	0	0	0	0	0	0	0	1	0	0	0	0	0	0	0	0	0	0	0	1	0	0	0	3.7	44.4	379	0.00556	14900000	0
Q5LJN5	CG40444		CG40444	1	2	1	1	1	1	0	1	1	0	1	1	1	1	1	2	0	0	0	0	0	0	0	0	0	0	0	1	0	0	0	0	0	0	0	0	0	0	0	1	0.7	275	2370	0.00557	11100000	0
Q494G8	CG13213	F-box and leucine-rich repeat protein 6	Fbl6	1	2	2	2	1	1	1	2	2	2	2	2	2	2	2	2	1	1	1	2	2	2	2	2	2	2	2	2	1	1	1	2	2	2	2	2	2	2	2	2	2.4	77700	720	0.00563	912000000	517000
M9MSD3	CG33180	Ranbp16	Ranbp16	4	1	1	1	0	0	0	0	0	0	0	0	1	0	0	0	0	0	0	0	0	0	0	0	1	0	0	0	0	0	0	0	0	0	0	0	1	0	0	0	1.3	127	1110	0.00565	15900000	0
Q05201	CG9554	eyes absent	eya	3	2	2	2	0	0	0	1	1	1	2	1	2	1	1	1	0	0	0	1	1	1	2	1	2	1	1	1	0	0	0	1	1	1	2	1	2	1	1	1	3.7	80700	766	0.00567	201000000	0
Q8IND3	CG31461	-	CG31461	1	2	2	2	0	0	0	0	0	0	0	0	1	1	1	1	0	0	0	0	0	0	0	0	1	1	1	1	0	0	0	0	0	0	0	0	1	1	1	1	6.5	17.7	154	0.00568	699000000	0
Q9VDK9	CG16953	-	CG16953	4	2	2	2	1	1	1	2	2	2	2	2	2	2	2	2	1	1	1	2	2	2	2	2	2	2	2	2	1	1	1	2	2	2	2	2	2	2	2	2	2.3	63200	573	0.00573	5950000000	1240000000
Q9W1K5	CG11299	Sestrin	Sesn	1	2	2	2	0	0	0	1	0	0	0	1	0	0	0	0	0	0	0	1	0	0	0	1	0	0	0	0	0	0	0	1	0	0	0	1	0	0	0	0	7.8	55900	497	0.00579	22400000	0
Q9VBF0	CG5447	-	CG5447	1	4	4	4	1	1	1	3	4	2	4	3	2	3	4	3	1	1	1	3	4	2	4	3	2	3	4	3	1	1	1	3	4	2	4	3	2	3	4	3	27.2	16700	151	0.00595	4290000000	328000000
Q5BI50	CG8711	Cullin 4	Cul4	1	4	4	4	0	0	0	2	2	1	2	2	2	3	2	2	0	0	0	2	2	1	2	2	2	3	2	2	0	0	0	2	2	1	2	2	2	3	2	2	4.9	94400	821	0.00608	603000000	0
B7Z0Z1	CG32575	hangover	hang	3	2	2	2	0	0	0	0	0	0	0	0	2	0	0	0	0	0	0	0	0	0	0	0	2	0	0	0	0	0	0	0	0	0	0	0	2	0	0	0	1.1	242	2220	0.00621	39400000	0
Q9VAS8	CG31048	sponge	spg	2	2	2	2	0	0	1	1	1	1	1	1	2	1	1	1	0	0	1	1	1	1	1	1	2	1	1	1	0	0	1	1	1	1	1	1	2	1	1	1	1	246	2170	0.0063	1530000000	0
Q7K581	CG8963	-	CG8963	1	1	1	1	0	0	0	1	1	0	1	1	1	1	1	1	0	0	0	1	1	0	1	1	1	1	1	1	0	0	0	1	1	0	1	1	1	1	1	1	2.7	63200	559	0.00694	208000000	0
A1ZBG9	CG15117	-	CG15117	3	3	3	3	0	0	1	1	2	1	1	3	2	2	2	1	0	0	1	1	2	1	1	3	2	2	2	1	0	0	1	1	2	1	1	3	2	2	2	1	4.2	77000	670	0.00713	2090000000	0
Q9VF56	CG5205	-	CG5205	2	5	4	4	2	2	2	2	1	1	1	2	5	2	2	3	1	1	1	1	0	1	0	1	4	1	1	2	1	1	1	1	0	1	0	1	4	1	1	2	2.1	249	2180	0.00733	327000000	5290000
F0JAK9	CG9901	Actin-related protein 2	Arp2	3	3	2	2	1	1	1	2	3	1	2	3	3	3	3	2	0	0	0	1	2	0	1	2	2	2	2	1	0	0	0	1	2	0	1	2	2	2	2	1	8	45300	399	0.00764	814000000	0
Q961R9	CG6126	-	CG6126	1	2	2	2	1	1	1	2	2	2	2	2	2	2	2	2	1	1	1	2	2	2	2	2	2	2	2	2	1	1	1	2	2	2	2	2	2	2	2	2	3.6	60900	555	0.00828	2460000000	18600000
Q9V431	CG6582	Aac11	Aac11	1	2	2	2	0	0	1	2	2	1	1	2	1	2	2	2	0	0	1	2	2	1	1	2	1	2	2	2	0	0	1	2	2	1	1	2	1	2	2	2	5	59900	536	0.00834	639000000	0
M9PDH1	CG32346	Enhancer of bithorax	E(bx)	9	1	1	1	0	0	1	0	0	1	1	0	0	0	0	1	0	0	1	0	0	1	1	0	0	0	0	1	0	0	1	0	0	1	1	0	0	0	0	1	0.4	311	2760	0.00851	17900000	0
Q9VQ34	CG17660	-	CG17660	1	3	3	3	0	0	1	3	2	1	3	3	3	2	3	3	0	0	1	3	2	1	3	3	3	2	3	3	0	0	1	3	2	1	3	3	3	2	3	3	6.5	60100	536	0.00867	1610000000	0
Q8IP58	CG42282	Nimrod A	NimA	2	1	1	1	0	0	0	1	1	0	0	0	0	0	0	0	0	0	0	1	1	0	0	0	0	0	0	0	0	0	0	1	1	0	0	0	0	0	0	0	3	62000	565	0.0087	63300000	0
Q9VXK8	CG8931	-	CG8931	1	3	3	3	2	3	3	1	3	1	2	2	1	2	2	1	2	3	3	1	3	1	2	2	1	2	2	1	2	3	3	1	3	1	2	2	1	2	2	1	8.3	47355	421	0.0090247	2531700000	132790000
Q9VB46	CG3373	Hemomucin	Hmu	1	1	1	1	0	0	0	1	1	1	1	1	0	1	1	0	0	0	0	1	1	1	1	1	0	1	1	0	0	0	0	1	1	1	1	1	0	1	1	0	1.7	63400	579	0.00928	74200000	0
Q9W0Z5	CG30420	Activating transcription factor-2	Atf-2	2	2	2	2	0	0	0	1	2	0	2	2	1	1	2	2	0	0	0	1	2	0	2	2	1	1	2	2	0	0	0	1	2	0	2	2	1	1	2	2	3.1	93200	850	0.01	602000000	0
Q7K5M6	CG10939	SRY interacting protein 1	Sip1	1	3	3	3	0	0	1	1	3	1	1	2	3	1	2	1	0	0	1	1	3	1	1	2	3	1	2	1	0	0	1	1	3	1	1	2	3	1	2	1	9.8	30700	296	0.01	1010000000	0
Q961D3	CG11897	-	CG11897	1	2	1	1	1	1	1	1	2	2	2	1	2	1	2	2	1	1	1	1	1	1	1	1	1	1	1	1	1	1	1	1	1	1	1	1	1	1	1	1	1.3	155	1370	0.0107	1040000000	110000000
E1JGX2	CG40129	G protein-coupled receptor kinase 1	Gprk1	2	3	3	3	0	0	0	2	3	0	2	3	2	2	3	2	0	0	0	2	3	0	2	3	2	2	3	2	0	0	0	2	3	0	2	3	2	2	3	2	5.6	80600	700	0.0108	368000000	0
Q961Q9	CG5687	-	CG5687	1	2	2	2	1	0	1	2	2	1	0	2	1	1	0	1	1	0	1	2	2	1	0	2	1	1	0	1	1	0	1	2	2	1	0	2	1	1	0	1	4	74100	683	0.011	441000000	617000
Q76NS2	CG10353	-	CG10353	4	3	3	3	1	1	1	2	2	1	3	0	2	2	2	2	1	1	1	2	2	1	3	0	2	2	2	2	1	1	1	2	2	1	3	0	2	2	2	2	3.6	118	1030	0.0112	714000000	23100000
Q9V9I4	CG12754	Odorant receptor 42b	Or42b	1	1	1	1	0	0	0	1	1	1	1	1	1	1	1	1	0	0	0	1	1	1	1	1	1	1	1	1	0	0	0	1	1	1	1	1	1	1	1	1	2.5	46100	399	0.0114	40900000000	0
P25823	CG9450	tudor	tud	1	4	4	4	0	0	0	2	2	1	1	3	4	1	2	2	0	0	0	2	2	1	1	3	4	1	2	2	0	0	0	2	2	1	1	3	4	1	2	2	1.5	285	2520	0.0122	3780000000	0
Q9VML2	CG14001	blue cheese	bchs	1	3	3	3	0	1	0	0	1	1	1	1	2	1	1	2	0	1	0	0	1	1	1	1	2	1	1	2	0	1	0	0	1	1	1	1	2	1	1	2	0.9	390	3490	0.0124	52400000	0
Q27421	CG3479	outspread	osp	4	4	4	4	1	1	1	1	2	1	1	2	3	1	1	1	1	1	1	1	2	1	1	2	3	1	1	1	1	1	1	1	2	1	1	2	3	1	1	1	2.3	176	1570	0.0125	53600000	0
A8JRH3	CG1539	tropomodulin	tmod	7	3	3	3	1	2	3	3	3	3	3	3	2	3	3	3	1	2	3	3	3	3	3	3	2	3	3	3	1	2	3	3	3	3	3	3	2	3	3	3	5.3	58755	526	0.012571	14993000000	580650000
E1JHC3	CG3694	-	Ggamma30A	2	1	1	1	0	0	0	1	1	0	1	1	0	1	1	1	0	0	0	1	1	0	1	1	0	1	1	1	0	0	0	1	1	0	1	1	0	1	1	1	15.3	84000	72	0.0128	139000000	0
Q9VKM7	CG33129	-	CG33129	2	2	2	2	0	0	1	2	2	1	2	1	2	2	2	2	0	0	1	2	2	1	2	1	2	2	2	2	0	0	1	2	2	1	2	1	2	2	2	2	3.5	75.7	677	0.0129	620000000	0
Q8I0P9	CG7899	Acid phosphatase 1	Acph-1	2	3	3	3	0	0	0	2	2	1	3	3	2	3	2	1	0	0	0	2	2	1	3	3	2	3	2	1	0	0	0	2	2	1	3	3	2	3	2	1	6.6	52000	455	0.014	512000000	0
Q7K2N0	CG8735	-	CG8735	1	3	3	3	1	1	1	2	3	1	2	3	2	2	2	3	1	1	1	2	3	1	2	3	2	2	2	3	1	1	1	2	3	1	2	3	2	2	2	3	9.8	43600	387	0.014	1260000000	4900000
Q9VZL8	CG1079	Fire exit	Fie	1	1	1	1	0	0	0	0	0	0	0	0	1	0	1	1	0	0	0	0	0	0	0	0	1	0	1	1	0	0	0	0	0	0	0	0	1	0	1	1	4.8	28.2	250	0.0141	187000000	0
Q9VYS2	CG2467	papillote	pot	1	3	3	3	0	0	0	1	2	1	2	0	0	2	2	1	0	0	0	1	2	1	2	0	0	2	2	1	0	0	0	1	2	1	2	0	0	2	2	1	3.8	107	963	0.0159	366000000	0
M9ND72	CG32045	furry	fry	9	3	3	3	0	0	0	0	1	1	2	2	1	1	1	3	0	0	0	0	1	1	2	2	1	1	1	3	0	0	0	0	1	1	2	2	1	1	1	3	0.8	391	3540	0.016	76600000	0
M9ND00	CG1099	Dynamin associated protein 160	Dap160	6	2	2	2	1	2	0	2	2	2	1	1	1	2	2	2	1	2	0	2	2	2	1	1	1	2	2	2	1	2	0	2	2	2	1	1	1	2	2	2	1.9	131.72	1190	0.016145	822190000	81227000
M9PDR0	CG10363	Thioester-containing protein 4	Tep4	4	1	1	1	0	0	0	0	0	1	0	1	0	0	1	1	0	0	0	0	0	1	0	1	0	0	1	1	0	0	0	0	0	1	0	1	0	0	1	1	0.7	169	1500	0.0162	10000000	0
A4V402	CG3086	MAP kinase activated protein-kinase-2	MAPk-Ak2	2	1	1	1	1	1	1	1	1	0	1	0	0	1	0	0	1	1	1	1	1	0	1	0	0	1	0	0	1	1	1	1	1	0	1	0	0	1	0	0	3.6	41400	359	0.0169	346000000	42800000
Q9W196	CG3356	-	CG3356	1	3	3	3	0	0	0	1	2	2	1	2	3	1	2	2	0	0	0	1	2	2	1	2	3	1	2	2	0	0	0	1	2	2	1	2	3	1	2	2	2.4	129	1120	0.0169	404000000	0
Q9VC03	CG13645	Nicotinamide mononucleotide adenylyltransferase	Nmnat	2	2	2	2	0	0	0	1	2	0	2	2	2	2	2	2	0	0	0	1	2	0	2	2	2	2	2	2	0	0	0	1	2	0	2	2	2	2	2	2	5.7	43800	389	0.0185	588000000	0
P25455	CG4574	Phospholipase C at 21C	Plc21C	5	2	2	2	0	0	1	0	1	1	0	1	2	0	1	1	0	0	1	0	1	1	0	1	2	0	1	1	0	0	1	0	1	1	0	1	2	0	1	1	1.6	146	1320	0.0186	72600000	0
Q9W5H8	CG17883	-	CG17883	2	2	2	2	2	2	1	0	1	0	1	0	1	1	1	1	2	2	1	0	1	0	1	0	1	1	1	1	2	2	1	0	1	0	1	0	1	1	1	1	5.8	43900	378	0.019	223000000	33200000
Q9VNU1	CG11438	-	CG11438	1	1	1	1	1	0	1	1	1	0	1	1	1	1	0	0	1	0	1	1	1	0	1	1	1	1	0	0	1	0	1	1	1	0	1	1	1	1	0	0	2.6	37700	341	0.019	474000000	16300000
Q9W323	CG32697	lethal (1) G0232	l(1)G0232	6	4	4	4	3	3	3	4	4	3	4	4	4	2	4	4	3	3	3	4	4	3	4	4	4	2	4	4	3	3	3	4	4	3	4	4	4	2	4	4	4.2	89300	827	0.0191	2470000000	23200000
Q7KML2	CG5009	-	CG5009	1	2	2	2	0	0	0	1	2	0	1	1	1	1	1	1	0	0	0	1	2	0	1	1	1	1	1	1	0	0	0	1	2	0	1	1	1	1	1	1	4	74300	669	0.0198	230000000	0
Q95U01	CG42724	-	CG42724	1	2	2	2	0	0	0	2	2	1	2	2	1	2	2	1	0	0	0	2	2	1	2	2	1	2	2	1	0	0	0	2	2	1	2	2	1	2	2	1	6.5	49000	397	0.0204	130000000	0
Q9V3D8	CG7340	granny smith	grsm	2	3	3	3	1	1	1	3	3	2	2	2	3	3	2	2	1	1	1	3	3	2	2	2	3	3	2	2	1	1	1	3	3	2	2	2	3	3	2	2	7	60200	558	0.0208	1620000000	11900000
Q24311	CG1877	Cullin 1	Cul1	1	3	3	3	1	1	0	2	3	3	3	3	3	2	3	3	1	1	0	2	3	3	3	3	3	2	3	3	1	1	0	2	3	3	3	3	3	2	3	3	4.5	89.5	774	0.0219	3340000000	3370000
Q9VEQ1	CG17556	-	CG17556	2	1	1	1	0	0	0	0	0	0	0	1	0	0	1	1	0	0	0	0	0	0	0	1	0	0	1	1	0	0	0	0	0	0	0	1	0	0	1	1	5.7	32.8	282	0.0221	60400000	0
M9NEL5	CG3114	erect wing	ewg	12	1	1	1	0	0	0	0	1	0	0	0	0	0	0	0	0	0	0	0	1	0	0	0	0	0	0	0	0	0	0	0	1	0	0	0	0	0	0	0	2.1	88700	843	0.0223	84700000	0
A1Z9K4	CG8085	Related to the N terminus of tre oncogene	RN-tre	3	5	5	5	1	2	2	3	4	1	4	3	3	3	4	3	1	2	2	3	4	1	4	3	3	3	4	3	1	2	2	3	4	1	4	3	3	3	4	3	7.4	66253	571	0.022686	1401000000	15057000
Q9VWK7	CG14194	-	CG14194	2	3	3	3	1	0	1	2	3	1	3	3	3	3	2	2	1	0	1	2	3	1	3	3	3	3	2	2	1	0	1	2	3	1	3	3	3	3	2	2	9.5	40700	358	0.0231	1040000000	10100000
Q8IND6	CG31296	-	CG31296	1	1	1	1	1	1	1	1	1	0	1	1	1	1	1	1	1	1	1	1	1	0	1	1	1	1	1	1	1	1	1	1	1	0	1	1	1	1	1	1	3.9	31600	280	0.0234	2320000000	259000000
Q9VWK5	CG12359	Ulp1	Ulp1	1	3	3	3	1	1	1	0	1	1	0	0	2	0	2	2	1	1	1	0	1	1	0	0	2	0	2	2	1	1	1	0	1	1	0	0	2	0	2	2	2	172	1510	0.0242	98500000	137000
Q9VLW9	CG14536	Homocysteine-induced endoplasmic reticulum protein	Herp	1	1	1	1	0	0	0	0	0	0	0	1	1	0	0	1	0	0	0	0	0	0	0	1	1	0	0	1	0	0	0	0	0	0	0	1	1	0	0	1	3.7	50100	465	0.0244	101000000	0
Q9VYY3	CG1749	-	CG1749	1	1	1	1	0	0	0	1	1	0	1	1	0	1	1	0	0	0	0	1	1	0	1	1	0	1	1	0	0	0	0	1	1	0	1	1	0	1	1	0	3.7	44200	404	0.0252	50000000	0
Q9VMV5	CG16858	viking	vkg	1	2	2	2	1	2	1	2	1	1	1	2	0	2	1	0	1	2	1	2	1	1	1	2	0	2	1	0	1	2	1	2	1	1	1	2	0	2	1	0	1.1	193.77	1940	0.02535	402340000	3080500
Q7JZI2	CG5492	Tetraspanin 74F	Tsp74F	1	1	1	1	0	0	1	1	1	0	0	1	0	1	1	1	0	0	1	1	1	0	0	1	0	1	1	1	0	0	1	1	1	0	0	1	0	1	1	1	3.8	26500	236	0.0257	92600000	0
Q9VL78	CG4535	FK506-binding protein FKBP59	FKBP59	1	3	3	3	1	1	2	2	2	1	2	1	3	2	3	2	1	1	2	2	2	1	2	1	3	2	3	2	1	1	2	2	2	1	2	1	3	2	3	2	7.3	48800	439	0.0266	1020000000	9560000
Q9W0H3	CG9186	-	CG9186	1	2	2	2	1	0	0	2	2	0	2	2	1	2	1	2	1	0	0	2	2	0	2	2	1	2	1	2	1	0	0	2	2	0	2	2	1	2	1	2	7.2	35700	307	0.0267	735000000	7320000
Q9W2S5	CG32677	X11Lbeta	X11Lbeta	5	1	1	1	0	0	0	0	0	0	0	0	1	0	0	0	0	0	0	0	0	0	0	0	1	0	0	0	0	0	0	0	0	0	0	0	1	0	0	0	0.5	232	2140	0.0268	20600000	0
Q9VJ58	CG10372	Fas-associated factor	Faf	1	4	4	4	1	0	1	1	1	0	3	2	3	2	2	1	1	0	1	1	1	0	3	2	3	2	2	1	1	0	1	1	1	0	3	2	3	2	2	1	8.6	53	464	0.0269	2510000000	177000000
Q9NBD7	CG32435	chromosome bows	chb	1	3	3	3	1	1	1	1	1	2	1	1	2	2	2	1	1	1	1	1	1	2	1	1	2	2	2	1	1	1	1	1	1	2	1	1	2	2	2	1	2.9	166	1490	0.0273	212000000	21700000
Q0KHR3	CG5055	bazooka	baz	2	3	3	3	0	0	0	0	2	2	0	2	3	1	2	3	0	0	0	0	2	2	0	2	3	1	2	3	0	0	0	0	2	2	0	2	3	1	2	3	2.3	164	1520	0.0283	268000000	0
Q9VAN7	CG1721	Phosphoglyceromutase	Pglym78	1	3	3	3	0	1	1	2	3	0	0	2	2	3	3	2	0	1	1	2	3	0	0	2	2	3	3	2	0	1	1	2	3	0	0	2	2	3	3	2	12.2	28600	255	0.0317	748000000	0
Q86BA1	CG33208	Molecule interacting with CasL	Mical	5	4	4	4	1	1	1	1	1	2	1	1	2	1	1	2	1	1	1	1	1	2	1	1	2	1	1	2	1	1	1	1	1	2	1	1	2	1	1	2	0.9	525	4720	0.0331	23100000	0
Q9VA36	CG31012	CIN85 and CD2AP orthologue	cindr	4	3	3	3	2	2	2	2	3	3	3	2	3	2	3	2	2	2	2	2	3	3	3	2	3	2	3	2	2	2	2	2	3	3	3	2	3	2	3	2	3.7	92400	882	0.0335	1530000000	40600000
Q9VU94	CG7002	Hemolectin	Hml	2	4	4	4	4	2	2	2	1	1	2	2	1	3	2	1	4	2	2	2	1	1	2	2	1	3	2	1	4	2	2	2	1	1	2	2	1	3	2	1	1	426.24	3843	0.034755	4588500000	687300000
Q9VB20	CG5634	distracted	dsd	1	4	4	4	0	0	0	3	4	3	3	2	2	3	3	2	0	0	0	3	4	3	3	2	2	3	3	2	0	0	0	3	4	3	3	2	2	3	3	2	3.3	147	1320	0.0365	1200000000	0
Q9VVJ5	CG32177	Nedd4 family interacting protein	Ndfip	1	2	2	2	0	0	0	2	1	2	2	2	2	2	2	2	0	0	0	2	1	2	2	2	2	2	2	2	0	0	0	2	1	2	2	2	2	2	2	2	8.2	29200	267	0.0387	1680000000	0
A4UZL5	CG8938	Glutathione S transferase S1	GstS1	2	2	2	2	0	0	0	1	2	0	1	1	1	1	1	1	0	0	0	1	2	0	1	1	1	1	1	1	0	0	0	1	2	0	1	1	1	1	1	1	9.2	27600	249	0.0396	600000000	0
Q9VWZ2	CG7536	-	CG7536	1	3	3	3	0	0	0	1	2	1	1	1	2	1	0	1	0	0	0	1	2	1	1	1	2	1	0	1	0	0	0	1	2	1	1	1	2	1	0	1	5.3	78400	674	0.0427	235000000	0
Q9VRX8	CG8398	-	CG8398	2	2	2	2	0	1	0	1	2	1	1	2	2	0	2	1	0	1	0	1	2	1	1	2	2	0	2	1	0	1	0	1	2	1	1	2	2	0	2	1	4.3	61100	537	0.0442	1130000000	0
Q9VXJ7	CG42353	-	CG42353	1	5	5	5	2	2	1	4	4	3	2	4	3	3	4	4	2	2	1	4	4	3	2	4	3	3	4	4	2	2	1	4	4	3	2	4	3	3	4	4	4.7	116	1020	0.0457	1160000000	11200000
Q9VQ93	CG7085	sauron	sau	1	2	2	2	1	1	1	2	2	1	1	2	0	1	2	2	1	1	1	2	2	1	1	2	0	1	2	2	1	1	1	2	2	1	1	2	0	1	2	2	9.5	33500	294	0.0489	447000000	27500000
Q9VWC8	CG12703	-	Pmp70	2	4	4	4	1	1	1	1	1	1	1	1	4	1	1	2	1	1	1	1	1	1	1	1	4	1	1	2	1	1	1	1	1	1	1	1	4	1	1	2	4.4	75.3	665	0.0546	3430000000	121000000
Q9VJK5	CG4580	-	CG4580	1	1	1	1	0	0	0	0	0	0	0	0	0	0	0	1	0	0	0	0	0	0	0	0	0	0	0	1	0	0	0	0	0	0	0	0	0	0	0	1	2.3	71800	619	0.0555	208000000	0
Q9VBA5	CG5507	Transcript 48	T48	1	2	2	2	0	2	1	1	2	1	2	2	2	2	1	1	0	2	1	1	2	1	2	2	2	2	1	1	0	2	1	1	2	1	2	2	2	2	1	1	5.3	46200	419	0.0565	412000000	0
Q0E8W6	CG13585	-	CG13585	3	2	2	2	0	0	0	1	1	0	1	1	2	1	1	1	0	0	0	1	1	0	1	1	2	1	1	1	0	0	0	1	1	0	1	1	2	1	1	1	14.5	12200	110	0.0568	1090000000	0
Q9VPB0	CG3680	HP1 and insulator partner protein 1	HIPP1	4	2	2	2	0	0	1	1	1	0	0	1	2	0	1	0	0	0	1	1	1	0	0	1	2	0	1	0	0	0	1	1	1	0	0	1	2	0	1	0	3.2	100000	926	0.0583	90500000	0
P53997	CG4299	Set	Set	1	3	3	3	1	0	0	3	2	2	3	2	3	3	2	2	1	0	0	3	2	2	3	2	3	3	2	2	1	0	0	3	2	2	3	2	3	3	2	2	12.6	31000	269	0.0584	1890000000	2610000
Q9VR42	CG3008	-	CG3008	1	1	1	1	0	1	1	1	1	1	1	0	1	1	1	1	0	1	1	1	1	1	1	0	1	1	1	1	0	1	1	1	1	1	1	0	1	1	1	1	2.2	69300	603	0.0606	475000000	0
Q9V429	CG31884	thioredoxin-2	Trx-2	2	2	2	2	0	1	0	2	2	1	2	2	2	2	2	2	0	1	0	2	2	1	2	2	2	2	2	2	0	1	0	2	2	1	2	2	2	2	2	2	19.8	11700	106	0.0615	2060000000	0
Q9VWN9	CG34401	-	CG34401	2	1	1	1	0	0	0	0	1	1	1	1	1	1	1	1	0	0	0	0	1	1	1	1	1	1	1	1	0	0	0	0	1	1	1	1	1	1	1	1	0.6	224	2100	0.0616	62200000	0
Q4QQ81	CG32259	-	CG32259	1	1	1	1	0	0	0	1	1	1	1	1	1	1	1	1	0	0	0	1	1	1	1	1	1	1	1	1	0	0	0	1	1	1	1	1	1	1	1	1	8.6	17800	163	0.0638	1790000000	0
M9PID8	CG10564	Adenylyl cyclase 78C	Ac78C	5	4	4	4	2	2	2	2	2	2	2	3	3	1	1	1	2	2	2	2	2	2	2	3	3	1	1	1	2	2	2	2	2	2	2	3	3	1	1	1	2.5	190	1730	0.0659	1090000000	138000000
A8Y541	CG41343		CG41343	1	2	2	2	0	1	1	2	2	2	2	2	2	1	2	2	0	1	1	2	2	2	2	2	2	1	2	2	0	1	1	2	2	2	2	2	2	1	2	2	13	16600	146	0.0693	3540000000	0
M9NCZ5	CG1768	diaphanous	dia	4	4	4	4	0	0	0	1	0	0	1	2	2	2	2	1	0	0	0	1	0	0	1	2	2	2	2	1	0	0	0	1	0	0	1	2	2	2	2	1	4.6	124	1100	0.0708	326000000	0
Q7JVN6	CG1213	-	CG1213	2	3	3	3	0	2	1	3	3	1	3	3	3	3	3	2	0	2	1	3	3	1	3	3	3	3	3	2	0	2	1	3	3	1	3	3	3	3	3	2	5.5	53300	491	0.0712	4690000000	0
Q7JRB2	CG14591	-	CG14591	1	1	1	1	0	0	0	0	1	0	0	0	0	0	0	0	0	0	0	0	1	0	0	0	0	0	0	0	0	0	0	0	1	0	0	0	0	0	0	0	4.5	37600	332	0.0774	16000000	0
Q9VGT1	CG6653	Ugt86De	Ugt86De	1	1	1	1	0	0	0	0	0	0	0	0	1	0	0	0	0	0	0	0	0	0	0	0	1	0	0	0	0	0	0	0	0	0	0	0	1	0	0	0	1.7	60300	527	0.0785	2450000	0
Q9Y137	CG5508	minotaur	mino	3	1	1	1	0	0	0	0	0	0	0	0	1	0	0	0	0	0	0	0	0	0	0	0	1	0	0	0	0	0	0	0	0	0	0	0	1	0	0	0	1.9	95200	850	0.0805	16200000	0
A1ZBX8	CG11136	Leucine-rich tendon-specific protein	Lrt	1	2	2	2	0	0	0	1	0	0	0	0	0	2	1	0	0	0	0	1	0	0	0	0	0	2	1	0	0	0	0	1	0	0	0	0	0	2	1	0	2.8	88100	808	0.0808	127000000	0
M9NFF8	CG12530	Cdc42	Cdc42	2	1	1	1	1	1	0	1	1	0	1	1	1	1	1	1	1	1	0	1	1	0	1	1	1	1	1	1	1	1	0	1	1	0	1	1	1	1	1	1	9.4	21400	191	0.0818	367000000	4810000
Q9VE01	CG11821	Cyp12a5	Cyp12a5	1	1	1	1	1	1	1	1	1	1	1	1	1	1	1	1	1	1	1	1	1	1	1	1	1	1	1	1	1	1	1	1	1	1	1	1	1	1	1	1	2.1	61400	536	0.0829	13000000000	533000000
Q7JNE1	CG18608	proliferation disrupter	prod	1	1	1	1	0	1	0	1	1	0	1	1	1	1	1	1	0	1	0	1	1	0	1	1	1	1	1	1	0	1	0	1	1	0	1	1	1	1	1	1	6.4	39400	346	0.0848	933000000	0
M9PES6	CG6817	fear-of-intimacy	foi	2	2	2	2	0	0	0	1	1	0	0	0	0	1	0	0	0	0	0	1	1	0	0	0	0	1	0	0	0	0	0	1	1	0	0	0	0	1	0	0	3.5	77400	706	0.0859	67500000	0
Q8IMX4	CG5422	Rox8	Rox8	2	1	1	1	0	0	0	1	1	0	0	1	0	1	1	0	0	0	0	1	1	0	0	1	0	1	1	0	0	0	0	1	1	0	0	1	0	1	1	0	4.5	50.2	470	0.0887	229000000	0
Q9VKF9	CG12307	-	CG12307	1	1	1	1	0	0	0	0	0	0	0	0	0	0	0	1	0	0	0	0	0	0	0	0	0	0	0	1	0	0	0	0	0	0	0	0	0	0	0	1	22	20000	182	0.0887	11000000	0
Q8IPR6	CG15593	Osiris 10	Osi10	2	1	1	1	0	0	1	1	1	0	1	1	1	1	1	1	0	0	1	1	1	0	1	1	1	1	1	1	0	0	1	1	1	0	1	1	1	1	1	1	2.8	81600	741	0.0889	2300000000	0
Q9V8K2	CG5341	Sec6 ortholog (S. cerevisiae)	Sec6	1	1	1	1	0	0	0	0	0	0	0	0	0	1	1	0	0	0	0	0	0	0	0	0	0	1	1	0	0	0	0	0	0	0	0	0	0	1	1	0	1.5	86700	738	0.0896	32700000	0
Q9V3E9	CG13570	spaghetti	spag	1	1	1	1	0	0	0	0	0	0	0	0	0	0	1	0	0	0	0	0	0	0	0	0	0	0	1	0	0	0	0	0	0	0	0	0	0	0	1	0	3	59600	534	0.091	237000000	0
M9PEU5	CG7828	beta-Amyloid precursor protein binding protein 1	APP-BP1	2	3	3	3	0	0	0	1	2	0	2	2	2	1	2	2	0	0	0	1	2	0	2	2	2	1	2	2	0	0	0	1	2	0	2	2	2	1	2	2	7.8	58700	524	0.094	1260000000	0
Q9V3Z4	CG1100	Regulatory particle non-ATPase 5	Rpn5	1	2	2	2	0	0	1	0	1	0	1	1	0	1	1	1	0	0	1	0	1	0	1	1	0	1	1	1	0	0	1	0	1	0	1	1	0	1	1	1	5.2	57700	502	0.0971	394000000	0
M9PDZ8	CG42593	-	CG42593	3	5	5	5	0	0	0	1	2	2	2	3	2	1	2	4	0	0	0	1	2	2	2	3	2	1	2	4	0	0	0	1	2	2	2	3	2	1	2	4	2.2	249	2240	0.101	1850000000	0
Q24192	CG9366	Rho-like	RhoL	1	2	2	2	0	0	0	1	1	0	1	2	1	1	1	1	0	0	0	1	1	0	1	2	1	1	1	1	0	0	0	1	1	0	1	2	1	1	1	1	13.7	21.9	190	0.105	1120000000	0
Q9VCZ2	CG5346	-	CG5346	1	2	2	2	0	0	0	1	2	0	1	2	1	1	2	2	0	0	0	1	2	0	1	2	1	1	2	2	0	0	0	1	2	0	1	2	1	1	2	2	5	45400	403	0.106	896000000	0
Q8MLR2	CG4019	-	CG4019	2	2	2	2	0	0	1	2	2	2	2	1	2	1	2	2	0	0	1	2	2	2	2	1	2	1	2	2	0	0	1	2	2	2	2	1	2	1	2	2	8	28.2	261	0.107	1100000000	0
Q8IMV6	CG6995	Scaffold attachment factor B	Saf-B	2	3	3	3	0	0	0	3	1	2	2	2	2	2	2	2	0	0	0	3	1	2	2	2	2	2	2	2	0	0	0	3	1	2	2	2	2	2	2	2	3.2	102	928	0.107	294000000	0
Q9VNE2	CG2922	krasavietz	kra	1	1	1	1	0	0	0	1	1	0	0	1	1	1	1	1	0	0	0	1	1	0	0	1	1	1	1	1	0	0	0	1	1	0	0	1	1	1	1	1	5.7	49200	422	0.112	348000000	0
A8Y4V5	CG40498	-	CG40498	1	2	2	2	1	0	0	1	2	1	1	2	2	1	2	2	1	0	0	1	2	1	1	2	2	1	2	2	1	0	0	1	2	1	1	2	2	1	2	2	8.2	29.9	268	0.115	1170000000	25800000
Q9VDW7	CG6255	-	CG6255	3	1	1	1	1	0	1	1	1	1	1	1	1	1	1	1	1	0	1	1	1	1	1	1	1	1	1	1	1	0	1	1	1	1	1	1	1	1	1	1	3.5	35.9	342	0.115	1700000000	33200000
B7Z0T1	CG43427	-	CG43427	4	2	2	2	0	1	0	2	2	1	2	1	2	2	2	2	0	1	0	2	2	1	2	1	2	2	2	2	0	1	0	2	2	1	2	1	2	2	2	2	2.4	104	932	0.118	876000000	0
Q9W1C5	CG3173	Integrator 1	IntS1	1	4	4	4	1	1	1	1	2	1	0	0	3	0	0	0	1	1	1	1	2	1	0	0	3	0	0	0	1	1	1	1	2	1	0	0	3	0	0	0	2.1	235	2050	0.119	409000000	2770000
Q9W425	CG3585	Rabconnectin-3A	Rbcn-3A	1	3	3	3	0	0	0	1	0	1	0	0	0	1	0	3	0	0	0	1	0	1	0	0	0	1	0	3	0	0	0	1	0	1	0	0	0	1	0	3	1.2	377	3430	0.139	153000000	0
Q9W3I9	CG10961	TNF-receptor-associated factor 6	Traf6	1	2	2	2	1	0	0	1	0	0	2	1	1	1	1	0	1	0	0	1	0	0	2	1	1	1	1	0	1	0	0	1	0	0	2	1	1	1	1	0	5.1	53800	475	0.14	300000000	5060000
Q8IR72	CG32638	-	CG32638	1	1	1	1	0	0	0	1	1	1	1	1	1	1	1	1	0	0	0	1	1	1	1	1	1	1	1	1	0	0	0	1	1	1	1	1	1	1	1	1	10.1	17700	159	0.141	1400000000	0
M9PE01	CG10579	Ecdysone-induced protein 63E	Eip63E	6	2	1	1	1	1	0	1	1	1	1	2	1	1	1	1	0	0	0	0	0	0	0	1	0	0	0	0	0	0	0	0	0	0	0	1	0	0	0	0	2.8	61500	538	0.144	99500000	0
Q9VYR4	CG1500	furrowed	fw	2	3	3	3	0	0	0	2	1	0	1	1	2	1	0	1	0	0	0	2	1	0	1	1	2	1	0	1	0	0	0	2	1	0	1	1	2	1	0	1	3	128	1170	0.146	119000000	0
Q95RA8	CG13852	mob as tumor suppressor	mats	1	2	2	2	0	0	0	2	0	0	1	1	2	2	2	2	0	0	0	2	0	0	1	1	2	2	2	2	0	0	0	2	0	0	1	1	2	2	2	2	10.5	25200	219	0.146	170000000	0
P54399	CG6988	Protein disulfide isomerase	Pdi	1	2	2	2	0	0	0	0	0	0	2	0	0	0	0	0	0	0	0	0	0	0	2	0	0	0	0	0	0	0	0	0	0	0	2	0	0	0	0	0	5.4	55.8	496	0.147	28000000	0
Q9V3Y8	CG2615	IkappaB kinase-like 2	ik2	1	3	3	3	0	0	0	1	2	0	1	0	1	3	2	2	0	0	0	1	2	0	1	0	1	3	2	2	0	0	0	1	2	0	1	0	1	3	2	2	5	82	720	0.147	289000000	0
A1ZBW0	CG13425		CG13425	3	2	2	2	0	0	0	1	2	1	0	1	1	1	1	1	0	0	0	1	2	1	0	1	1	1	1	1	0	0	0	1	2	1	0	1	1	1	1	1	5.4	51000	502	0.161	410000000	0
Q9VQK7	CG3605	-	CG3605	1	4	4	4	0	0	1	3	3	2	2	2	2	2	3	2	0	0	1	3	3	2	2	2	2	2	3	2	0	0	1	3	3	2	2	2	2	2	3	2	4.9	84.8	749	0.163	449000000	0
Q8IGV3	CG12746	-	CG12746	1	2	2	2	1	1	1	2	1	1	1	1	2	1	1	1	1	1	1	2	1	1	1	1	2	1	1	1	1	1	1	2	1	1	1	1	2	1	1	1	6.1	41.2	363	0.165	3000000000	8340000
Q9W3W8	CG3203	Ribosomal protein L17	RpL17	1	2	2	2	1	2	1	2	2	2	2	2	2	2	2	2	1	2	1	2	2	2	2	2	2	2	2	2	1	2	1	2	2	2	2	2	2	2	2	2	10.8	21600	186	0.173	1880000000	403000
A8JUY0	CG3312	RNA-binding protein 4F	Rnp4F	4	2	2	2	1	0	1	1	2	1	2	1	1	1	2	1	1	0	1	1	2	1	2	1	1	1	2	1	1	0	1	1	2	1	2	1	1	1	2	1	2.3	107	941	0.19	317000000	3890000
Q9VHU9	CG9636	-	CG9636	3	2	2	2	0	0	0	2	2	1	2	2	1	2	2	2	0	0	0	2	2	1	2	2	1	2	2	2	0	0	0	2	2	1	2	2	1	2	2	2	5	52100	462	0.191	1300000000	0
Q9W4C5	CG3252	Nutrient Amino Acid Transporter 1	NAAT1	1	1	1	1	0	0	0	1	1	0	1	1	0	1	1	1	0	0	0	1	1	0	1	1	0	1	1	1	0	0	0	1	1	0	1	1	0	1	1	1	2.5	71800	641	0.215	255000000	0
Q9VAP3	CG11880	-	CG11880	1	1	1	1	0	0	0	0	1	0	0	1	0	0	1	1	0	0	0	0	1	0	0	1	0	0	1	1	0	0	0	0	1	0	0	1	0	0	1	1	2	90600	796	0.229	13600000	0
Q9VXM4	CG9066	membrane steroid binding protein	MSBP	1	2	2	2	1	1	1	1	1	1	1	1	1	1	2	2	1	1	1	1	1	1	1	1	1	1	2	2	1	1	1	1	1	1	1	1	1	1	2	2	9.3	27.92	248	0.23053	645440000	4756300
M9PB66	CG13792	Slowpoke binding protein	Slob	10	2	2	2	0	0	0	1	1	1	1	1	2	1	1	1	0	0	0	1	1	1	1	1	2	1	1	1	0	0	0	1	1	1	1	1	2	1	1	1	1.8	149	1350	0.231	352000000	0
Q9W2U7	CG17255	no circadian temperature entrainment	nocte	2	2	2	2	0	0	0	0	0	0	0	0	2	0	0	0	0	0	0	0	0	0	0	0	2	0	0	0	0	0	0	0	0	0	0	0	2	0	0	0	0.9	236	2310	0.234	46200000	0
Q9VGQ1	CG5214	-	CG5214	1	2	2	2	1	1	1	1	1	1	1	1	1	2	1	1	1	1	1	1	1	1	1	1	1	2	1	1	1	1	1	1	1	1	1	1	1	2	1	1	4.7	49900	468	0.237	4280000000	254000000
M9MRZ7	CG43128	Shaker cognate b	Shab	9	2	2	2	1	1	0	0	2	2	2	2	2	2	2	1	1	1	0	0	2	2	2	2	2	2	2	1	1	1	0	0	2	2	2	2	2	2	2	1	1.2	172	1610	0.261	982000000	27500000
Q9Y0I1	CG6363	MRG15	MRG15	1	1	1	1	0	0	0	0	0	0	0	0	1	0	0	0	0	0	0	0	0	0	0	0	1	0	0	0	0	0	0	0	0	0	0	0	1	0	0	0	5	47200	424	0.262	5380000	0
Q9W4M9	CG6133	NOP2-Sun domain family, member 2 ortholog	Nsun2	1	2	2	2	0	0	0	1	0	0	0	0	1	2	0	0	0	0	0	1	0	0	0	0	1	2	0	0	0	0	0	1	0	0	0	0	1	2	0	0	3.1	84200	746	0.279	104000000	0
Q7KN74	CG8325	lethal (2) k14710	l(2)k14710	1	2	2	2	0	0	0	1	1	0	0	1	1	0	1	2	0	0	0	1	1	0	0	1	1	0	1	2	0	0	0	1	1	0	0	1	1	0	1	2	2.8	95500	861	0.286	172000000	0
E1JIN0	CG3477	Peroxidase	Pxd	2	1	1	1	1	0	0	1	1	0	1	1	0	1	1	1	1	0	0	1	1	0	1	1	0	1	1	1	1	0	0	1	1	0	1	1	0	1	1	1	2.3	76700	690	0.3	46500000	565000
Q9VJR4	CG15279	-	CG15279	2	2	2	2	0	1	1	2	2	2	2	2	2	2	2	2	0	1	1	2	2	2	2	2	2	2	2	2	0	1	1	2	2	2	2	2	2	2	2	2	4.9	71400	639	0.307	1050000000	0
A1Z833	CG1407	-	CG1407	3	3	3	3	0	2	1	2	3	2	2	2	3	2	3	3	0	2	1	2	3	2	2	2	3	2	3	3	0	2	1	2	3	2	2	2	3	2	3	3	5.9	50.6	443	0.327	3250000000	0
Q24185	CG10653	hook	hk	1	3	3	3	2	2	1	3	3	1	3	3	2	3	3	2	2	2	1	3	3	1	3	3	2	3	3	2	2	2	1	3	3	1	3	3	2	3	3	2	4.4	76700	679	0.332	13800000000	798000000
F9VMG5	CG31808	-	CG31808	1	1	1	1	0	0	0	1	1	0	1	1	1	1	1	1	0	0	0	1	1	0	1	1	1	1	1	1	0	0	0	1	1	0	1	1	1	1	1	1	28.6	64900	56	0.365	1160000000	0
Q9VQM0	CG9660	toucan	toc	10	3	3	3	1	1	1	1	1	1	2	2	1	1	1	1	1	1	1	1	1	1	2	2	1	1	1	1	1	1	1	1	1	1	2	2	1	1	1	1	1.3	234.12	2162	0.36637	2618700000	32007000
M9PJS6	CG17600	-	CG17600	3	3	3	3	0	0	0	1	1	1	2	1	2	1	1	1	0	0	0	1	1	1	2	1	2	1	1	1	0	0	0	1	1	1	2	1	2	1	1	1	5.5	65000	603	0.371	204000000	0
Q9Y091	CG6315	female lethal d	fl(2)d	2	2	2	2	0	0	0	2	2	1	2	2	2	2	2	2	0	0	0	2	2	1	2	2	2	2	2	2	0	0	0	2	2	1	2	2	2	2	2	2	4.9	59300	536	0.372	1160000000	0
Q94883	CG5838	DNA replication-related element factor	Dref	1	2	2	2	0	0	0	2	1	0	1	1	1	1	1	1	0	0	0	2	1	0	1	1	1	1	1	1	0	0	0	2	1	0	1	1	1	1	1	1	3.8	80700	709	0.394	85400000	0
Q7KNS3	CG8440	Lissencephaly-1	Lis-1	1	2	2	2	1	1	1	1	2	2	0	2	2	2	2	2	1	1	1	1	2	2	0	2	2	2	2	2	1	1	1	1	2	2	0	2	2	2	2	2	5.4	46500	411	0.422	639000000	2530000
Q9VN16	CG14646	-	CG14646	1	2	2	2	0	0	0	1	1	0	1	2	1	1	2	2	0	0	0	1	1	0	1	2	1	1	2	2	0	0	0	1	1	0	1	2	1	1	2	2	4.4	47300	409	0.475	1250000000	0
M9PDF2	CG10084	second mitotic wave missing	swm	2	2	2	2	1	1	1	2	2	2	2	1	2	2	2	2	1	1	1	2	2	2	2	1	2	2	2	2	1	1	1	2	2	2	2	1	2	2	2	2	1.7	116	1060	0.479	824000000	42000000
Q9VH95	CG16817	-	CG16817	1	1	1	1	1	1	0	1	1	0	1	0	0	1	1	1	1	1	0	1	1	0	1	0	0	1	1	1	1	1	0	1	1	0	1	0	0	1	1	1	8.7	20800	184	0.491	161000000	6410000
Q9VD64	CG6560	dead end	dnd	2	2	2	2	0	1	1	2	1	1	2	1	1	1	1	0	0	1	1	2	1	1	2	1	1	1	1	0	0	1	1	2	1	1	2	1	1	1	1	0	10.1	20100	179	0.529	1180000000	0
A4V4A5	CG1404	Ran	Ran	2	2	2	2	0	0	0	1	2	0	0	2	1	2	2	2	0	0	0	1	2	0	0	2	1	2	2	2	0	0	0	1	2	0	0	2	1	2	2	2	11.1	24700	216	0.531	363000000	0
Q9VWV6	CG6186	Transferrin 1	Tsf1	1	2	2	2	2	2	0	2	2	0	2	1	0	2	1	1	2	2	0	2	2	0	2	1	0	2	1	1	2	2	0	2	2	0	2	1	0	2	1	1	3.9	71811	641	0.53167	318890000	32647000
Q9VTG0	CG42575	-	CG42575	1	2	2	2	1	1	1	1	2	2	2	2	2	1	1	2	1	1	1	1	2	2	2	2	2	1	1	2	1	1	1	1	2	2	2	2	2	1	1	2	3.4	71800	667	0.577	1150000000	63500000
Q7K3V6	CG12736	-	CG12736	1	2	2	2	2	2	2	2	2	2	2	2	2	2	2	2	2	2	2	2	2	2	2	2	2	2	2	2	2	2	2	2	2	2	2	2	2	2	2	2	3.5	49673	456	0.60183	76074000000	7180600000
Q7JUN3	CG2316	-	CG2316	1	2	2	2	0	0	1	2	2	2	1	2	2	2	2	2	0	0	1	2	2	2	1	2	2	2	2	2	0	0	1	2	2	2	1	2	2	2	2	2	2.7	82600	730	0.678	647000000	0
M9PD95	CG5848	cactus	cact	3	2	2	2	0	0	1	2	2	1	2	2	1	2	2	2	0	0	1	2	2	1	2	2	1	2	2	2	0	0	1	2	2	1	2	2	1	2	2	2	4.6	53800	500	0.691	479000000	0
Q9VT69	CG6707	-	CG6707	2	2	2	2	0	0	0	2	2	2	2	2	2	2	2	2	0	0	0	2	2	2	2	2	2	2	2	2	0	0	0	2	2	2	2	2	2	2	2	2	5.3	28600	266	0.696	5640000000	0
Q9VRG4	CG1718	-	CG1718	3	4	4	4	1	1	1	1	3	2	2	2	4	3	2	2	1	1	1	1	3	2	2	2	4	3	2	2	1	1	1	1	3	2	2	2	4	3	2	2	2.2	193	1710	0.724	1100000000	5620000
M9NEU5	CG9553	chickadee	chic	2	2	2	2	1	1	0	2	2	0	2	2	2	1	2	2	1	1	0	2	2	0	2	2	2	1	2	2	1	1	0	2	2	0	2	2	2	1	2	2	24.6	13700	126	0.742	1640000000	4610000
Q9VAI6	CG7592	Odorant-binding protein 99b	Obp99b	1	2	2	2	2	2	2	2	2	1	1	1	2	2	2	2	2	2	2	2	2	1	1	1	2	2	2	2	2	2	2	2	2	1	1	1	2	2	2	2	12.8	17188	149	0.76598	526760000	62040000
Q86BG1	CG18375	Ankyrin-repeat, SH3-domain, and Proline-rich-region containing Protein	ASPP	2	3	3	3	0	0	0	1	2	1	1	0	1	1	1	1	0	0	0	1	2	1	1	0	1	1	1	1	0	0	0	1	2	1	1	0	1	1	1	1	2.4	115	1070	0.771	285000000	0
M9NDP1	CG6998	cut up	ctp	4	2	2	2	1	1	1	1	1	1	1	2	2	1	1	2	1	1	1	1	1	1	1	2	2	1	1	2	1	1	1	1	1	1	1	2	2	1	1	2	20.2	10400	89	0.781	1980000000	1300000
A1ZBM2	CG11242	tubulin-binding cofactor B	TBCB	1	1	1	1	1	1	1	1	1	1	1	1	1	1	0	1	1	1	1	1	1	1	1	1	1	1	0	1	1	1	1	1	1	1	1	1	1	1	0	1	3.3	26974	244	0.85728	323060000	19666000
M9PBZ2	CG3151	RNA-binding protein 9	Rbp9	3	2	2	2	0	1	1	0	1	2	2	2	2	1	2	2	0	1	1	0	1	2	2	2	2	1	2	2	0	1	1	0	1	2	2	2	2	1	2	2	4.7	71104	684	0.85841	258050000	0
E1JJ27	CG31004	mesh	mesh	5	2	2	2	2	2	2	2	2	2	2	2	2	2	2	2	2	2	2	2	2	2	2	2	2	2	2	2	2	2	2	2	2	2	2	2	2	2	2	2	1.7	165.04	1454	0.86338	8652500000	494660000
Q961C4	CG18410	Uracil-DNA degrading factor	Ude	1	2	2	2	0	0	0	2	2	0	2	2	2	2	2	2	0	0	0	2	2	0	2	2	2	2	2	2	0	0	0	2	2	0	2	2	2	2	2	2	6.2	39900	355	0.864	916000000	0
Q9VLR3	CG8360	-	CG8360	1	1	1	1	0	0	0	0	1	0	0	1	1	0	0	0	0	0	0	0	1	0	0	1	1	0	0	0	0	0	0	0	1	0	0	1	1	0	0	0	12.7	17000	158	0.919	65300000	0
Q9VNW0	CG7130	-	CG7130	1	2	1	1	1	1	1	1	1	1	1	1	1	1	2	2	0	0	0	0	0	0	0	0	0	0	1	1	0	0	0	0	0	0	0	0	0	0	1	1	17.2	14600	128	0.959	40000000	0
Q9VHP0	CG9748	belle	bel	1	2	1	1	1	1	1	2	2	1	2	2	1	2	2	2	0	0	0	1	1	0	1	1	0	1	1	1	0	0	0	1	1	0	1	1	0	1	1	1	2.8	85.1	798	0.977	80100000	0
Q0E9E2	CG1516	-	CG1516	101	96	99	93	94	80	92	89	90	92	90	90	101	96	99	93	94	80	92	89	90	92	90	90	3	3	2	3	3	2	3	3	3	3	3	3	76.2	76.2	3.9	132.67	1197	3773	4166	71.3	833850000000	1023200000000
Q0E9E2	CG1516	-	CG1516	100	95	99	92	93	80	91	88	89	91	89	89	2	2	2	2	2	2	2	2	2	2	2	2	2	2	2	2	2	2	2	2	2	2	2	2	76.7	3.5	3.5	130.86	1181	55	82	71.7	22160000000	30635000000
[truncated: 27 more columns]

## Sheet: Background
Protein Uniprot	Gene Flybase	Gene name	SYMBOL	Proteins	Peptides	Razor + unique Peptides	Unique Peptides	Peptides 16_Exp2	Peptides 16_Exp3	Peptides 16_Exp4	Peptides 87_Exp2	Peptides 87_Exp3	Peptides 87_Exp4	Peptides DN_Exp2	Peptides DN_Exp3	Peptides DN_Exp4	Peptides OE_Exp2	Peptides OE_Exp3	Peptides OE_Exp4	Razor + unique Peptides 16_Exp2	Razor + unique Peptides 16_Exp3	Razor + unique Peptides 16_Exp4	Razor + unique Peptides 87_Exp2	Razor + unique Peptides 87_Exp3	Razor + unique Peptides 87_Exp4	Razor + unique Peptides DN_Exp2	Razor + unique Peptides DN_Exp3	Razor + unique Peptides DN_Exp4	Razor + unique Peptides OE_Exp2	Razor + unique Peptides OE_Exp3	Razor + unique Peptides OE_Exp4	Unique Peptides 16_Exp2	Unique Peptides 16_Exp3	Unique Peptides 16_Exp4	Unique Peptides 87_Exp2	Unique Peptides 87_Exp3	Unique Peptides 87_Exp4	Unique Peptides DN_Exp2	Unique Peptides DN_Exp3	Unique Peptides DN_Exp4	Unique Peptides OE_Exp2	Unique Peptides OE_Exp3	Unique Peptides OE_Exp4	Sequence Coverage [%]	Mol. Weight [kDa]	Sequence Length	PEP	Intensity	Intensity 16_Exp2
Q0E9E2	CG1516	-	CG1516	101	96	99	93	94	80	92	89	90	92	90	90	101	96	99	93	94	80	92	89	90	92	90	90	3	3	2	3	3	2	3	3	3	3	3	3	76.2	76.2	3.9	132.67	1197	3773	4166	71.3	833850000000	1023200000000
A1Z8P9	CG8274	Megator	Mtor	1	67	67	67	25	16	19	52	55	50	57	56	53	52	56	47	25	16	19	52	55	50	57	56	53	52	56	47	25	16	19	52	55	50	57	56	53	52	56	47	31.8	262.35	2346	0	225210000000	10771000000
M9PEV2	CG5087	-	CG5087	2	2	2	2	2	2	2	2	2	2	2	2	2	2	2	2	2	2	2	2	2	2	2	2	2	2	2	2	2	2	2	2	2	2	2	2	2	2	2	2	1.7	123.7	1077	0.00021803	85080000000	2834600000
Q9VNC3	CG14670	Holocarboxylase synthetase	Hcs	1	39	39	39	16	24	33	19	33	21	19	24	31	18	21	34	16	24	33	19	33	21	19	24	31	18	21	34	16	24	33	19	33	21	19	24	31	18	21	34	45.1	115.92	1041	0	44544000000	696420000
P29829	CG8770	G protein beta-subunit 76C	Gbeta76C	1	7	7	7	1	2	3	3	5	1	4	6	6	6	6	6	1	2	3	3	5	1	4	6	6	6	6	6	1	2	3	3	5	1	4	6	6	6	6	6	20.5	38335	346	1.5386e-13	156430000000	22532000
Q9VK44	CG9934	-	CG9934	3	36	36	36	8	10	9	25	33	29	32	33	33	27	33	31	8	10	9	25	33	29	32	33	33	27	33	31	8	10	9	25	33	29	32	33	33	27	33	31	30.2	138.59	1217	2.8181e-214	136910000000	7397500000
Q0E9E2	CG1516	-	CG1516	100	95	99	92	93	80	91	88	89	91	89	89	2	2	2	2	2	2	2	2	2	2	2	2	2	2	2	2	2	2	2	2	2	2	2	2	76.7	3.5	3.5	130.86	1181	55	82	71.7	22160000000	30635000000
Q9VLS7	CG8552	-	CG8552	2	29	29	29	23	25	26	14	21	15	14	18	17	15	18	19	23	25	26	14	21	15	14	18	17	15	18	19	23	25	26	14	21	15	14	18	17	15	18	19	22.8	214.15	2016	5.5276e-265	33295000000	4396900000
Q9VUQ5	CG7439	Argonaute 2	AGO2	3	25	25	25	3	4	7	15	14	13	14	16	21	13	18	18	3	4	7	15	14	13	14	16	21	13	18	18	3	4	7	15	14	13	14	16	21	13	18	18	38.9	137.21	1217	3.6643e-128	109260000000	15132000000
M9NCX1	CG2671	lethal (2) giant larvae	l(2)gl	7	9	9	9	2	3	5	5	8	5	5	5	9	3	6	8	2	3	5	5	8	5	5	5	9	3	6	8	2	3	5	5	8	5	5	5	9	3	6	8	8.2	126.89	1161	1.2826e-14	53606000000	6462200000
M9MRD1	CG42768	Muscle-specific protein 300 kDa	Msp300	11	211	211	210	144	137	70	155	147	81	155	172	103	184	179	151	144	137	70	155	147	81	155	172	103	184	179	151	144	137	70	155	147	81	155	172	102	184	179	151	20.4	1405.1	12345	0	98772000000	7197500000
Q9XZ61	CG3431	Ubiquitin carboxy-terminal hydrolase L5 ortholog	Uch-L5	1	12	12	12	3	3	3	11	11	3	9	7	11	9	8	6	3	3	3	11	11	3	9	7	11	9	8	6	3	3	3	11	11	3	9	7	11	9	8	6	38.3	37672	324	1.0337e-25	15023000000	10934000
Q7K3V6	CG12736	-	CG12736	1	2	2	2	2	2	2	2	2	2	2	2	2	2	2	2	2	2	2	2	2	2	2	2	2	2	2	2	2	2	2	2	2	2	2	2	2	2	2	2	3.5	49673	456	0.60183	76074000000	7180600000
Q9V9T5	CG2118	-	CG2118	2	23	23	23	18	17	21	19	18	5	14	18	19	15	16	17	18	17	21	19	18	5	14	18	19	15	16	17	18	17	21	19	18	5	14	18	19	15	16	17	35.1	76514	698	2.2225e-135	24945000000	3061800000
M9PI82	CG4083	Mo25	Mo25	2	8	8	8	3	3	4	6	6	1	7	4	4	7	7	5	3	3	4	6	6	1	7	4	4	7	7	5	3	3	4	6	6	1	7	4	4	7	7	5	21.8	39385	339	2.3231e-37	34515000000	1656100000
P06754	CG4898	Tropomyosin 1	Tm1	14	21	21	21	5	5	8	14	17	11	16	16	19	15	15	16	5	5	8	14	17	11	16	16	19	15	15	16	5	5	8	14	17	11	16	16	19	15	15	16	64.3	29297	252	0	295950000000	2288300000
P19107	CG5962	Arrestin 2	Arr2	1	22	22	22	12	10	17	17	18	15	17	19	20	13	18	18	12	10	17	17	18	15	17	19	20	13	18	18	12	10	17	17	18	15	17	19	20	13	18	18	49.4	45028	401	9.6514e-191	136920000000	885370000
L0MPS3	CG11064	Retinoid- and fatty acid-binding glycoprotein	Rfabg	3	97	97	97	82	88	68	82	88	68	77	84	71	80	87	78	82	88	68	82	88	68	77	84	71	80	87	78	82	88	68	82	88	68	77	84	71	80	87	78	29.6	372.67	3351	0	135000000000	5487300000
Q9VWN5	CG7332	-	CG7332	1	15	15	15	11	11	12	12	11	3	9	11	12	11	10	10	11	11	12	12	11	3	9	11	12	11	10	10	11	11	12	12	11	3	9	11	12	11	10	10	30.4	61754	560	1.3095e-83	23427000000	2792600000
M9NEP1	CG17927	Myosin heavy chain	Mhc	30	88	88	0	66	71	57	66	74	57	61	66	70	62	70	66	66	71	57	66	74	57	61	66	70	62	70	66	0	0	0	0	0	0	0	0	0	0	0	0	45.9	224.28	1962	0	82857000000	3558900000
P10676	CG5125	neither inactivation nor afterpotential C	ninaC	1	64	64	14	28	32	42	42	59	55	50	57	63	36	55	59	28	32	42	42	59	55	50	57	63	36	55	59	1	0	1	1	11	11	6	11	14	2	8	11	46.4	174.3	1501	0	137070000000	1193900000
A1ZAW0	CG6493	Dicer-2	Dcr-2	1	32	32	32	8	7	6	7	17	19	5	14	22	9	26	29	8	7	6	7	17	19	5	14	22	9	26	29	8	7	6	7	17	19	5	14	22	9	26	29	20.2	197.76	1722	5.8281e-74	20313000000	2488700000
P35381	CG3612	bellwether	blw	5	14	14	14	9	9	10	12	12	6	9	11	9	12	14	13	9	9	10	12	12	6	9	11	9	12	14	13	9	9	10	12	12	6	9	11	9	12	14	13	29	59421	552	1.1386e-86	29334000000	1681700000
Q7K550	CG12131	Adam	Adam	1	10	10	10	9	9	9	10	9	5	8	8	10	8	8	8	9	9	9	10	9	5	8	8	10	8	8	8	9	9	9	10	9	5	8	8	10	8	8	8	29.2	26567	236	2.135e-104	24993000000	4905000000
P10987	CG4027	Actin 5C	Act5C	1	20	20	0	17	16	16	18	20	18	20	19	19	19	20	20	17	16	16	18	20	18	20	19	19	19	20	20	0	0	0	0	0	0	0	0	0	0	0	0	62	41821	376	0	156360000000	5096300000
Q9VNC9	CG2519	-	CG2519	10	22	22	22	6	6	5	12	12	14	11	11	21	13	14	17	6	6	5	12	12	14	11	11	21	13	14	17	6	6	5	12	12	14	11	11	21	13	14	17	19.2	147.32	1304	9.1025e-76	27424000000	1714800000
L0MPZ1	CG32019	bent	bt	1	131	131	1	14	19	97	31	31	99	21	23	106	22	29	106	14	19	97	31	31	99	21	23	106	22	29	106	0	0	1	0	1	0	1	1	1	1	1	1	19.4	941.12	8408	0	22236000000	325090000
Q8MMD2	CG16932	Epidermal growth factor receptor pathway substrate clone 15 ÊÊÊÊÊÊÊÊÊÊÊÊÊÊÊÊÊÊÊÊÊÊÊÊÊÊÊÊÊÊ	Eps-15	4	39	39	39	13	12	14	37	37	35	37	37	36	36	37	35	13	12	14	37	37	35	37	37	36	36	37	35	13	12	14	37	37	35	37	37	36	36	37	35	40.6	132.11	1232	0	78610000000	887690000
P15215	CG3322	Laminin B2	LanB2	1	46	46	46	33	40	39	39	41	38	35	41	37	40	40	36	33	40	39	39	41	38	35	41	37	40	40	36	33	40	39	39	41	38	35	41	37	40	40	36	32.6	182.34	1639	0	34899000000	2858600000
Q8IQZ7	CG8649	Fimbrin	Fim	3	11	11	11	7	7	6	10	10	5	10	10	9	10	10	10	7	7	6	10	10	5	10	10	9	10	10	10	7	7	6	10	10	5	10	10	9	10	10	10	17.6	72066	641	8.4457e-40	36974000000	1113600000
Q9VWE0	CG14226	domeless	dome	1	17	17	17	5	4	5	11	15	11	15	14	12	10	14	13	5	4	5	11	15	11	15	14	12	10	14	13	5	4	5	11	15	11	15	14	12	10	14	13	14.4	142.36	1282	3.3711e-63	28913000000	1543600000
M9NFP8	CG43078	-	CG43078	12	27	27	27	5	6	5	24	24	23	23	24	22	23	22	21	5	6	5	24	24	23	23	24	22	23	22	21	5	6	5	24	24	23	23	24	22	23	22	21	14	285.79	2540	1.6455e-141	14751000000	400950000
Q8MLT4	CG5820	Gp150	Gp150	2	31	31	31	11	13	12	27	29	22	28	25	26	27	28	26	11	13	12	27	29	22	28	25	26	27	28	26	11	13	12	27	29	22	28	25	26	27	28	26	29.2	120.96	1076	1.0819e-196	80188000000	1097700000
Q02645	CG43443	hu li tai shao	hts	3	24	24	7	20	20	21	23	23	13	22	22	17	21	23	20	20	20	21	23	23	13	22	22	17	21	23	20	6	6	6	7	6	4	6	6	5	6	6	6	26.3	127.94	1156	0	31160000000	2186900000
P08736	CG8280	Elongation factor 1alpha48D	Ef1alpha48D	1	11	11	5	9	10	11	11	11	8	11	11	11	11	11	11	9	10	11	11	11	8	11	11	11	11	11	11	4	4	5	5	5	3	5	5	5	5	5	5	25.9	50306	463	2.5713e-95	67789000000	1200300000
A1Z713	CG2093	Vacuolar protein sorting 13	Vps13	1	39	39	39	6	10	12	16	23	30	18	20	29	19	21	32	6	10	12	16	23	30	18	20	29	19	21	32	6	10	12	16	23	30	18	20	29	19	21	32	13.2	374.54	3321	4.4804e-123	16468000000	188020000
Q00174	CG10236	Laminin A	LanA	1	72	72	72	59	61	54	62	57	47	59	57	49	63	61	54	59	61	54	62	57	47	59	57	49	63	61	54	59	61	54	62	57	47	59	57	49	63	61	54	20.6	411.15	3712	0	49181000000	2044600000
Q9VYT4	CG1886	ATP7	ATP7	1	13	13	13	3	2	3	7	7	7	5	7	12	5	7	8	3	2	3	7	7	7	5	7	12	5	7	8	3	2	3	7	7	7	5	7	12	5	7	8	11.8	136.08	1254	4.1935e-26	71055000000	4978900000
M9NGG5	CG34387	futsch	futsch	2	120	120	120	81	78	76	87	88	76	95	92	81	89	86	81	81	78	76	87	88	76	95	92	81	89	86	81	81	78	76	87	88	76	95	92	81	89	86	81	34.7	592.07	5495	0	60327000000	1070200000
P13060	CG2238	Elongation factor 2	EF2	2	18	18	18	8	9	9	10	14	11	12	13	15	12	14	16	8	9	9	10	14	11	12	13	15	12	14	16	8	9	9	10	14	11	12	13	15	12	14	16	22.9	94458	844	1.3209e-39	23038000000	327050000
Q24547	CG31136	Syntaxin 1A	Syx1A	1	12	12	12	3	5	5	12	12	6	11	12	11	12	11	11	3	5	5	12	12	6	11	12	11	12	11	11	3	5	5	12	12	6	11	12	11	12	11	11	44.3	33648	291	0	63249000000	1885500000
Q9I7U4	CG1915	sallimus	sls	2	65	65	0	14	14	43	16	23	41	21	18	53	15	21	47	14	14	43	16	23	41	21	18	53	15	21	47	0	0	0	0	0	0	0	0	0	0	0	0	4.5	2041.3	17970	1.2749e-196	18150000000	710740000
Q0KIE7	CG1651	Ankyrin	Ank	1	29	29	27	7	13	11	12	22	22	15	20	26	12	21	25	7	13	11	12	22	22	15	20	26	12	21	25	5	11	9	11	20	20	14	18	24	11	19	23	21.5	170.17	1549	1.4777e-272	14754000000	351370000
A1Z9J3	CG18076	short stop	shot	1	172	172	43	124	125	81	138	133	93	128	139	103	149	147	124	124	125	81	138	133	93	128	139	103	149	147	124	27	27	17	34	30	19	27	32	25	37	36	27	22.3	989.54	8805	0	85527000000	1492100000
M9PDM4	CG10260	Phosphatidylinositol 4-kinase III alpha	PI4KIIIalpha	2	37	37	37	9	10	9	6	21	27	11	15	28	8	18	30	9	10	9	6	21	27	11	15	28	8	18	30	9	10	9	6	21	27	11	15	28	8	18	30	21.1	242.03	2154	9.8959e-182	20424000000	884630000
M9NES6	CG33950	terribly reduced optic lobes	trol	16	34	34	34	25	28	23	29	23	20	27	26	26	30	24	25	25	28	23	29	23	20	27	26	26	30	24	25	25	28	23	29	23	20	27	26	26	30	24	25	8.3	504.62	4548	2.6603e-148	19391000000	815870000
A8DYJ3	CG7563	Calpain-A	CalpA	5	18	18	14	2	5	2	13	16	11	14	14	15	12	12	15	2	5	2	13	16	11	14	14	15	12	12	15	1	2	1	10	12	8	10	10	11	8	10	11	28.4	93962	828	1.056e-200	16350000000	1520700000
O46036	CG7583	C-terminal Binding Protein	CtBP	3	15	15	15	9	8	9	13	14	11	12	12	13	11	14	11	9	8	9	13	14	11	12	12	13	11	14	11	9	8	9	13	14	11	12	12	13	11	14	11	28.8	50736	476	1.2918e-56	34032000000	1681500000
P31007	CG1725	discs large 1	dlg1	4	22	22	0	6	5	5	17	17	13	19	18	20	16	17	16	6	5	5	17	17	13	19	18	20	16	17	16	0	0	0	0	0	0	0	0	0	0	0	0	28.2	106.67	970	0	23442000000	448610000
P22700	CG3725	Calcium ATPase at 60A	Ca-P60A	2	29	28	28	22	25	22	26	26	25	26	27	25	22	26	25	21	24	21	25	25	24	25	26	24	21	25	24	21	24	21	25	25	24	25	26	24	21	25	24	31	109.61	1002	8.3748e-193	34924000000	1970600000
A4V2J2	CG2512	alpha-Tubulin at 84D	alphaTub84D	5	15	15	6	10	9	9	12	13	9	11	13	14	12	12	12	10	9	9	12	13	9	11	13	14	12	12	12	6	5	5	6	6	6	6	6	6	6	6	6	40.9	49.89	450	2.3987e-237	41369000000	2136100000
P11046	CG7123	LanB1	LanB1	1	32	32	32	25	30	25	24	28	22	24	24	24	25	27	26	25	30	25	24	28	22	24	24	24	25	27	26	25	30	25	24	28	22	24	24	24	25	27	26	17.4	198.33	1788	4.8072e-269	17864000000	1199700000
M9ND17	CG17061	methuselah-like 10	mthl10	5	2	2	2	1	2	1	1	1	0	1	0	1	1	1	0	1	2	1	1	1	0	1	0	1	1	1	0	1	2	1	1	1	0	1	0	1	1	1	0	7	67068	584	0.0019895	18753000000	3810800000
Q9VXQ5	CG8231	T-cp1zeta	Tcp-1zeta	1	19	19	19	5	8	8	17	18	12	17	15	17	17	15	15	5	8	8	17	18	12	17	15	17	17	15	15	5	8	8	17	18	12	17	15	17	17	15	15	37.5	58246	533	1.0037e-57	25064000000	314570000
E1JJ51	CG2929	Pi4KIIalpha	Pi4KIIalpha	3	26	26	26	18	18	21	24	24	15	21	21	20	23	23	22	18	18	21	24	24	15	21	21	20	23	23	22	18	18	21	24	24	15	21	21	20	23	23	22	41.4	79037	710	1.6731e-153	36591000000	967380000
A8JRH3	CG1539	tropomodulin	tmod	7	3	3	3	1	2	3	3	3	3	3	3	2	3	3	3	1	2	3	3	3	3	3	3	2	3	3	3	1	2	3	3	3	3	3	3	2	3	3	3	5.3	58755	526	0.012571	14993000000	580650000
Q6NLA3	CG1709	Vacuolar H[+] ATPase 100kD subunit 1	Vha100-1	4	29	29	4	12	17	15	28	26	26	25	29	29	23	25	27	12	17	15	28	26	26	25	29	29	23	25	27	1	1	1	4	4	4	3	4	4	2	3	4	33.9	96.83	852	8.6237e-191	97389000000	540750000
Q9V3P6	CG11888	Regulatory particle non-ATPase 2	Rpn2	2	13	13	13	6	2	3	10	11	4	11	9	11	11	12	10	6	2	3	10	11	4	11	9	11	11	12	10	6	2	3	10	11	4	11	9	11	11	12	10	15.8	113.2	1020	6.5329e-88	10105000000	573040000
Q9VGZ3	CG6342	Iron regulatory protein 1B	Irp-1B	1	18	18	9	7	9	5	18	18	12	18	17	14	17	17	18	7	9	5	18	18	12	18	17	14	17	17	18	2	4	1	9	9	6	9	8	7	9	8	9	23.5	98577	899	1.1266e-47	22095000000	807160000
Q9VH07	CG4003	pontin	pont	1	10	10	10	10	8	9	9	8	2	8	8	7	7	6	6	10	8	9	9	8	2	8	8	7	7	6	6	10	8	9	9	8	2	8	8	7	7	6	6	30.3	50242	456	2.4938e-61	4528900000	658790000
E1JJ27	CG31004	mesh	mesh	5	2	2	2	2	2	2	2	2	2	2	2	2	2	2	2	2	2	2	2	2	2	2	2	2	2	2	2	2	2	2	2	2	2	2	2	2	2	2	2	1.7	165.04	1454	0.86338	8652500000	494660000
Q9VAS7	CG1448	Innexin 3	Inx3	1	10	10	10	4	4	5	10	10	9	10	10	10	10	10	10	4	4	5	10	10	9	10	10	10	10	10	10	4	4	5	10	10	9	10	10	10	10	10	10	28.9	45356	395	7.1973e-90	21329000000	131530000
Q9V4C8	CG1710	Host cell factor	Hcf	3	13	13	13	5	7	12	8	8	8	8	6	8	4	6	7	5	7	12	8	8	8	8	6	8	4	6	7	5	7	12	8	8	8	8	6	8	4	6	7	9.8	160.18	1500	9.4611e-30	4262700000	421190000
B7YZL3	CG10737	-	CG10737	11	22	22	22	2	7	6	15	19	14	15	15	20	12	17	19	2	7	6	15	19	14	15	15	20	12	17	19	2	7	6	15	19	14	15	15	20	12	17	19	31	103.83	955	9.1958e-271	31339000000	579180000
Q9VW70	CG7668	-	CG7668	1	11	11	11	4	6	6	9	9	4	9	9	10	10	11	10	4	6	6	9	9	4	9	9	10	10	11	10	4	6	6	9	9	4	9	9	10	10	11	10	28.4	47993	422	5.9365e-73	16341000000	73517000
A1Z7S3	CG8024	lightoid	ltd	3	29	29	11	6	8	14	25	28	26	24	26	27	27	25	27	6	8	14	25	28	26	24	26	27	27	25	27	2	3	6	8	10	10	8	10	11	10	9	10	48.3	74.7	686	0	127960000000	509050000
P20478	CG1743	Glutamine synthetase 2	Gs2	3	7	7	7	6	4	4	5	5	2	5	4	4	5	4	5	6	4	4	5	5	2	5	4	4	5	4	5	6	4	4	5	5	2	5	4	4	5	4	5	20.9	41304	369	5.9786e-83	10319000000	165870000
P35220	CG17947	alpha Catenin	alpha-Cat	1	20	20	20	6	8	8	17	17	11	19	16	17	17	17	13	6	8	8	17	17	11	19	16	17	17	17	13	6	8	8	17	17	11	19	16	17	17	17	13	26	102.44	917	9.0534e-201	17492000000	179640000
P91926	CG4260	Adaptor Protein complex 2, alpha subunit	AP-2alpha	2	15	15	15	11	11	11	13	13	11	14	13	14	14	13	14	11	11	11	13	13	11	14	13	14	14	13	14	11	11	11	13	13	11	14	13	14	14	13	14	18.6	105.62	940	1.3993e-53	13211000000	414290000
Q9W4F5	CG6899	Protein tyrosine phosphatase 4E	Ptp4E	2	23	15	15	6	6	7	18	20	19	20	20	20	20	21	20	3	3	4	11	13	12	13	13	12	13	14	13	3	3	4	11	13	12	13	13	12	13	14	13	14.4	200.07	1767	3.6238e-98	8028400000	355870000
Q9VAD1	CG7896	-	CG7896	1	16	16	16	5	8	6	12	14	10	11	10	8	8	11	7	5	8	6	12	14	10	11	10	8	8	11	7	5	8	6	12	14	10	11	10	8	8	11	7	14.3	154.1	1392	2.5474e-34	4304300000	120270000
M9PBX3	CG31689	-	CG31689	2	5	4	4	2	3	2	3	4	3	3	4	5	3	4	4	1	2	1	2	3	2	2	3	4	2	3	3	1	2	1	2	3	2	2	3	4	2	3	3	9.6	70222	624	4.7216e-24	5136400000	97523000
P92177	CG31196	14-3-3epsilon	14-3-3epsilon	4	22	22	20	8	6	8	21	21	9	20	21	19	21	21	20	8	6	8	21	21	9	20	21	19	21	21	20	6	4	6	19	19	7	18	19	17	19	19	18	63.7	29798	262	0	169890000000	287610000
P18091	CG4376	alpha actinin	Actn	8	17	17	17	7	6	3	10	11	7	15	11	10	16	12	9	7	6	3	10	11	7	15	11	10	16	12	9	7	6	3	10	11	7	15	11	10	16	12	9	20.9	107.02	924	3.4762e-85	14884000000	353180000
Q0E8G6	CG3689	-	CG3689	2	4	4	4	2	2	1	4	4	2	4	4	4	4	4	3	2	2	1	4	4	2	4	4	4	4	4	3	2	2	1	4	4	2	4	4	4	4	4	3	21.5	26961	237	6.42E-30	5252100000	93052000
Q8IQE6	CG32082	-	CG32082	3	21	21	21	5	6	10	12	17	15	14	13	19	10	15	15	5	6	10	12	17	15	14	13	19	10	15	15	5	6	10	12	17	15	14	13	19	10	15	15	21.2	120.32	1076	4.7538e-58	16596000000	530420000
M9PJN8	CG8893	Glyceraldehyde 3 phosphate dehydrogenase 2	Gapdh2	3	13	13	2	4	4	5	9	12	3	9	10	11	12	13	12	4	4	5	9	12	3	9	10	11	12	13	12	0	0	1	2	2	0	1	1	1	2	2	1	47.3	35369	332	7.3003e-161	23449000000	229840000
Q9VUX2	CG5841	mind bomb 1	mib1	4	31	31	30	7	12	10	20	25	26	22	27	28	19	28	26	7	12	10	20	25	26	22	27	28	19	28	26	6	11	9	19	24	25	21	26	27	18	27	25	26	129.87	1226	1.2718e-187	35959000000	646810000
L0MQ04	CG11154	ATP synthase-beta	ATPsyn-beta	4	18	18	18	10	13	13	17	15	7	10	15	13	16	17	16	10	13	13	17	15	7	10	15	13	16	17	16	10	13	13	17	15	7	10	15	13	16	17	16	51.3	54682	511	1.1744e-119	23245000000	1365200000
A4V3G1	CG6058	Aldolase	Ald	4	17	17	17	15	16	14	17	17	13	17	17	16	17	16	16	15	16	14	17	17	13	17	17	16	17	16	16	15	16	14	17	17	13	17	17	16	17	16	16	47.7	39.56	363	1.3661e-203	46087000000	671170000
M9PBQ3	CG7507	Dynein heavy chain 64C	Dhc64C	8	40	40	40	21	29	20	21	22	27	16	25	26	15	29	35	21	29	20	21	22	27	16	25	26	15	29	35	21	29	20	21	22	27	16	25	26	15	29	35	8.8	532.59	4661	3.5487e-84	6520000000	227190000
Q9VE75	CG18617	Vacuolar H[+] ATPase 100kD subunit 2	Vha100-2	2	18	18	18	7	8	8	13	16	15	16	16	18	15	16	16	7	8	8	13	16	15	16	16	18	15	16	16	7	8	8	13	16	15	16	16	18	15	16	16	23.5	94848	834	1.4672e-134	31388000000	194460000
P45843	CG4314	scarlet	st	1	6	6	6	4	4	3	6	6	4	6	5	6	5	5	6	4	4	3	6	6	4	6	5	6	5	5	6	4	4	3	6	6	4	6	5	6	5	5	6	7.8	74457	666	6.9717e-21	17266000000	473580000
Q7KLV9	CG10149	Regulatory particle non-ATPase 6	Rpn6	2	8	8	8	2	4	2	7	6	2	8	5	6	7	7	5	2	4	2	7	6	2	8	5	6	7	7	5	2	4	2	7	6	2	8	5	6	7	7	5	19.6	49376	439	1.7043e-25	8855700000	327440000
Q7KV34	CG1561	-	CG1561	1	30	30	30	13	16	17	25	26	16	25	23	28	26	23	21	13	16	17	25	26	16	25	23	28	26	23	21	13	16	17	25	26	16	25	23	28	26	23	21	54.5	72526	635	0	46928000000	628260000
M9PCE0	CG3127	Phosphoglycerate kinase	Pgk	2	13	13	13	5	5	5	10	11	4	10	11	11	11	11	12	5	5	5	10	11	4	10	11	11	11	11	12	5	5	5	10	11	4	10	11	11	11	11	12	40.5	43861	415	1.0057e-68	15100000000	166770000
O61491	CG8200	Flotillin 1	Flo1	2	21	21	21	10	7	9	17	16	7	17	14	21	17	15	15	10	7	9	17	16	7	17	14	21	17	15	15	10	7	9	17	16	7	17	14	21	17	15	15	50.5	47135	426	1.6449e-237	43645000000	332710000
M9PEP2	CG9210	Adenylyl cyclase 35C	Ac13E	2	7	7	7	3	3	3	5	7	6	6	7	6	5	7	7	3	3	3	5	7	6	6	7	6	5	7	7	3	3	3	5	7	6	6	7	6	5	7	7	5.2	188.33	1703	1.3814e-53	6495200000	249900000
Q9VJE5	CG5020	Cytoplasmic linker protein 190	CLIP-190	11	8	8	8	3	4	5	6	7	3	6	7	6	6	6	7	3	4	5	6	7	3	6	7	6	6	6	7	3	4	5	6	7	3	6	7	6	6	6	7	4.9	189.06	1690	1.6015e-10	8902000000	43878000
Q7KSF4	CG3937	cheerio	cher	6	47	47	47	9	15	23	16	34	38	28	29	35	20	39	39	9	15	23	16	34	38	28	29	35	20	39	39	9	15	23	16	34	38	28	29	35	20	39	39	23.1	259.14	2399	1.6495e-151	22669000000	1108900000
Q9VU76	CG10732	-	CG10732	4	30	30	30	7	8	9	25	29	27	23	26	22	23	29	28	7	8	9	25	29	27	23	26	22	23	29	28	7	8	9	25	29	27	23	26	22	23	29	28	23.1	183.99	1657	3.4375e-234	15628000000	157640000
P18459	CG10118	pale	ple	2	17	17	17	4	5	5	17	17	14	14	17	17	16	17	17	4	5	5	17	17	14	14	17	17	16	17	17	4	5	5	17	17	14	14	17	17	16	17	17	32.8	65995	579	2.479e-89	37282000000	531750000
P49021	CG3234	timeless	tim	10	11	11	11	3	4	3	7	8	8	8	9	8	7	9	8	3	4	3	7	8	8	8	9	8	7	9	8	3	4	3	7	8	8	8	9	8	7	9	8	8.4	159.2	1421	6.5141e-20	10352000000	76578000
Q9VSD6	CG7935	moleskin	msk	17	23	23	23	5	5	5	14	15	3	15	16	9	19	23	23	5	5	5	14	15	3	15	16	9	19	23	23	5	5	5	14	15	3	15	16	9	19	23	23	29.5	119.31	1049	1.0917e-216	18010000000	295500000
Q9VRL0	CG4769	-	CG4769	1	4	4	4	4	4	4	4	4	4	3	4	4	4	4	4	4	4	4	4	4	4	3	4	4	4	4	4	4	4	4	4	4	4	3	4	4	4	4	4	13.4	33764	307	7.515e-11	13910000000	994940000
A8DY97	CG30015	-	CG30015	2	15	15	2	5	5	4	4	8	9	6	6	14	4	6	11	5	5	4	4	8	9	6	6	14	4	6	11	0	1	1	0	1	1	0	1	2	1	0	1	10.5	163.27	1510	4.2908e-29	7097000000	1818200000
P21521	CG3139	Synaptotagmin 1	Syt1	12	13	13	13	3	5	4	12	12	7	11	12	12	12	11	12	3	5	4	12	12	7	11	12	12	12	11	12	3	5	4	12	12	7	11	12	12	12	11	12	27.8	53263	474	1.1034e-53	29858000000	233670000
Q9VQE0	CG3210	Dynamin related protein 1	Drp1	1	13	13	13	6	4	6	9	10	5	7	7	10	11	12	12	6	4	6	9	10	5	7	7	10	11	12	12	6	4	6	9	10	5	7	7	10	11	12	12	19.5	82565	735	4.556e-29	6304600000	98364000
Q9W1B0	CG4012	genghis khan	gek	1	20	20	20	5	6	10	6	13	11	8	13	15	5	14	14	5	6	10	6	13	11	8	13	15	5	14	14	5	6	10	6	13	11	8	13	15	5	14	14	12.9	186.72	1637	5.9437e-47	6587000000	112760000
Q9VL24	CG5722	Niemann-Pick type C-1a	Npc1a	2	17	17	17	8	8	10	14	14	14	16	15	16	15	14	15	8	8	10	14	14	14	16	15	16	15	14	15	8	8	10	14	14	14	16	15	16	15	14	15	14	143.29	1287	9.994e-102	43713000000	671720000
Q8IGJ0	CG8739	stambha A	stmA	3	23	23	23	6	3	5	12	20	11	16	15	20	14	16	21	6	3	5	12	20	11	16	15	20	14	16	21	6	3	5	12	20	11	16	15	20	14	16	21	38.4	92352	820	6.7416e-112	19725000000	568490000
Q868Z9	CG33103	Papilin	Ppn	4	4	4	4	3	4	3	4	4	3	3	2	2	3	3	2	3	4	3	4	4	3	3	2	2	3	3	2	3	4	3	4	4	3	3	2	2	3	3	2	1.7	313.03	2898	7.9394e-06	5824500000	821730000
Q9VF03	CG18740	moira	mor	1	28	28	28	7	9	7	24	26	22	24	23	21	23	24	22	7	9	7	24	26	22	24	23	21	23	24	22	7	9	7	24	26	22	24	23	21	23	24	22	25.6	131.36	1209	3.0038e-291	29785000000	357240000
B7YZY9	CG4244	Suppressor of deltex	Su(dx)	3	22	21	21	3	5	8	19	19	15	18	20	17	18	18	18	3	5	7	18	18	14	17	19	16	17	17	17	3	5	7	18	18	14	17	19	16	17	17	17	24.9	107.97	949	3.319e-130	27252000000	96542000
Q7K2P3	CG1648	-	CG1648	2	10	10	10	5	5	6	8	10	4	9	8	9	9	10	10	5	5	6	8	10	4	9	8	9	9	10	10	5	5	6	8	10	4	9	8	9	9	10	10	52.2	23853	230	1.1695e-265	37192000000	134650000
A1ZAK8	CG8912	P-element somatic inhibitor	Psi	3	3	3	3	2	2	2	2	2	0	2	3	1	2	2	2	2	2	2	2	2	0	2	3	1	2	2	2	2	2	2	2	2	0	2	3	1	2	2	2	3.4	81715	797	0.0010973	1751100000	114710000
Q9VUH6	CG9311	myopic	mop	4	28	28	28	7	9	7	22	26	21	23	25	22	22	27	25	7	9	7	22	26	21	23	25	22	22	27	25	7	9	7	22	26	21	23	25	22	22	27	25	18.5	200.33	1833	2.0851e-191	27257000000	195820000
E2QD65	CG4464	Ribosomal protein S19a	RpS19a	2	5	5	5	4	4	4	3	4	1	4	5	4	4	4	4	4	4	4	3	4	1	4	5	4	4	4	4	4	4	4	3	4	1	4	5	4	4	4	4	31.4	17291	156	8.2657e-09	5893400000	914400000
B7Z0V3	CG2767	-	CG2767	2	12	12	12	5	5	5	11	11	5	11	10	11	12	11	11	5	5	5	11	11	5	11	10	11	12	11	11	5	5	5	11	11	5	11	10	11	12	11	11	38.4	39104	349	2.8968e-188	26405000000	1503600000
P15007	CG17654	Enolase	Eno	3	14	14	14	6	8	6	11	13	7	11	13	11	11	10	11	6	8	6	11	13	7	11	13	11	11	10	11	6	8	6	11	13	7	11	13	11	11	10	11	39.2	54309	500	1.1184e-186	31333000000	410250000
P12024	CG1744			1	17	17	17	13	12	8	13	15	13	14	17	14	11	15	16	13	12	8	13	15	13	14	17	14	11	15	16	13	12	8	13	15	13	14	17	14	11	15	16	16.7	151.98	1315	5.3137e-91	8904100000	375460000
Q8I0G5	CG1528	Coat Protein (coatomer) gamma	gammaCOP	3	14	14	14	1	2	1	11	10	8	10	11	10	9	12	11	1	2	1	11	10	8	10	11	10	9	12	11	1	2	1	11	10	8	10	11	10	9	12	11	19.7	97689	883	1.9412e-75	11776000000	115240000
Q24253	CG12532	Adaptor Protein complex 1/2, beta subunit	AP-1-2beta	1	8	8	8	6	5	6	7	8	3	6	6	5	6	8	7	6	5	6	7	8	3	6	6	5	6	8	7	6	5	6	7	8	3	6	6	5	6	8	7	12.5	101.18	921	7.2227e-102	6359200000	147570000
Q9VUQ7	CG7739	-	CG7739	1	12	12	12	5	6	4	12	12	8	12	12	11	12	12	12	5	6	4	12	12	8	12	12	11	12	12	12	5	6	4	12	12	8	12	12	11	12	12	12	23.3	67393	596	1.9363e-93	34121000000	224420000
P84029	CG17903	Cytochrome c proximal	Cyt-c-p	1	5	5	5	3	3	3	4	4	3	4	4	4	3	4	4	3	3	3	4	4	3	4	4	4	3	4	4	3	3	3	4	4	3	4	4	4	3	4	4	55.6	11734	108	8.4935e-11	10639000000	1045800000
Q9VLB7	CG4422	GDP dissociation inhibitor	Gdi	1	20	20	20	6	5	7	14	18	5	15	13	17	18	19	20	6	5	7	14	18	5	15	13	17	18	19	20	6	5	7	14	18	5	15	13	17	18	19	20	53.7	49902	443	8.0674e-236	24726000000	235040000
P17210	CG7765	Kinesin heavy chain	Khc	1	23	23	23	6	7	7	14	15	8	18	15	17	19	18	15	6	7	7	14	15	8	18	15	17	19	18	15	6	7	7	14	15	8	18	15	17	19	18	15	28.4	110.4	975	2.9386e-106	12080000000	201970000
M9NE89	CG6944	Lamin	Lam	2	11	11	11	4	4	5	9	10	5	8	9	8	10	11	7	4	4	5	9	10	5	8	9	8	10	11	7	4	4	5	9	10	5	8	9	8	10	11	7	20.4	71299	622	3.0842e-66	11620000000	65234000
M9NDE3	CG3921	-	CG3921	2	35	35	35	8	9	9	28	32	27	30	34	32	29	33	31	8	9	9	28	32	27	30	34	32	29	33	31	8	9	9	28	32	27	30	34	32	29	33	31	13.1	350.46	3123	0	43157000000	336470000
Q8SXP0	CG8709	Lipin	Lpin	2	11	11	11	4	5	4	8	10	8	10	8	8	9	10	10	4	5	4	8	10	8	10	8	8	9	10	10	4	5	4	8	10	8	10	8	8	9	10	10	12.9	120.91	1089	2.3663e-40	6411800000	282080000
Q9VHI9	CG31100	-	CG31100	1	11	11	10	5	5	6	10	10	5	10	11	9	11	11	11	5	5	6	10	10	5	10	11	9	11	11	11	4	4	5	9	9	4	9	10	8	10	10	10	18.7	79016	716	8.6109e-103	21597000000	104510000
P21187	CG5119	-	pAbp	2	24	24	24	9	8	9	21	22	13	23	22	21	22	22	22	9	8	9	21	22	13	23	22	21	22	22	22	9	8	9	21	22	13	23	22	21	22	22	22	45	69925	634	0	59565000000	838740000
Q9VQ91	CG7082	papi	papi	1	15	15	15	2	4	3	10	10	4	8	8	9	14	14	13	2	4	3	10	10	4	8	8	9	14	14	13	2	4	3	10	10	4	8	8	9	14	14	13	30.2	63823	576	1.7812e-63	11744000000	40740000
M9PHL7	CG32593	Flotillin 2	Flo2	11	14	14	14	7	6	8	11	14	7	11	11	10	12	11	11	7	6	8	11	14	7	11	11	10	12	11	11	7	6	8	11	14	7	11	11	10	12	11	11	37.7	49509	448	3.2395e-57	13965000000	123740000
Q8T8W3	CG6148	Putative Achaete Scute Target 1	Past1	2	9	9	9	1	3	3	6	9	2	5	6	3	7	7	6	1	3	3	6	9	2	5	6	3	7	7	6	1	3	3	6	9	2	5	6	3	7	7	6	16.9	61.58	540	5.2121e-14	5374700000	213370000
E1JHT6	CG33113	Reticulon-like1	Rtnl1	6	16	16	11	12	10	14	14	16	10	14	15	14	16	16	16	12	10	14	14	16	10	14	15	14	16	16	16	8	7	11	10	11	8	10	11	10	11	11	11	37.9	65443	607	6.8046e-130	25708000000	476680000
Q9VK04	CG31729	-	CG31729	2	29	29	29	11	11	14	21	25	22	21	22	26	18	23	27	11	11	14	21	25	22	21	22	26	18	23	27	11	11	14	21	25	22	21	22	26	18	23	27	31.6	122.92	1087	1.2985e-175	36816000000	249590000
Q9VSL3	CG6781	sepia	se	2	12	12	12	2	4	3	11	11	4	11	10	9	11	11	9	2	4	3	11	11	4	11	10	9	11	11	9	2	4	3	11	11	4	11	10	9	11	11	9	49.8	28412	243	3.2312e-78	16245000000	580510000
Q7K1H0	CG32066	-	CG32066	1	4	4	4	3	3	3	4	4	2	4	4	3	4	4	3	3	3	3	4	4	2	4	4	3	4	4	3	3	3	3	4	4	2	4	4	3	4	4	3	12.7	36569	324	0.0028498	5527300000	274620000
Q9VXK8	CG8931	-	CG8931	1	3	3	3	2	3	3	1	3	1	2	2	1	2	2	1	2	3	3	1	3	1	2	2	1	2	2	1	2	3	3	1	3	1	2	2	1	2	2	1	8.3	47355	421	0.0090247	2531700000	132790000
Q960X8	CG2903	Hepatocyte growth factor regulated tyrosine kinase substrate ÊÊÊÊÊÊÊÊÊÊÊÊÊÊÊÊÊÊÊÊÊÊÊÊÊÊÊÊÊÊ	Hrs	3	17	17	17	7	4	9	13	15	11	15	17	10	14	17	12	7	4	9	13	15	11	15	17	10	14	17	12	7	4	9	13	15	11	15	17	10	14	17	12	26.1	85414	760	3.0536e-156	13458000000	420040000
Q9VNZ8	CG7158	Amyotrophic lateral sclerosis 2 ortholog	Als2	1	17	17	17	5	4	7	9	14	17	13	16	15	11	16	16	5	4	7	9	14	17	13	16	15	11	16	16	5	4	7	9	14	17	13	16	15	11	16	16	11.5	165.88	1486	3.7561e-30	7540300000	94761000
Q7KRW8	CG1646	-	CG1646	4	14	14	14	6	5	6	12	14	13	13	13	10	11	13	13	6	5	6	12	14	13	13	13	10	11	13	13	6	5	6	12	14	13	13	13	10	11	13	13	14.5	120.54	1066	5.019e-96	13890000000	246060000
E1JGL8	CG30122	-	CG30122	4	18	18	18	3	4	5	12	14	12	14	14	14	11	14	13	3	4	5	12	14	12	14	14	14	11	14	13	3	4	5	12	14	12	14	14	14	11	14	13	18.9	140.56	1272	2.957e-136	8276800000	46077000
A4V448	CG2259	Glutamate-cysteine ligase catalytic subunit	Gclc	2	13	13	13	5	5	5	7	9	7	9	9	9	9	9	10	5	5	5	7	9	7	9	9	9	9	9	10	5	5	5	7	9	7	9	9	9	9	9	10	22.5	80745	717	1.4098e-41	8038100000	182200000
Q9W2V9	CG2221	lethal (1) G0289	l(1)G0289	1	10	10	10	1	3	3	9	9	6	10	10	8	10	9	9	1	3	3	9	9	6	10	10	8	10	9	9	1	3	3	9	9	6	10	10	8	10	9	9	16.8	67289	625	9.8811e-20	13733000000	6261800
Q9VMV5	CG16858	viking	vkg	1	2	2	2	1	2	1	2	1	1	1	2	0	2	1	0	1	2	1	2	1	1	1	2	0	2	1	0	1	2	1	2	1	1	1	2	0	2	1	0	1.1	193.77	1940	0.02535	402340000	3080500
Q95TW4	CG17838	Syncrip	Syp	1	16	2	2	2	4	3	11	10	4	11	10	14	8	9	10	1	2	1	1	2	2	2	2	2	2	2	2	1	2	1	1	2	2	2	2	2	2	2	2	30.4	59651	529	5.7803e-125	3997900000	189770000
Q9VUY1	CG5284	Chloride channel-c	ClC-c	2	10	10	10	4	3	3	8	9	7	9	9	5	9	8	8	4	3	3	8	9	7	9	9	5	9	8	8	4	3	3	8	9	7	9	9	5	9	8	8	12.2	98027	893	1.7557e-77	9194000000	90152000
Q9U4G1	CG16857	-	CG16857	1	16	16	16	5	3	5	13	13	10	14	12	16	14	12	11	5	3	5	13	13	10	14	12	16	14	12	11	5	3	5	13	13	10	14	12	16	14	12	11	24.3	81212	719	6.2534e-74	24209000000	1102300000
Q9VZW1	CG1893	scramblase 2	scramb2	1	10	10	10	4	2	4	9	9	3	8	10	9	8	6	7	4	2	4	9	9	3	8	10	9	8	6	7	4	2	4	9	9	3	8	10	9	8	6	7	25.9	29.58	263	7.6624e-41	12390000000	358090000
A4V488	CG1799	raspberry	ras	3	18	18	18	5	4	7	16	18	12	16	14	15	16	17	15	5	4	7	16	18	12	16	14	15	16	17	15	5	4	7	16	18	12	16	14	15	16	17	15	45.3	57829	537	0	94838000000	739510000
Q9VKK1	CG6181	Ge-1 ortholog (H. sapiens)	Ge-1	1	19	19	19	6	5	7	11	13	13	10	15	18	11	14	14	6	5	7	11	13	13	10	15	18	11	14	14	6	5	7	11	13	13	10	15	18	11	14	14	13.7	149.25	1354	1.795e-53	7228800000	104600000
Q9W329	CG3002	Golgi-localized, gamma-adaptin ear containing, ARF binding protein ÊÊÊÊÊÊÊÊÊÊÊÊÊÊÊÊÊÊÊÊÊÊÊÊÊÊÊÊÊÊ	Gga	1	19	19	19	8	6	6	16	17	8	14	14	15	14	14	14	8	6	6	16	17	8	14	14	15	14	14	14	8	6	6	16	17	8	14	14	15	14	14	14	39.8	72578	660	1.4203e-285	21076000000	266710000
Q960Y8	CG18212	aluminum tubes	alt	2	18	18	18	8	7	10	13	14	10	17	14	12	15	14	13	8	7	10	13	14	10	17	14	12	15	14	13	8	7	10	13	14	10	17	14	12	15	14	13	24.9	98592	874	2.6784e-88	12398000000	378670000
B7YZF5	CG42321	-	CG42321	10	18	18	18	7	6	6	11	15	13	13	9	17	12	14	16	7	6	6	11	15	13	13	9	17	12	14	16	7	6	6	11	15	13	13	9	17	12	14	16	14	149.59	1324	5.1257e-180	15040000000	321550000
Q9VVA7	CG9712	Tumor susceptibility gene 101	TSG101	1	13	13	13	4	5	6	11	12	7	11	11	11	11	12	11	4	5	6	11	12	7	11	11	11	11	12	11	4	5	6	11	12	7	11	11	11	11	12	11	34.1	45.19	408	3.3927e-73	19311000000	139460000
E1JJI5	CG2028	Casein kinase Ialpha	CkIalpha	2	7	7	7	4	5	7	6	6	3	5	5	5	6	7	7	4	5	7	6	6	3	5	5	5	6	7	7	4	5	7	6	6	3	5	5	5	6	7	7	22.6	39535	337	6.6165e-13	3554500000	39666000
Q9VDZ1	CG5555	-	CG5555	2	17	17	17	2	3	3	9	13	7	12	9	16	8	13	14	2	3	3	9	13	7	12	9	16	8	13	14	2	3	3	9	13	7	12	9	16	8	13	14	37.3	63138	555	0	17422000000	58168000
Q9VC31	CG31118	RabX4	RabX4	1	6	5	5	2	4	3	5	6	2	6	6	6	6	6	6	2	3	2	4	5	1	5	5	5	5	5	5	2	3	2	4	5	1	5	5	5	5	5	5	31.5	24187	213	5.0222e-18	2820100000	121370000
Q9VU94	CG7002	Hemolectin	Hml	2	4	4	4	4	2	2	2	1	1	2	2	1	3	2	1	4	2	2	2	1	1	2	2	1	3	2	1	4	2	2	2	1	1	2	2	1	3	2	1	1	426.24	3843	0.034755	4588500000	687300000
Q9W060	CG42863	mauve	mv	1	15	15	15	2	3	2	5	7	10	7	4	12	7	6	13	2	3	2	5	7	10	7	4	12	7	6	13	2	3	2	5	7	10	7	4	12	7	6	13	5.2	399.85	3535	1.5979e-47	3666100000	153360000
Q9VNA6	CG16708	Ceramide kinase	Cerk	1	14	14	14	7	5	7	12	14	10	11	11	13	12	12	14	7	5	7	12	14	10	11	11	13	12	12	14	7	5	7	12	14	10	11	11	13	12	12	14	22.7	75.69	687	1.155e-90	18295000000	125180000
Q9VGM1	CG14709	Multidrug resistance protein 4 ortholog	Mrp4	4	13	12	10	4	4	6	8	11	11	8	12	12	6	10	12	3	3	5	7	10	10	7	11	11	6	9	11	2	2	4	5	8	8	5	9	9	4	7	9	11.6	147.88	1316	1.7318e-41	4119800000	307520000
A8DY81	CG34407	Not1	Not1	4	26	26	26	6	7	6	12	17	23	15	21	20	15	24	23	6	7	6	12	17	23	15	21	20	15	24	23	6	7	6	12	17	23	15	21	20	15	24	23	11.5	281.14	2505	2.1059e-72	7148000000	266330000
A1ZBL0	CG9277	beta-Tubulin at 56D	betaTub56D	5	16	16	4	13	12	11	15	15	10	15	14	11	15	13	12	13	12	11	15	15	10	15	14	11	15	13	12	3	2	2	4	4	3	4	4	3	4	4	3	44.5	51296	456	9.0822e-213	27022000000	453270000
Q9VK25	CG5547	Phosphoethanolamine cytidylyltransferase	Pect	4	8	8	8	1	2	3	5	5	2	4	5	6	6	4	4	1	2	3	5	5	2	4	5	6	6	4	4	1	2	3	5	5	2	4	5	6	6	4	4	21.9	44085	393	4.7403e-11	5932100000	34219000
Q1RL12	CG9261	nervana 2	nrv2	4	12	12	12	3	4	4	12	12	8	12	11	12	12	12	11	3	4	4	12	12	8	12	11	12	12	12	11	3	4	4	12	12	8	12	11	12	12	12	11	44.4	36967	322	0	69539000000	170310000
Q9VX92	CG4937	Rho GTPase activating protein at 15B	RhoGAP15B	4	23	23	22	5	8	8	11	15	18	9	11	17	15	14	20	5	8	8	11	15	18	9	11	17	15	14	20	4	7	7	11	15	17	8	10	17	14	14	19	15.3	174.3	1552	4.3299e-44	7148500000	554370000
A4V391	CG5374	Tcp1-like	T-cp1	2	14	14	14	3	3	4	7	8	4	8	10	8	12	13	12	3	3	4	7	8	4	8	10	8	12	13	12	3	3	4	7	8	4	8	10	8	12	13	12	28.9	59556	557	1.8684e-73	7941500000	109270000
Q9W205	CG30092	jitterbug	jbug	4	15	15	15	5	5	6	5	11	12	6	7	12	5	8	13	5	5	6	5	11	12	6	7	12	5	8	13	5	5	6	5	11	12	6	7	12	5	8	13	6.1	318.91	2955	1.3348e-30	3646600000	47279000
A4UZZ4	CG7254	Glycogen phosphorylase	GlyP	2	12	12	12	6	7	5	10	9	7	11	9	9	10	8	8	6	7	5	10	9	7	11	9	9	10	8	8	6	7	5	10	9	7	11	9	9	10	8	8	12.6	96996	844	5.0012e-16	6845200000	320340000
Q9VRF3	CG15445	-	CG15445	1	9	9	9	3	3	3	7	8	4	7	6	8	8	6	7	3	3	3	7	8	4	7	6	8	8	6	7	3	3	3	7	8	4	7	6	8	8	6	7	19.4	69026	618	1.2477e-78	11208000000	203870000
Q9VPN5	CG2720	Hsp70/Hsp90 organizing protein homolog	Hop	1	13	13	13	3	3	4	8	9	4	9	6	8	8	8	8	3	3	4	8	9	4	9	6	8	8	8	8	3	3	4	8	9	4	9	6	8	8	8	8	25.7	55697	490	1.6808e-62	11674000000	16269000
Q9VBS7	CG10550	-	CG10550	1	7	7	7	3	4	5	6	7	3	6	5	6	6	6	5	3	4	5	6	7	3	6	5	6	6	6	5	3	4	5	6	7	3	6	5	6	6	6	5	18.1	49133	425	3.5657e-24	7508400000	94411000
Q0E9M3	CG17800	Down syndrome cell adhesion molecule 1	Dscam1	59	17	17	17	3	4	3	9	14	13	11	16	12	8	13	13	3	4	3	9	14	13	11	16	12	8	13	13	3	4	3	9	14	13	11	16	12	8	13	13	10	222.7	2020	5.0132e-36	6231500000	162330000
Q9VJ75	CG10413	-	CG10413	2	18	18	18	3	6	6	10	16	11	11	12	15	11	12	13	3	6	6	10	16	11	11	12	15	11	12	13	3	6	6	10	16	11	11	12	15	11	12	13	20.6	104.25	941	8.4615e-106	17570000000	93263000
P53501	CG10067	Actin 57B	Act57B	2	19	3	2	16	15	15	18	19	16	19	18	18	18	19	19	3	3	3	3	3	2	3	3	3	3	3	3	2	2	2	2	2	1	2	2	2	2	2	2	52.9	41834	376	1.1879e-281	7419700000	494770000
A8JUZ7	CG15894	-	CG15894	2	7	7	7	3	4	5	1	5	5	3	5	5	2	6	5	3	4	5	1	5	5	3	5	5	2	6	5	3	4	5	1	5	5	3	5	5	2	6	5	5.1	169.53	1598	1.1843e-35	1149400000	9945600
Q9VJ14	CG17492	mind bomb 2	mib2	6	6	6	6	2	2	2	1	4	5	0	3	5	2	2	5	2	2	2	1	4	5	0	3	5	2	2	5	2	2	2	1	4	5	0	3	5	2	2	5	6	114.87	1049	9.9222e-08	1311500000	161490000
Q9W3E2	CG11219	PIP82	PIP82	1	17	17	17	3	4	4	11	14	10	10	11	14	9	11	11	3	4	4	11	14	10	10	11	14	9	11	11	3	4	4	11	14	10	10	11	14	9	11	11	15.6	132.34	1195	5.1184e-77	5841300000	149000000
Q7KUK9	CG17839	-	CG17839	5	19	19	19	6	7	8	15	14	13	16	16	16	13	13	15	6	7	8	15	14	13	16	16	16	13	13	15	6	7	8	15	14	13	16	16	16	13	13	15	12.3	178.53	1656	4.6471e-46	9822400000	121450000
Q5KTT4	CG3845	NAT1	NAT1	2	27	27	27	4	8	8	16	20	16	11	18	21	12	24	21	4	8	8	16	20	16	11	18	21	12	24	21	4	8	8	16	20	16	11	18	21	12	24	21	18.7	166.89	1526	1.1695e-66	20058000000	133400000
Q9V776	CG17453	Cyp317a1	Cyp317a1	2	14	14	14	3	3	4	14	14	6	13	14	13	13	13	14	3	3	4	14	14	6	13	14	13	13	13	14	3	3	4	14	14	6	13	14	13	13	13	14	30.9	60.32	518	5.8761e-145	29832000000	102280000
E2QCP0	CG5825	Histone H3.3A	His3.3A	3	3	3	3	3	3	3	3	3	3	3	3	3	3	3	3	3	3	3	3	3	3	3	3	3	3	3	3	3	3	3	3	3	3	3	3	3	3	3	3	16.9	15328	136	1.5492e-05	23942000000	1028800000
M9PH10	CG1618	comatose	comt	2	15	15	8	3	5	4	9	13	10	10	11	14	10	12	12	3	5	4	9	13	10	10	11	14	10	12	12	1	2	2	4	6	4	4	4	7	5	5	6	22.3	82555	745	4.3043e-33	11071000000	178950000
E1JGZ9	CG30382	-	CG30382	2	7	7	7	2	2	3	6	6	5	6	6	6	6	6	6	2	2	3	6	6	5	6	6	6	6	6	6	2	2	3	6	6	5	6	6	6	6	6	6	28.3	27162	244	3.3146e-14	8974200000	13644000
Q7K4M9	CG15118	-	CG15118	3	16	16	16	3	4	6	14	14	10	15	14	12	15	15	14	3	4	6	14	14	10	15	14	12	15	15	14	3	4	6	14	14	10	15	14	12	15	15	14	34.5	71626	637	6.6401e-250	29083000000	227410000
Q9VS54	CG8593	quemao	qm	2	12	12	12	2	3	2	9	10	5	9	9	10	10	10	9	2	3	2	9	10	5	9	9	10	10	10	9	2	3	2	9	10	5	9	9	10	10	10	9	48.2	38826	338	4.4946e-244	11727000000	47181000
Q9W0L7	CG32479	-	CG32479	2	12	12	12	3	3	5	10	11	11	12	12	10	10	12	11	3	3	5	10	11	11	12	12	10	10	12	11	3	3	5	10	11	11	12	12	10	10	12	11	8.1	164.69	1517	2.1168e-45	10098000000	43083000
M9PB84	CG5920	Ribosomal protein S2	RpS2	3	6	6	6	1	3	3	3	4	2	4	5	5	4	2	4	1	3	3	3	4	2	4	5	5	4	2	4	1	3	3	3	4	2	4	5	5	4	2	4	25.1	28899	267	7.74E-16	2011200000	69390000
Q0E8Q7	CG31731	-	CG31731	3	14	14	14	5	4	4	8	7	10	9	8	14	7	7	12	5	4	4	8	7	10	9	8	14	7	7	12	5	4	4	8	7	10	9	8	14	7	7	12	9.9	182.7	1597	1.7591e-34	4138100000	67665000
P84040	CG31611	His4:CG31611	His4:CG31611	1	6	6	6	5	5	5	5	5	4	6	6	6	5	5	5	5	5	5	5	5	4	6	6	6	5	5	5	5	5	5	5	5	4	6	6	6	5	5	5	57.3	11381	103	7.4812e-19	11226000000	840820000
M9PDQ1	CG10223	Topoisomerase 2	Top2	2	20	20	20	3	5	4	14	19	16	13	18	15	9	17	13	3	5	4	14	19	16	13	18	15	9	17	13	3	5	4	14	19	16	13	18	15	9	17	13	15.8	164.39	1447	1.9829e-61	5520200000	186400000
Q7PLL6	CG17514	-	CG17514	2	15	15	15	4	5	4	6	10	12	6	11	13	6	11	14	4	5	4	6	10	12	6	11	13	6	11	14	4	5	4	6	10	12	6	11	13	6	11	14	7	293.91	2630	1.1491e-27	4851000000	292270000
Q9W077	CG1919	Cuticular protein 62Bc	Cpr62Bc	1	2	2	2	2	2	2	2	2	0	2	2	1	2	2	2	2	2	2	2	2	0	2	2	1	2	2	2	2	2	2	2	2	0	2	2	1	2	2	2	16.1	18683	180	6.9993e-51	2980800000	529870000
Q9V9J3	CG44128	Src oncogene at 42A	Src42A	12	15	15	14	4	5	4	15	14	9	13	13	13	13	14	14	4	5	4	15	14	9	13	13	13	13	14	14	3	4	4	14	13	8	12	12	12	12	13	13	36.6	59069	517	0	29062000000	57945000
Q9VE80	CG7675	-	CG7675	2	14	14	14	5	7	8	12	14	7	13	14	14	13	13	13	5	7	8	12	14	7	13	14	14	13	13	13	5	7	8	12	14	7	13	14	14	13	13	13	44.6	37097	336	3.6704e-165	68044000000	202000000
Q9XYW6	CG5203	CHIP ortholog	CHIP	1	5	5	5	2	3	3	5	5	3	5	5	5	5	4	5	2	3	3	5	5	3	5	5	5	5	4	5	2	3	3	5	5	3	5	5	5	5	4	5	21.5	33864	289	7.0982e-15	4177800000	227040000
M9PDW8	CG34417	-	CG34417	16	12	12	12	2	3	4	4	7	4	7	7	11	6	7	6	2	3	4	4	7	4	7	7	11	6	7	6	2	3	4	4	7	4	7	7	11	6	7	6	2.8	580.2	5182	4.451e-36	3415700000	59968000
Q9VGG5	CG6977	Cadherin 87A	Cad87A	1	29	29	29	6	6	5	20	21	20	20	22	22	19	22	20	6	6	5	20	21	20	20	22	22	19	22	20	6	6	5	20	21	20	20	22	22	19	22	20	17.6	217.55	1975	7.2141e-165	10861000000	150610000
Q9VHX2	CG3223	-	CG3223	1	5	5	5	4	4	3	4	3	1	4	3	5	4	4	2	4	4	3	4	3	1	4	3	5	4	4	2	4	4	3	4	3	1	4	3	5	4	4	2	11.3	45123	415	2.9603e-33	4339000000	168200000
Q9VAE7	CG31038	-	CG31038	3	11	11	11	5	4	5	8	8	8	7	7	10	8	7	6	5	4	5	8	8	8	7	7	10	8	7	6	5	4	5	8	8	8	7	7	10	8	7	6	16.3	77.99	730	1.4532e-36	3502100000	50346000
Q9VL02	CG5395	no mitochondrial derivative	nmd	1	2	2	2	1	1	2	2	2	2	2	2	2	2	2	2	1	1	2	2	2	2	2	2	2	2	2	2	1	1	2	2	2	2	2	2	2	2	2	2	4.6	41563	369	0.0021755	2245900000	33230000
P08120	CG4145	Collagen type IV	Cg25C	1	2	2	2	2	2	2	2	2	2	1	1	1	1	1	2	2	2	2	2	2	2	1	1	1	1	1	2	2	2	2	2	2	2	1	1	1	1	1	2	1.2	174.3	1779	0.00010505	890400000	49137000
Q9V3V6	CG10370	Regulatory particle triple-A ATPase 5	Rpt5	1	15	15	14	6	6	5	11	11	5	12	10	11	13	13	11	6	6	5	11	11	5	12	10	11	13	13	11	5	5	4	10	10	4	11	9	10	12	12	10	42.1	47806	428	2.6925e-83	14172000000	166530000
Q9VIK2	CG9317	-	CG9317	9	9	9	9	4	5	5	8	9	8	8	8	6	8	9	8	4	5	5	8	9	8	8	8	6	8	9	8	4	5	5	8	9	8	8	8	6	8	9	8	10.4	76192	674	7.122e-43	11665000000	157780000
Q32KD2	CG12196	eggless	egg	1	33	33	33	5	10	8	23	30	28	24	29	26	23	29	30	5	10	8	23	30	28	24	29	26	23	29	30	5	10	8	23	30	28	24	29	26	23	29	30	31	141.94	1262	0	20708000000	771380000
Q0KI81	CG42327	-	CG42327	1	15	15	15	5	4	4	13	13	12	14	14	11	13	12	12	5	4	4	13	13	12	14	14	11	13	12	12	5	4	4	13	13	12	14	14	11	13	12	12	12.2	153.86	1429	7.25E-54	18023000000	1858100000
P29843	CG8937	Heat shock protein cognate 1	Hsc70-1	3	9	2	2	5	6	7	6	6	6	7	7	9	6	7	6	1	1	2	1	1	1	2	2	2	1	2	1	1	1	2	1	1	1	2	2	2	1	2	1	16.1	70686	641	1.2628e-133	736850000	89023000
D3DML3	CG7392	Connector of kinase to AP-1	Cka	4	5	5	5	2	1	2	3	2	3	3	3	4	3	3	3	2	1	2	3	2	3	3	3	4	3	3	3	2	1	2	3	2	3	3	3	4	3	3	3	10.4	80113	749	1.4425e-33	2678600000	91895000
Q8IQA9	CG17352	-	CG17352	5	13	13	13	4	3	4	8	12	10	12	10	13	11	11	12	4	3	4	8	12	10	12	10	13	11	11	12	4	3	4	8	12	10	12	10	13	11	11	12	16	107.09	965	1.0815e-61	10296000000	133510000
Q9Y165	CG15437	modifier of rpr and grim, ubiquitously expressed	morgue	1	12	12	12	3	4	4	11	11	7	11	11	11	11	11	11	3	4	4	11	11	7	11	11	11	11	11	11	3	4	4	11	11	7	11	11	11	11	11	11	29.7	55877	491	1.7422e-153	15439000000	74437000
M9NCV1	CG6549	four way stop	fws	2	7	7	7	3	3	2	3	2	0	4	2	2	7	7	5	3	3	2	3	2	0	4	2	2	7	7	5	3	3	2	3	2	0	4	2	2	7	7	5	12.4	84953	751	2.8057e-14	2001100000	72851000
Q9VQM0	CG9660	toucan	toc	10	3	3	3	1	1	1	1	1	1	2	2	1	1	1	1	1	1	1	1	1	1	2	2	1	1	1	1	1	1	1	1	1	1	2	2	1	1	1	1	1.3	234.12	2162	0.36637	2618700000	32007000
Q7K3J0	CG8258	-	CG8258	1	7	7	7	2	2	4	6	7	2	4	6	5	6	6	6	2	2	4	6	7	2	4	6	5	6	6	6	2	2	4	6	7	2	4	6	5	6	6	6	13.4	59432	546	2.9163e-11	4307400000	39110000
Q8WR08	CG18250	Dystroglycan	Dg	3	6	6	6	4	4	3	4	6	4	5	4	5	6	6	5	4	4	3	4	6	4	5	4	5	6	6	5	4	4	3	4	6	4	5	4	5	6	6	5	5.3	129.58	1179	1.4534e-11	6086000000	778200000
Q9W2U2	CG32687	-	CG32687	1	4	4	4	1	2	2	4	2	1	3	2	3	3	3	3	1	2	2	4	2	1	3	2	3	3	3	3	1	2	2	4	2	1	3	2	3	3	3	3	12.7	41333	377	1.1804e-17	2270400000	144430000
Q8MSS1	CG6450	lava lamp	lva	1	10	10	10	3	3	3	6	5	6	3	5	5	6	5	3	3	3	3	6	5	6	3	5	5	6	5	3	3	3	3	6	5	6	3	5	5	6	5	3	3.9	315.9	2779	3.285e-21	1444000000	67084000
A8JNK4	CG15015	Cdc42-interacting protein 4	Cip4	10	8	8	8	2	2	3	7	7	5	6	5	7	7	6	6	2	2	3	7	7	5	6	5	7	7	6	6	2	2	3	7	7	5	6	5	7	7	6	6	13.2	74102	665	5.2407e-23	6497000000	24083000
Q9VDW6	CG34157	Dystrophin	Dys	8	27	27	27	10	9	8	22	21	12	16	18	13	20	19	19	10	9	8	22	21	12	16	18	13	20	19	19	10	9	8	22	21	12	16	18	13	20	19	19	9.6	414.18	3630	3.969e-100	3987500000	41625000
A1ZAM0	CG6665	-	CG6665	2	2	2	2	1	2	1	2	2	0	1	2	1	2	2	1	1	2	1	2	2	0	1	2	1	2	2	1	1	2	1	2	2	0	1	2	1	2	2	1	5.7	39037	349	0.0008619	2997100000	263770000
H9XVL5	CG17245	Plexin B	PlexB	2	18	18	18	9	8	8	16	17	16	17	14	16	16	17	15	9	8	8	16	17	16	17	14	16	16	17	15	9	8	8	16	17	16	17	14	16	16	17	15	8.8	231.68	2051	6.3254e-41	13234000000	117700000
Q9V9K7	CG7843	-	Ars2	1	7	7	7	3	2	3	7	7	6	6	7	4	7	7	6	3	2	3	7	7	6	6	7	4	7	7	6	3	2	3	7	7	6	6	7	4	7	7	6	7.1	107.22	943	7.0041e-11	3651100000	180300000
M9MRK7	CG42555	tweek	tweek	4	28	28	27	3	3	3	3	4	13	3	4	21	5	3	20	3	3	3	3	4	13	3	4	21	5	3	20	3	3	3	3	4	13	3	4	20	5	3	20	6.7	569.28	5116	1.7996e-141	3050600000	58212000
Q962I2	CG2849	Ras-like protein A	Rala	1	5	5	1	3	3	3	5	5	4	4	5	5	5	5	4	3	3	3	5	5	4	4	5	5	5	5	4	1	1	1	1	1	1	1	1	1	1	1	1	23.9	22436	197	8.0391e-11	10499000000	35248000
Q9GYV5	CG16910	kenny	key	1	4	4	4	2	2	2	4	3	1	3	4	4	3	3	2	2	2	2	4	3	1	3	4	4	3	3	2	2	2	2	4	3	1	3	4	4	3	3	2	11.1	43879	387	6.969e-05	1730100000	62263000
M9PEM2	CG34126	-	CG34126	5	23	23	23	5	7	6	11	16	18	13	15	18	7	17	18	5	7	6	11	16	18	13	15	18	7	17	18	5	7	6	11	16	18	13	15	18	7	17	18	17.9	166.24	1518	9.3443e-97	4951200000	69159000
P26686	CG10851	B52	B52	10	9	9	9	3	4	4	8	9	7	9	8	6	9	9	8	3	4	4	8	9	7	9	8	6	9	9	8	3	4	4	8	9	7	9	8	6	9	9	8	18.9	42813	376	1.6894e-14	7897800000	99618000
Q7K486	CG5721	-	CG5721	1	7	7	7	3	4	6	6	6	2	5	5	4	7	5	5	3	4	6	6	6	2	5	5	4	7	5	5	3	4	6	6	6	2	5	5	4	7	5	5	18.8	51378	464	6.8191e-13	2888800000	65605000
E1JGV3	CG2835	G protein alpha s subunit	Galphas	6	6	6	5	3	1	2	6	6	2	5	6	5	6	6	6	3	1	2	6	6	2	5	6	5	6	6	6	2	0	1	5	5	1	4	5	4	5	5	5	16.9	44998	385	6.9909e-11	10062000000	66975000
Q7KK54	CG6446	Sema-1b	Sema-1b	1	11	11	11	2	3	3	9	10	7	8	7	5	11	9	6	2	3	3	9	10	7	8	7	5	11	9	6	2	3	3	9	10	7	8	7	5	11	9	6	19	85197	770	2.8025e-50	5711200000	579970000
Q9VL16	CG5676	-	CG5676	1	4	4	4	2	2	3	4	3	3	4	4	4	3	4	4	2	2	3	4	3	3	4	4	4	3	4	4	2	2	3	4	3	3	4	4	4	3	4	4	23.1	17309	156	9.5029e-09	6287000000	31557000
A8DZ29	CG10811	eukaryotic translation initiation factor 4G	eIF4G	2	26	26	26	5	13	10	17	21	20	14	20	21	11	24	22	5	13	10	17	21	20	14	20	21	11	24	22	5	13	10	17	21	20	14	20	21	11	24	22	17	211.12	1919	8.7286e-90	10635000000	24221000
Q9W266	CG3413	windpipe	wdp	1	5	5	5	2	2	1	5	5	3	5	4	5	4	4	4	2	2	1	5	5	3	5	4	5	4	4	4	2	2	1	5	5	3	5	4	5	4	4	4	7.2	74.71	677	2.6878e-08	9217400000	26264000
E1JIM4	CG5000	mini spindles	msps	2	27	27	27	4	9	8	16	21	17	14	16	16	13	23	19	4	9	8	16	21	17	14	16	16	13	23	19	4	9	8	16	21	17	14	16	16	13	23	19	16.1	226.84	2050	3.768e-77	4918200000	134350000
Q24212	CG12473	stoned B	stnB	1	12	12	12	2	3	3	9	11	9	9	10	7	9	10	10	2	3	3	9	11	9	9	10	7	9	10	10	2	3	3	9	11	9	9	10	7	9	10	10	15.4	137.78	1262	1.1842e-59	2682200000	29645000
Q7KMQ0	CG1341	Regulatory particle triple-A ATPase 1	Rpt1	3	9	9	9	3	3	3	7	6	2	6	5	8	7	6	6	3	3	3	7	6	2	6	5	8	7	6	6	3	3	3	7	6	2	6	5	8	7	6	6	22.2	48541	433	2.421e-31	5991200000	111840000
Q06559	CG6779	Ribosomal protein S3	RpS3	1	14	14	14	6	4	4	9	10	2	8	8	11	9	11	10	6	4	4	9	10	2	8	8	11	9	11	10	6	4	4	9	10	2	8	8	11	9	11	10	50.4	27471	246	6.0427e-19	18133000000	61639000
Q9VKE2	CG16963	Crystallin	Cry	1	5	5	5	5	5	5	3	4	3	3	3	4	3	4	3	5	5	5	3	4	3	3	3	4	3	4	3	5	5	5	3	4	3	3	3	4	3	4	3	11.9	55878	477	7.256e-22	2936000000	173010000
M9PBJ1	CG33484	zormin	zormin	8	15	10	9	5	5	5	7	9	8	7	10	11	8	10	11	3	3	3	4	6	5	4	7	7	5	7	8	2	2	2	3	5	4	3	6	6	4	6	7	4.4	412.84	3664	2.6541e-32	3605100000	397970000
P20240	CG5581	Otefin	Ote	1	3	3	3	1	2	3	1	2	0	1	1	0	0	2	1	1	2	3	1	2	0	1	1	0	0	2	1	1	2	3	1	2	0	1	1	0	0	2	1	9	46583	424	2.0681e-05	267860000	19378000
Q9XZ11	CG7139	-	CG7139	2	11	11	11	3	3	4	6	7	8	7	6	10	7	8	9	3	3	4	6	7	8	7	6	10	7	8	9	3	3	4	6	7	8	7	6	10	7	8	9	12.3	109.36	969	2.271e-20	3109100000	71211000
Q9VYQ8	CG1490	Ubiquitin-specific protease 7	Usp7	1	18	18	18	2	4	3	9	10	10	11	11	14	8	10	11	2	4	3	9	10	10	11	11	14	8	10	11	2	4	3	9	10	10	11	11	14	8	10	11	17.2	130.44	1129	1.811e-55	5682500000	49699000
P22815	CG8285	bride of sevenless	boss	1	9	9	9	5	5	5	7	8	5	7	6	7	6	7	7	5	5	5	7	8	5	7	6	7	6	7	7	5	5	5	7	8	5	7	6	7	6	7	7	11.7	99949	896	8.769e-60	3321000000	101710000
Q9VZU7	CG12082	-	CG12082	1	24	24	24	9	10	10	19	22	18	22	20	22	21	21	20	9	10	10	19	22	18	22	20	22	21	21	20	9	10	10	19	22	18	22	20	22	21	21	20	35.1	92091	827	1.9947e-175	26344000000	88872000
Q0KI92	CG12814	-	CG12814	2	7	7	6	1	2	3	5	5	3	5	6	6	5	5	5	1	2	3	5	5	3	5	6	6	5	5	5	0	1	2	4	4	3	4	5	5	4	4	4	15.7	45021	408	6.4185e-12	4701800000	106140000
Q9VQY4	CG2969	ABC transporter expressed in trachea	Atet	2	10	10	10	1	2	4	8	8	7	7	7	10	7	8	9	1	2	4	8	8	7	7	7	10	7	8	9	1	2	4	8	8	7	7	7	10	7	8	9	16.1	90965	832	6.2584e-29	5391600000	67607000
O46037	CG3299	Vinculin	Vinc	1	21	21	21	2	6	4	16	18	11	12	15	11	18	17	17	2	6	4	16	18	11	12	15	11	18	17	17	2	6	4	16	18	11	12	15	11	18	17	17	28.1	106.3	961	2.4369e-98	8264500000	51239000
Q9W0H9	CG9139	Rabaptin-5-associated exchange factor for Rab5 ortholog (H. sapiens) ÊÊÊÊÊÊÊÊÊÊÊÊÊÊÊÊÊÊÊÊÊÊÊÊÊÊÊÊÊÊ	Rabex-5	1	11	11	11	2	4	4	10	10	5	6	9	6	10	11	10	2	4	4	10	10	5	6	9	6	10	11	10	2	4	4	10	10	5	6	9	6	10	11	10	19	76664	696	4.6199e-31	5406600000	9584600
M9PHV3	CG32555	Rho GTPase activating protein p190	RhoGAPp190	6	9	9	9	4	5	5	7	6	9	5	7	8	5	8	8	4	5	5	7	6	9	5	7	8	5	8	8	4	5	5	7	6	9	5	7	8	5	8	8	6.5	185.23	1621	2.6889e-21	1789400000	54075000
A8DY79	CG42344	bruchpilot	brp	3	11	11	11	1	6	3	1	8	5	3	7	7	5	7	4	1	6	3	1	8	5	3	7	7	5	7	4	1	6	3	1	8	5	3	7	7	5	7	4	6.2	206.72	1786	1.462e-14	761900000	7234400
P54351	CG33101	N-ethylmaleimide-sensitive factor 2	Nsf2	1	13	6	6	3	5	5	11	12	9	11	12	11	10	13	10	1	2	3	6	5	3	5	5	4	5	6	4	1	2	3	6	5	3	5	5	4	5	6	4	19.4	83433	752	1.0171e-41	2394300000	46835000
P32392	CG7558	Actin-related protein 3	Arp3	2	18	18	18	2	3	6	15	17	6	14	17	10	13	14	13	2	3	6	15	17	6	14	17	10	13	14	13	2	3	6	15	17	6	14	17	10	13	14	13	54.5	47032	418	1.111e-238	43648000000	349340000
Q8IPJ4	CG11328	Na[+]/H[+] hydrogen exchanger 3	Nhe3	6	7	7	7	2	2	2	5	6	4	6	6	7	5	7	7	2	2	2	5	6	4	6	6	7	5	7	7	2	2	2	5	6	4	6	6	7	5	7	7	11	78468	711	4.1113e-140	10907000000	165920000
Q7KVR8	CG9113	Adaptor Protein complex 1, gamma subunit	AP-1gamma	4	6	6	6	2	3	3	2	3	3	4	3	5	4	3	4	2	3	3	2	3	3	4	3	5	4	3	4	2	3	3	2	3	3	4	3	5	4	3	4	6.9	106.92	982	1.2994e-07	1629500000	28015000
P04052	CG1554	RNA polymerase II 215kD subunit	RpII215	2	19	19	18	4	5	7	10	13	12	11	15	10	11	15	14	4	5	7	10	13	12	11	15	10	11	15	14	4	5	7	10	13	12	11	15	9	11	15	14	11	209.17	1887	1.8917e-28	5969700000	13644000
Q9VSR8	CG5653	-	CG5653	1	11	11	11	3	2	3	8	11	3	10	10	9	10	7	7	3	2	3	8	11	3	10	10	9	10	7	7	3	2	3	8	11	3	10	10	9	10	7	7	27.7	54035	476	2.9614e-45	8898600000	71487000
Q9VXM4	CG9066	membrane steroid binding protein	MSBP	1	2	2	2	1	1	1	1	1	1	1	1	1	1	2	2	1	1	1	1	1	1	1	1	1	1	2	2	1	1	1	1	1	1	1	1	1	1	2	2	9.3	27.92	248	0.23053	645440000	4756300
O97394	CG5227	sidekick	sdk	3	7	7	7	0	1	2	4	4	4	5	4	6	6	5	4	0	1	2	4	4	4	5	4	6	6	5	4	0	1	2	4	4	4	5	4	6	6	5	4	3.7	247.17	2232	1.1416e-14	1632900000	0
P42787	CG4122	silver	svr	8	23	23	23	3	5	5	13	17	14	15	15	22	15	19	15	3	5	5	13	17	14	15	15	22	15	19	15	3	5	5	13	17	14	15	15	22	15	19	15	17.2	162.43	1437	7.8726e-45	6407600000	5106200
P18106	CG8874	FER ortholog (H. sapiens)	FER	4	9	8	8	5	4	5	8	8	8	9	7	7	7	8	8	4	3	4	7	7	7	8	7	6	6	7	8	4	3	4	7	7	7	8	7	6	6	7	8	7.8	150.26	1325	2.4313e-46	5805200000	68304000
Q9VKJ6	CG6230	-	CG6230	1	8	8	8	2	2	2	3	5	2	4	5	2	5	6	8	2	2	2	3	5	2	4	5	2	5	6	8	2	2	2	3	5	2	4	5	2	5	6	8	7.3	136.43	1225	9.2226e-12	2189700000	15446000
A4V303	CG8977	Cctgamma	Cctgamma	2	8	8	8	1	3	3	4	6	1	6	5	6	6	6	3	1	3	3	4	6	1	6	5	6	6	6	3	1	3	3	4	6	1	6	5	6	6	6	3	14.9	59394	544	1.8188e-10	3329400000	56947000
A4V2B8	CG17520	casein kinase IIalpha	CkIIalpha	2	8	7	7	4	4	3	8	8	5	7	7	7	7	8	8	3	3	2	7	7	4	6	6	6	6	7	7	3	3	2	7	7	4	6	6	6	6	7	7	30.1	39959	336	6.7183e-48	4786400000	20529000
Q9VZX0	CG9970	-	CG9970	1	1	1	1	1	0	1	1	0	0	1	0	0	0	0	0	1	0	1	1	0	0	1	0	0	0	0	0	1	0	1	1	0	0	1	0	0	0	0	0	2.5	56142	484	0.0043674	166790000	94960000
M9PF24	CG5433	Kinesin light chain	Klc	3	5	5	5	2	2	2	5	4	3	4	5	5	4	5	3	2	2	2	5	4	3	4	5	5	4	5	3	2	2	2	5	4	3	4	5	5	4	5	3	9.8	58044	508	2.9241e-13	2519400000	37188000
Q86P18	CG33970	-	CG33970	2	10	9	9	3	1	3	8	7	5	8	6	8	7	7	7	3	1	3	7	7	5	8	6	8	7	7	7	3	1	3	7	7	5	8	6	8	7	7	7	14.7	85973	777	7.7449e-69	8450500000	53865000
A1ZA66	CG44162	Stretchin-Mlck	Strn-Mlck	6	5	5	5	2	2	2	2	1	1	1	2	3	2	2	1	2	2	2	2	1	1	1	2	3	2	2	1	2	2	2	2	1	1	1	2	3	2	2	1	4.6	1036.8	9270	0.00035328	871320000	36094000
A1Z7S0	CG8014	Receptor mediated endocytosis 8	Rme-8	1	14	14	14	3	4	4	6	7	8	6	8	7	2	9	11	3	4	4	6	7	8	6	8	7	2	9	11	3	4	4	6	7	8	6	8	7	2	9	11	6.5	272.54	2408	6.0322e-21	1127200000	49493000
Q8IQH0	CG6827	Neurexin IV	Nrx-IV	2	10	10	10	2	3	3	5	6	5	6	7	10	6	6	6	2	3	3	5	6	5	6	7	10	6	6	6	2	3	3	5	6	5	6	7	10	6	6	6	7.5	145.13	1284	3.5334e-13	4752900000	82423000
M9PFS0	CG5092	Target of rapamycin	Tor	2	12	12	12	1	4	2	2	4	6	3	4	10	4	6	7	1	4	2	2	4	6	3	4	10	4	6	7	1	4	2	2	4	6	3	4	10	4	6	7	5.1	281.16	2471	2.9378e-15	1514400000	846760
Q9VU17	CG10960	-	CG10960	2	7	6	6	3	3	4	6	6	6	6	6	6	7	6	6	2	2	3	5	5	5	5	5	5	6	5	5	2	2	3	5	5	5	5	5	5	6	5	5	14.1	58413	539	4.3868e-65	11324000000	139060000
Q0KHZ9	CG11958	Calnexin 99A	Cnx99A	3	6	6	6	3	2	1	3	4	2	3	4	3	5	5	3	3	2	1	3	4	2	3	4	3	5	5	3	3	2	1	3	4	2	3	4	3	5	5	3	9.7	73439	647	6.7509e-12	3226600000	43661000
P54357	CG3201	Myosin light chain cytoplasmic	Mlc-c	2	4	4	4	2	1	2	4	4	2	3	4	2	3	4	3	2	1	2	4	4	2	3	4	2	3	4	3	2	1	2	4	4	2	3	4	2	3	4	3	37.4	16613	147	1.5676e-22	2643000000	23135000
B7Z0Y0	CG11387	cut	ct	5	5	5	5	0	0	2	5	4	4	5	4	3	5	5	4	0	0	2	5	4	4	5	4	3	5	5	4	0	0	2	5	4	4	5	4	3	5	5	4	2.2	256.59	2383	2.1104e-06	898950000	0
Q9W179	CG4527	Sterile20-like kinase	slik	4	14	14	14	3	3	3	10	12	11	9	9	12	10	14	8	3	3	3	10	12	11	9	9	12	10	14	8	3	3	3	10	12	11	9	9	12	10	14	8	8.3	192.13	1703	2.086e-24	5602300000	45282000
Q9VWH7	CG3400	6-phosphofructo-2-kinase	Pfrx	2	2	2	2	2	2	2	2	2	1	2	2	2	2	2	2	2	2	2	2	2	1	2	2	2	2	2	2	2	2	2	2	2	1	2	2	2	2	2	2	2.9	79.16	716	0.0038022	1529600000	39269000
O62619	CG7070	Pyruvate kinase	PyK	2	6	6	6	4	5	5	5	5	3	5	5	5	5	5	5	4	5	5	5	5	3	5	5	5	5	5	5	4	5	5	5	5	3	5	5	5	5	5	5	16.1	57.44	533	8.1499e-87	4056000000	67538000
Q9V4E7	CG1732	-	CG1732	2	5	5	5	3	2	3	3	3	1	4	4	5	4	3	4	3	2	3	3	3	1	4	4	5	4	3	4	3	2	3	3	3	1	4	4	5	4	3	4	8.8	72298	636	1.2275e-54	2928100000	44471000
Q9W3K9	CG2254	-	CG2254	1	9	9	9	3	4	2	8	9	6	9	9	9	9	9	9	3	4	2	8	9	6	9	9	9	9	9	9	3	4	2	8	9	6	9	9	9	9	9	9	28.4	35575	320	1.0841e-42	19590000000	38230000
Q8IQ80	CG8588	pastrel	pst	2	6	6	6	0	2	3	3	6	2	5	6	5	6	6	6	0	2	3	3	6	2	5	6	5	6	6	6	0	2	3	3	6	2	5	6	5	6	6	6	9.6	77442	707	1.3245e-13	2871000000	0
Q9W414	CG3455	Regulatory particle triple-A ATPase 4	Rpt4	2	7	7	7	3	4	4	7	7	2	6	6	6	6	6	6	3	4	4	7	7	2	6	6	6	6	6	6	3	4	4	7	7	2	6	6	6	6	6	6	20.4	44911	397	8.443e-47	11469000000	108920000
Q9W330	CG3001	Hexokinase A	Hex-A	2	7	7	7	3	4	4	6	6	4	6	6	6	6	6	6	3	4	4	6	6	4	6	6	6	6	6	6	3	4	4	6	6	4	6	6	6	6	6	6	16.1	59228	541	4.6301e-31	5981700000	39488000
P32866	CG17998	G protein-coupled receptor kinase 2	Gprk2	1	8	8	8	3	1	2	7	7	4	6	7	7	7	7	5	3	1	2	7	7	4	6	7	7	7	7	5	3	1	2	7	7	4	6	7	7	7	7	5	13.2	80685	714	1.1179e-18	5330200000	21180000
Q7KTG2	CG15828	Apolipoprotein lipid transfer particle	Apoltp	1	13	13	13	12	10	8	10	7	6	8	9	5	9	7	7	12	10	8	10	7	6	8	9	5	9	7	7	12	10	8	10	7	6	8	9	5	9	7	7	3.2	494.31	4333	2.7334e-18	2102600000	94548000
M9MRG2	CG4747	-	CG4747	2	6	6	6	2	2	1	5	5	3	4	2	4	3	5	2	2	2	1	5	5	3	4	2	4	3	5	2	2	2	1	5	5	3	4	2	4	3	5	2	12.4	65353	603	5.6628e-24	2552800000	265050000
Q6NNV7	CG40485	-	CG40485	2	4	4	4	1	2	3	3	3	2	2	3	3	3	2	4	1	2	3	3	3	2	2	3	3	3	2	4	1	2	3	3	3	2	2	3	3	3	2	4	17	27301	247	1.4859e-39	3646500000	17821000
Q7KN85	CG8322	ATP citrate lyase	ATPCL	2	11	11	11	4	3	2	6	8	3	6	4	7	6	5	5	4	3	2	6	8	3	6	4	7	6	5	5	4	3	2	6	8	3	6	4	7	6	5	5	13.2	121.4	1112	6.2124e-34	3375100000	75709000
M9PGA2	CG43079	neuromusculin	nrm	6	7	7	7	3	2	3	3	4	2	3	5	4	3	4	5	3	2	3	3	4	2	3	5	4	3	4	5	3	2	3	3	4	2	3	5	4	3	4	5	4.3	244.59	2192	6.2125e-12	1481400000	70787000
P19109	CG10279	Rm62	Rm62	8	12	12	11	1	2	4	9	8	8	8	9	8	9	8	7	1	2	4	9	8	8	8	9	8	9	8	7	0	1	3	8	7	7	7	8	7	8	7	6	21.8	78547	719	5.1505e-44	4211300000	1141200
M9PEG1	CG44195	-	CG44195	1	7	7	7	2	2	2	4	6	3	6	6	7	4	6	6	2	2	2	4	6	3	6	6	7	4	6	6	2	2	2	4	6	3	6	6	7	4	6	6	12.1	75619	694	5.5866e-124	23810000000	3887900000
A1Z6Z4	CG11140	Aldehyde dehydrogenase type III	Aldh-III	5	15	15	15	4	4	5	14	14	3	12	11	10	13	13	14	4	4	5	14	14	3	12	11	10	13	13	14	4	4	5	14	14	3	12	11	10	13	13	14	29.3	62967	563	6.3625e-108	13771000000	94441000
Q9W2M0	CG4030	Rabaptin-5	Rbpn-5	1	19	19	19	3	5	1	12	13	6	13	12	17	11	13	11	3	5	1	12	13	6	13	12	17	11	13	11	3	5	1	12	13	6	13	12	17	11	13	11	32.5	74971	647	6.9834e-141	9762100000	158420000
Q9VPY2	CG5105	Phospholipase A2 activator protein	Plap	1	11	11	11	4	4	5	10	10	6	10	10	11	10	10	11	4	4	5	10	10	6	10	10	11	10	10	11	4	4	5	10	10	6	10	10	11	10	10	11	17	85.75	787	3.2641e-51	6992000000	59064000
Q9VU19	CG11009	Wbp2 ortholog	Wbp2	5	6	6	6	2	2	3	4	5	3	5	5	5	3	4	4	2	2	3	4	5	3	5	5	5	3	4	4	2	2	3	4	5	3	5	5	5	3	4	4	22.9	40226	384	1.0166e-69	18194000000	33230000
Q9VV46	CG4784	Cuticular protein 72Ec	Cpr72Ec	1	6	6	6	6	6	3	2	5	4	3	3	2	4	4	3	6	6	3	2	5	4	3	3	2	4	4	3	6	6	3	2	5	4	3	3	2	4	4	3	14.9	50565	429	6.1714e-06	1421600000	225970000
Q9VB23	CG5643	widerborst	wdb	1	10	10	10	2	1	3	7	9	4	7	8	6	7	10	9	2	1	3	7	9	4	7	8	6	7	10	9	2	1	3	7	9	4	7	8	6	7	10	9	21	59726	524	7.7637e-32	10232000000	31151000
M9MRX4	CG42734	Ankyrin 2	Ank2	33	15	13	13	10	10	8	10	9	9	11	13	11	11	13	13	8	8	6	9	7	7	10	11	9	10	11	11	8	8	6	9	7	7	10	11	9	10	11	11	1.4	1488.3	13559	2.1913e-30	2178600000	61730000
Q9VZV5	CG32486	-	CG32486	1	6	6	6	1	3	2	4	5	3	5	6	5	4	5	6	1	3	2	4	5	3	5	6	5	4	5	6	1	3	2	4	5	3	5	6	5	4	5	6	14.6	45395	412	3.1159e-10	2688800000	26619000
O77062	CG3747	Excitatory amino acid transporter 1	Eaat1	1	4	4	4	2	3	2	3	3	3	3	4	2	3	3	3	2	3	2	3	3	3	3	4	2	3	3	3	2	3	2	3	3	3	3	4	2	3	3	3	9.4	52359	479	2.7349e-07	5211500000	98194000
Q9VAX7	CG4869	beta-Tubulin at 97EF	betaTub97EF	2	14	7	7	8	8	6	12	12	8	12	11	8	12	9	8	3	3	2	6	6	4	6	6	4	6	5	4	3	3	2	6	6	4	6	6	4	6	5	4	32.2	58.57	522	8.5943e-143	5042800000	71150000
Q9VKI8	CG6287	-	CG6287	1	8	8	8	2	3	4	7	7	3	6	6	8	7	7	7	2	3	4	7	7	3	6	6	8	7	7	7	2	3	4	7	7	3	6	6	8	7	7	7	30.7	35234	332	1.178e-34	6920000000	14445000
Q7PLG1	CG40178	-	CG40178	2	13	13	13	3	3	2	6	9	7	7	7	9	8	8	11	3	3	2	6	9	7	7	7	9	8	8	11	3	3	2	6	9	7	7	7	9	8	8	11	14.9	91769	780	1.8171e-85	5000500000	60748000
P00334	CG3481	Alcohol dehydrogenase	Adh	1	7	7	7	3	3	4	5	6	1	5	7	5	5	6	5	3	3	4	5	6	1	5	7	5	5	6	5	3	3	4	5	6	1	5	7	5	5	6	5	34	27761	256	3.475e-14	5592200000	81434000
Q9VHL2	CG8351	Tcp-1eta	Tcp-1eta	1	7	7	7	4	4	3	6	5	1	6	5	5	7	5	6	4	4	3	6	5	1	6	5	5	7	5	6	4	4	3	6	5	1	6	5	5	7	5	6	16.5	59386	544	7.6718e-46	2890900000	60331000
Q7KSA0	CG17838	Syncrip	Syp	6	17	17	3	2	3	3	12	10	3	11	11	15	8	9	10	2	3	3	12	10	3	11	11	15	8	9	10	1	1	1	2	2	1	2	3	3	2	2	2	24.3	77554	711	7.4441e-98	17342000000	43936000
Q7K4I5	CG8892	-	CG8892	1	7	7	7	3	4	4	7	5	4	5	6	4	7	4	6	3	4	4	7	5	4	5	6	4	7	4	6	3	4	4	7	5	4	5	6	4	7	4	6	17.5	55118	496	1.0093e-21	2591700000	16465000
Q9VGH1	CG14728	shadow	sad	1	7	7	7	3	2	3	5	7	4	4	5	5	5	5	5	3	2	3	5	7	4	4	5	5	5	5	5	3	2	3	5	7	4	4	5	5	5	5	5	18.8	59.63	520	1.024e-17	3136400000	29659000
P48601	CG5289	Regulatory particle triple-A ATPase 2	Rpt2	1	7	6	6	4	4	4	6	6	6	7	6	6	6	6	6	3	3	3	5	5	5	6	5	5	5	5	5	3	3	3	5	5	5	6	5	5	5	5	5	23.2	49323	439	1.8088e-71	8102700000	28060000
Q9VH93	CG9444	-	CG9444	1	6	6	6	2	1	3	6	6	6	6	5	6	5	5	6	2	1	3	6	6	6	6	5	6	5	5	6	2	1	3	6	6	6	6	5	6	5	5	6	13.1	63076	557	5.0295e-71	5546100000	57576000
Q9VE34	CG14299	-	CG14299	2	11	11	11	1	4	5	4	5	4	4	8	9	4	4	11	1	4	5	4	5	4	4	8	9	4	4	11	1	4	5	4	5	4	4	8	9	4	4	11	4.7	280.69	2455	4.8367e-15	1405200000	49164000
E1JJ78	CG2520	like-AP180	lap	3	14	14	14	2	4	4	11	11	4	9	10	11	9	10	9	2	4	4	11	11	4	9	10	11	9	10	9	2	4	4	11	11	4	9	10	11	9	10	9	28.4	84218	788	1.0574e-253	10142000000	20802000
Q24478	CG6384	Centrosomal protein 190kD	Cp190	1	21	21	21	3	8	6	12	17	14	12	15	16	10	14	14	3	8	6	12	17	14	12	15	16	10	14	14	3	8	6	12	17	14	12	15	16	10	14	14	20.9	121.68	1096	3.9987e-57	6932600000	96966000
Q24388	CG6806	Larval serum protein 2	Lsp2	1	9	9	9	7	7	5	7	7	4	6	7	6	7	8	6	7	7	5	7	7	4	6	7	6	7	8	6	7	7	5	7	7	4	6	7	6	7	8	6	17.8	83347	701	8.0622e-151	9179800000	962710000
Q7KUA4	CG7528	Ubiquitin activating enzyme 2	Uba2	1	14	14	14	2	2	4	14	14	11	13	13	12	13	14	12	2	2	4	14	14	11	13	13	12	13	14	12	2	2	4	14	14	11	13	13	12	13	14	12	24.9	77.61	700	3.893e-190	18632000000	266280000
C9QP42	CG9075	Eukaryotic initiation factor 4a	eIF-4a	3	11	11	11	2	3	3	9	10	5	10	9	10	10	9	9	2	3	3	9	10	5	10	9	10	10	9	9	2	3	3	9	10	5	10	9	10	10	9	9	28.5	45878	403	1.4224e-63	14829000000	190010000
Q8IMF4	CG2201	-	CG2201	4	6	6	6	3	3	3	6	6	3	5	5	4	6	5	5	3	3	3	6	6	3	5	5	4	6	5	5	3	3	3	6	6	3	5	5	4	6	5	5	11.6	63547	554	5.2792e-07	3468900000	96093000
Q7K4E0	CG30440	-	CG30440	3	2	1	1	2	2	2	2	2	2	2	2	2	2	2	2	1	1	1	1	1	1	1	1	1	1	1	1	1	1	1	1	1	1	1	1	1	1	1	1	1.3	121.14	1057	0.00417	329720000	19365000
Q9VXG4	CG9968	Annexin B11	AnxB11	4	8	8	8	2	1	1	5	6	4	8	6	5	7	6	6	2	1	1	5	6	4	8	6	5	7	6	6	2	1	1	5	6	4	8	6	5	7	6	6	30.7	36289	322	9.1534e-18	6645400000	91810000
Q9VSL8	CG6831	rhea	rhea	5	13	13	13	4	6	4	8	10	7	6	9	10	6	11	11	4	6	4	8	10	7	6	9	10	6	11	11	4	6	4	8	10	7	6	9	10	6	11	11	5.6	306.99	2836	3.1069e-34	1730700000	189480000
Q9VBW3	CG10244	Cadherin 96Ca	Cad96Ca	1	11	11	11	2	4	3	10	9	2	10	6	7	11	10	7	2	4	3	10	9	2	10	6	7	11	10	7	2	4	3	10	9	2	10	6	7	11	10	7	16.4	86219	773	1.6692e-36	5087100000	2971500
Q9VFS5	CG9351	falafel	flfl	2	14	14	14	3	6	6	13	13	9	10	11	11	10	12	10	3	6	6	13	13	9	10	11	11	10	12	10	3	6	6	13	13	9	10	11	11	10	12	10	15.5	109.29	980	2.9677e-36	7423300000	20410000
Q9VLT1	CG8683	-	mon2	1	15	15	15	4	6	2	3	7	10	5	7	9	6	9	13	4	6	2	3	7	10	5	7	9	6	9	13	4	6	2	3	7	10	5	7	9	6	9	13	11.5	186.99	1684	1.6642e-37	2324700000	16073000
Q9VR90	CG1467	Syntaxin 16	Syx16	1	5	5	5	1	2	1	5	5	1	5	4	4	4	5	4	1	2	1	5	5	1	5	4	4	4	5	4	1	2	1	5	5	1	5	4	4	4	5	4	17.3	40398	352	2.0603e-06	3195200000	19344000
Q8INK3	CG6783	fatty acid bindin protein	fabp	3	5	5	5	3	2	2	4	5	2	4	4	5	4	5	4	3	2	2	4	5	2	4	4	5	4	5	4	3	2	2	4	5	2	4	4	5	4	5	4	29.3	17137	157	1.5802e-11	4399700000	53677000
A1Z7H2	CG8732	Acyl-CoA synthetase long-chain	Acsl	3	13	13	13	4	4	2	11	12	6	9	7	11	12	10	11	4	4	2	11	12	6	9	7	11	12	10	11	4	4	2	11	12	6	9	7	11	12	10	11	20.1	80617	717	6.8898e-38	8207100000	30596000
Q9VFP6	CG3028	Inositol polyphosphate 1-phosphatase	Ipp	1	5	5	5	1	4	2	5	5	1	5	5	4	5	4	4	1	4	2	5	5	1	5	5	4	5	4	4	1	4	2	5	5	1	5	5	4	5	4	4	16.5	40712	375	3.9509e-25	2726000000	2505300
Q7K0S5	CG5469	GDI interacting protein 3	Gint3	1	5	5	5	2	2	3	3	5	1	3	3	2	4	4	4	2	2	3	3	5	1	3	3	2	4	4	4	2	2	3	3	5	1	3	3	2	4	4	4	12	50044	441	3.4773e-06	2756300000	34949000
M9MRS6	CG42671	-	CG42671	3	5	5	5	1	2	2	2	3	4	2	4	4	1	3	3	1	2	2	2	3	4	2	4	4	1	3	3	1	2	2	2	3	4	2	4	4	1	3	3	4.4	140.29	1301	5.5088e-09	618710000	129040000
D1YSG8	CG18069	Calcium/calmodulin-dependent protein kinase II	CaMKII	11	5	5	5	3	4	3	4	5	2	5	5	4	5	4	4	3	4	3	4	5	2	5	5	4	5	4	4	3	4	3	4	5	2	5	5	4	5	4	4	10.9	59.99	531	3.2962e-09	3701100000	51578000
A1Z9K4	CG8085	Related to the N terminus of tre oncogene	RN-tre	3	5	5	5	1	2	2	3	4	1	4	3	3	3	4	3	1	2	2	3	4	1	4	3	3	3	4	3	1	2	2	3	4	1	4	3	3	3	4	3	7.4	66253	571	0.022686	1401000000	15057000
Q9VFT4	CG9412	rasputin	rin	1	4	4	4	0	2	2	3	2	1	2	3	3	3	3	3	0	2	2	3	2	1	2	3	3	3	3	3	0	2	2	3	2	1	2	3	3	3	3	3	7.2	74942	690	1.3558e-18	1330600000	0
Q9VN82	CG42312	canoe	cno	3	7	7	7	2	2	2	2	3	3	3	4	6	3	4	6	2	2	2	2	3	3	3	4	6	3	4	6	2	2	2	2	3	3	3	4	6	3	4	6	3.9	226.91	2051	1.7678e-12	3510700000	139610000
Q7KTB0	CG18507	-	CG18507	1	11	11	3	3	2	2	8	9	5	9	6	9	9	8	8	3	2	2	8	9	5	9	6	9	9	8	8	0	0	0	3	3	0	3	2	2	3	3	3	28.2	56173	514	1.8014e-181	16359000000	75844000
A4V1N8	CG5939	Paramyosin	Prm	4	6	6	6	4	2	1	2	2	2	2	2	1	3	1	2	4	2	1	2	2	2	2	2	1	3	1	2	4	2	1	2	2	2	2	2	1	3	1	2	7.1	102.34	879	1.5185e-06	760330000	77955000
Q7KMP8	CG10230	Regulatory particle non-ATPase 9	Rpn9	1	5	5	5	0	1	2	3	4	0	3	3	2	3	3	2	0	1	2	3	4	0	3	3	2	3	3	2	0	1	2	3	4	0	3	3	2	3	3	2	19.4	43766	382	2.4512e-16	1536500000	0
P26270	CG3416	Regulatory particle non-ATPase 8	Rpn8	1	7	7	7	2	2	3	6	6	4	7	7	7	7	6	6	2	2	3	6	6	4	7	7	7	7	6	6	2	2	3	6	6	4	7	7	7	7	6	6	25.7	38089	338	1.3768e-51	4595600000	4640700
Q9VGS2	CG4800	Translationally controlled tumor protein ortholog (H. sapiens) ÊÊÊÊÊÊÊÊÊÊÊÊÊÊÊÊÊÊÊÊÊÊÊÊÊÊÊÊÊÊ	Tctp	1	4	4	4	2	1	1	4	4	1	4	3	4	4	4	4	2	1	1	4	4	1	4	3	4	4	4	4	2	1	1	4	4	1	4	3	4	4	4	4	28.5	19637	172	2.0126e-25	6087600000	99684000
Q0E8Y1	CG3682	PIP5K59B	PIP5K59B	3	12	12	12	2	2	2	8	8	5	9	8	9	5	8	7	2	2	2	8	8	5	9	8	9	5	8	7	2	2	2	8	8	5	9	8	9	5	8	7	13.6	110.42	998	1.4408e-47	9410700000	38100000
Q9VIB3	CG1121	alpha-Esterase-8	alpha-Est8	1	8	8	8	2	3	2	7	8	6	7	8	6	6	8	8	2	3	2	7	8	6	7	8	6	6	8	8	2	3	2	7	8	6	7	8	6	6	8	8	16.7	65707	574	1.993e-100	6523400000	340960000
Q9VIH6	CG9339	skywalker	sky	7	7	7	7	2	1	1	4	6	2	3	5	6	2	4	6	2	1	1	4	6	2	3	5	6	2	4	6	2	1	1	4	6	2	3	5	6	2	4	6	10.5	67978	592	8.506e-13	5305600000	73228000
Q9VUC6	CG32138	-	CG32138	4	14	14	14	4	3	3	11	14	9	5	10	8	8	11	11	4	3	3	11	14	9	5	10	8	8	11	11	4	3	3	11	14	9	5	10	8	8	11	11	15.1	133.16	1183	8.0406e-119	4220300000	18118000
E1JGK7	CG5738	lola like	lolal	4	4	4	4	3	2	2	4	4	1	4	3	4	4	4	3	3	2	2	4	4	1	4	3	4	4	4	3	3	2	2	4	4	1	4	3	4	4	4	3	30.7	14489	127	0.00013813	5475500000	61153000
Q9NJH0	CG11901	Ef1gamma	Ef1gamma	1	9	9	9	1	2	3	8	7	3	7	8	5	7	7	8	1	2	3	8	7	3	7	8	5	7	7	8	1	2	3	8	7	3	7	8	5	7	7	8	27.1	48967	431	1.7177e-84	4768500000	8860100
Q08473	CG16901	squid	sqd	3	3	3	3	2	2	2	3	3	2	3	3	3	3	3	3	2	2	2	3	3	2	3	3	3	3	3	3	2	2	2	3	3	2	3	3	3	3	3	3	11	36184	344	5.8069e-18	4519800000	29087000
M9PEH8	CG10289	-	CG10289	3	6	6	5	2	4	3	5	5	3	5	4	4	5	5	4	2	4	3	5	5	3	5	4	4	5	5	4	2	3	2	4	4	2	4	3	3	4	4	3	6.8	111.66	996	5.5068e-15	2047100000	76504000
Q9VUL8	CG6859	Peroxin 3	Pex3	1	4	4	4	0	2	2	3	3	1	3	1	1	4	3	4	0	2	2	3	3	1	3	1	1	4	3	4	0	2	2	3	3	1	3	1	1	4	3	4	10.1	43693	385	2.3397e-08	1594200000	0
P38979	CG14792	stubarista	sta	2	2	2	2	2	1	2	2	2	0	2	2	2	2	2	2	2	1	2	2	2	0	2	2	2	2	2	2	2	1	2	2	2	0	2	2	2	2	2	2	10.5	35341	313	1.4042e-36	1124200000	71282000
Q7KND8	CG2072	-	Mad1	1	9	9	9	4	4	2	8	6	4	7	5	5	5	6	5	4	4	2	8	6	4	7	5	5	5	6	5	4	4	2	8	6	4	7	5	5	5	6	5	11.4	85017	730	4.9117e-21	3379600000	34925000
Q9VTH1	CG6190	Ubiquitin protein ligase E3A	Ube3a	1	13	13	13	5	3	4	10	11	7	13	9	9	11	9	10	5	3	4	10	11	7	13	9	9	11	9	10	5	3	4	10	11	7	13	9	9	11	9	10	19	107.59	973	8.0221e-87	10809000000	52074000
Q9VTF9	CG6233	Ubiquitin fusion-degradation 1-like	Ufd1-like	1	5	5	5	2	1	1	1	3	1	2	2	4	2	4	3	2	1	1	1	3	1	2	2	4	2	4	3	2	1	1	1	3	1	2	2	4	2	4	3	26.3	34791	316	1.4134e-06	1453300000	38038000
Q8SWR2	CG32137	-	CG32137	1	16	16	16	2	5	1	11	14	9	12	13	13	11	10	11	2	5	1	11	14	9	12	13	13	11	10	11	2	5	1	11	14	9	12	13	13	11	10	11	28.4	70235	620	1.102e-44	6957500000	21190000
Q9VSF2	CG7999	Mediator complex subunit 24	MED24	1	6	6	6	1	2	2	6	6	3	6	6	6	5	6	6	1	2	2	6	6	3	6	6	6	5	6	6	1	2	2	6	6	3	6	6	6	5	6	6	6.3	111.74	993	3.8232e-47	5869100000	1903800
Q7KTG6	CG33298	-	CG33298	2	16	16	16	3	2	3	1	8	10	1	6	15	3	6	10	3	2	3	1	8	10	1	6	15	3	6	10	3	2	3	1	8	10	1	6	15	3	6	10	12.9	168.56	1517	4.8921e-32	1342100000	44009000
Q9VXR3	CG8184	-	CG8184	1	11	11	11	2	3	3	3	5	3	3	4	6	4	4	8	2	3	3	3	5	3	3	4	6	4	4	8	2	3	3	3	5	3	3	4	6	4	4	8	2.2	556.85	5146	7.4354e-17	1489100000	45131000
O77460	CG4634	Nucleosome remodeling factor - 38kD	Nurf-38	2	5	5	5	3	3	2	3	4	1	4	4	5	4	3	4	3	3	2	3	4	1	4	4	5	4	3	4	3	3	2	3	4	1	4	4	5	4	3	4	19.2	37939	338	1.87E-12	1981400000	40364000
Q9VYT3	CG2025	-	CG2025	1	5	5	5	1	2	1	5	5	4	5	5	3	2	5	4	1	2	1	5	5	4	5	5	3	2	5	4	1	2	1	5	5	4	5	5	3	2	5	4	5.1	132.76	1147	1.4216e-07	1136600000	37358000
P62152	CG8472	Calmodulin	Cam	1	5	5	5	2	1	3	4	4	4	4	4	4	3	4	4	2	1	3	4	4	4	4	4	4	3	4	4	2	1	3	4	4	4	4	4	4	3	4	4	39.6	16.81	149	1.7534e-09	2766000000	11769000
Q9VBX8	CG33096	-	CG33096	1	7	7	7	1	2	3	7	6	1	4	5	6	6	7	7	1	2	3	7	6	1	4	5	6	6	7	7	1	2	3	7	6	1	4	5	6	6	7	7	32.2	32341	286	6.3487e-25	6892300000	23114000
Q9VMA7	CG11098	Transport and Golgi organization 1	Tango1	2	13	13	13	3	5	2	9	7	7	8	11	6	9	11	9	3	5	2	9	7	7	8	11	6	9	11	9	3	5	2	9	7	7	8	11	6	9	11	9	9.2	159.05	1430	1.1368e-29	2640400000	25693000
Q9VDF4	CG3637	Cortactin	Cortactin	1	2	2	2	2	2	1	1	1	0	2	1	2	2	1	2	2	2	1	1	1	0	2	1	2	2	1	2	2	2	1	1	1	0	2	1	2	2	1	2	4.7	61082	559	0.00047722	498490000	87909000
Q9W1G0	CG2827	Tal	Tal	1	9	9	9	2	2	2	8	7	3	5	6	7	8	6	7	2	2	2	8	7	3	5	6	7	8	6	7	2	2	2	8	7	3	5	6	7	8	6	7	29.9	36733	331	4.3044e-16	5707300000	18778000
Q9VH76	CG9474	Synaptosomal-associated protein 24kDa	Snap24	1	8	8	7	1	2	3	7	7	0	7	6	6	8	7	7	1	2	3	7	7	0	7	6	6	8	7	7	1	2	3	6	6	0	6	5	5	7	6	6	41	23554	212	1.4586e-97	9267500000	26747000
Q9VZT7	CG12734	Girdin	Girdin	5	2	2	2	1	1	1	1	2	1	1	0	0	1	1	1	1	1	1	1	2	1	1	0	0	1	1	1	1	1	1	1	2	1	1	0	0	1	1	1	1.6	157.51	1381	0.0050607	165740000	1730000
Q95SK3	CG30291	-	CG30291	2	5	5	5	2	2	2	5	4	1	4	3	2	5	4	3	2	2	2	5	4	1	4	3	2	5	4	3	2	2	2	5	4	1	4	3	2	5	4	3	10.4	57741	509	2.0475e-06	1688800000	32230000
E2QC56	CG10417	-	CG10417	2	10	10	10	3	5	3	8	8	5	8	6	8	7	7	5	3	5	3	8	8	5	8	6	8	7	7	5	3	5	3	8	8	5	8	6	8	7	7	5	20.1	72369	662	1.5379e-36	4555100000	12786000
P05661	CG17927	Myosin heavy chain	Mhc	5	88	2	0	67	72	58	66	74	58	62	67	70	62	71	67	2	2	2	1	2	2	2	2	2	2	2	2	0	0	0	0	0	0	0	0	0	0	0	0	45.6	224.41	1962	0	487650000	8500700
Q9W2I0	CG42672	-	CG42672	9	13	13	13	2	4	3	4	9	10	5	6	9	3	6	10	2	4	3	4	9	10	5	6	9	3	6	10	2	4	3	4	9	10	5	6	9	3	6	10	9.7	184.52	1678	7.1994e-28	1404100000	5097100
A1Z9M5	CG30069	-	CG30069	1	7	7	7	3	2	1	3	4	3	4	4	5	5	3	3	3	2	1	3	4	3	4	4	5	5	3	3	3	2	1	3	4	3	4	4	5	5	3	3	3.8	460.95	4012	3.4134e-15	2479300000	50092000
P41073	CG6143	Protein on ecdysone puffs	Pep	4	9	9	9	2	2	2	7	7	8	6	7	7	7	7	6	2	2	2	7	7	8	6	7	7	7	7	6	2	2	2	7	7	8	6	7	7	7	7	6	15.5	78047	716	1.9921e-60	6625200000	64744000
M9PEJ5	CG11111	retinal degeneration B	rdgB	8	2	2	2	0	2	2	1	2	2	1	1	2	1	2	2	0	2	2	1	2	2	1	1	2	1	2	2	0	2	2	1	2	2	1	1	2	1	2	2	1.5	142.69	1297	0.00016103	244650000	0
Q9VWD9	CG14224	Ubiquilin	Ubqn	2	14	14	14	3	3	2	9	10	6	9	9	11	9	8	10	3	3	2	9	10	6	9	9	11	9	8	10	3	3	2	9	10	6	9	9	11	9	8	10	31.3	58836	547	4.0593e-134	7419300000	22545000
P22817	CG5517	Insulin degrading metalloproteinase	Ide	1	5	5	5	2	1	1	3	3	3	3	3	4	3	4	2	2	1	1	3	3	3	3	3	4	3	4	2	2	1	1	3	3	3	3	3	4	3	4	2	6.3	113.68	990	1.8571e-08	790860000	22074000
Q9XZ01	CG9761	Neprilysin 2	Nep2	1	7	7	7	2	2	2	5	6	3	7	5	5	7	4	3	2	2	2	5	6	3	7	5	5	7	4	3	2	2	2	5	6	3	7	5	5	7	4	3	12.8	86838	763	2.985e-50	3175700000	26570000
A8JR25	CG6588	Fasciclin 1	Fas1	6	4	4	4	3	3	3	3	4	3	3	4	3	3	4	3	3	3	3	3	4	3	3	4	3	3	4	3	3	3	3	3	4	3	3	4	3	3	4	3	7.1	73732	662	1.064e-07	1789200000	24609000
M9PGU2	CG3443	pecanex	pcx	3	13	13	13	3	3	2	7	8	8	7	3	11	5	6	9	3	3	2	7	8	8	7	3	11	5	6	9	3	3	2	7	8	8	7	3	11	5	6	9	4.9	368.11	3437	2.2764e-112	3431000000	336170000
Q9VQL1	CG17259	-	CG17259	1	11	11	11	2	2	2	7	7	1	7	6	6	8	8	5	2	2	2	7	7	1	7	6	6	8	8	5	2	2	2	7	7	1	7	6	6	8	8	5	31.3	56455	501	6.0669e-146	6018900000	758660000
A1Z9I9	CG18076	short stop	shot	22	132	3	3	99	99	66	106	106	76	104	110	80	114	114	100	2	1	2	2	3	2	3	3	2	2	3	3	2	1	2	2	3	2	3	3	2	2	3	3	27.2	615.29	5390	0	432000000	2218300
Q9VCV4	CG4900	Iron regulatory protein 1A	Irp-1A	1	16	7	7	7	8	6	15	16	10	16	15	12	15	16	16	2	3	2	6	7	4	7	6	5	7	7	7	2	3	2	6	7	4	7	6	5	7	7	7	21.4	98802	902	5.6091e-43	2167900000	4052900
Q8IMR7	CG43398	scribbled	scrib	1	3	3	3	2	1	2	2	2	2	2	2	2	2	2	2	2	1	2	2	2	2	2	2	2	2	2	2	2	1	2	2	2	2	2	2	2	2	2	2	3.6	88979	813	0.0049122	539670000	7408600
A8JNM1	CG33556	formin 3	form3	2	9	9	9	2	1	2	4	5	5	3	4	8	5	5	5	2	1	2	4	5	5	3	4	8	5	5	5	2	1	2	4	5	5	3	4	8	5	5	5	6.2	188.94	1717	5.2117e-16	1700500000	245320000
Q9VPD6	CG5059	-	CG5059	3	3	3	3	2	1	1	3	3	1	3	3	3	3	3	3	2	1	1	3	3	1	3	3	3	3	3	3	2	1	1	3	3	1	3	3	3	3	3	3	14.9	22475	201	5.3536e-08	1352200000	16779000
M9PIS3	CG3724	Phosphogluconate dehydrogenase	Pgd	2	4	4	4	3	2	1	4	3	1	3	2	2	4	3	3	3	2	1	4	3	1	3	2	2	4	3	3	3	2	1	4	3	1	3	2	2	4	3	3	10.4	52.49	481	4.678e-25	1033400000	32129000
Q9VV36	CG33061	-	CG33061	1	2	2	2	1	1	1	1	2	0	1	1	1	2	1	0	1	1	1	1	2	0	1	1	1	2	1	0	1	1	1	1	2	0	1	1	1	2	1	0	15.7	20003	191	0.00032995	291010000	32115000
Q9VAI6	CG7592	Odorant-binding protein 99b	Obp99b	1	2	2	2	2	2	2	2	2	1	1	1	2	2	2	2	2	2	2	2	2	1	1	1	2	2	2	2	2	2	2	2	2	1	1	1	2	2	2	2	12.8	17188	149	0.76598	526760000	62040000
Q9Y114	CG8042	-	CG8042	1	9	9	9	2	3	1	5	6	4	5	7	7	7	7	7	2	3	1	5	6	4	5	7	7	7	7	7	2	3	1	5	6	4	5	7	7	7	7	7	14.8	71204	656	1.7318e-18	4787500000	15136000
M9NE38	CG32397	javelin	jv	2	11	10	10	3	2	1	8	8	5	4	4	8	7	7	4	3	2	1	8	8	5	4	4	7	7	7	4	3	2	1	8	8	5	4	4	7	7	7	4	6.2	215.03	1912	1.2615e-19	2528800000	114500000
A8JR01	CG34383	-	CG34383	4	7	7	7	2	2	1	1	3	2	4	2	7	5	5	5	2	2	1	1	3	2	4	2	7	5	5	5	2	2	1	1	3	2	4	2	7	5	5	5	2.6	336.36	3022	4.8699e-26	2389200000	280200000
Q7K2V9	CG33671	-	CG33671	1	5	5	5	2	2	1	5	5	0	4	5	4	5	5	3	2	2	1	5	5	0	4	5	4	5	5	3	2	2	1	5	5	0	4	5	4	5	5	3	13.8	42464	390	4.4073e-12	4251200000	62106000
Q9VAG5	CG31037	claret	ca	1	4	4	4	2	3	1	2	3	3	2	2	3	2	4	3	2	3	1	2	3	3	2	2	3	2	4	3	2	3	1	2	3	3	2	2	3	2	4	3	2.1	217.95	1961	0.00077495	640720000	10525000
A1ZBM2	CG11242	tubulin-binding cofactor B	TBCB	1	1	1	1	1	1	1	1	1	1	1	1	1	1	0	1	1	1	1	1	1	1	1	1	1	1	0	1	1	1	1	1	1	1	1	1	1	1	0	1	3.3	26974	244	0.85728	323060000	19666000
A8DY53	CG43340	-	CG43340	5	9	9	9	5	3	1	8	6	3	6	6	5	5	5	2	5	3	1	8	6	3	6	6	5	5	5	2	5	3	1	8	6	3	6	6	5	5	5	2	10.8	114.43	1038	6.842e-16	1093800000	26299000
M9PBZ2	CG3151	RNA-binding protein 9	Rbp9	3	2	2	2	0	1	1	0	1	2	2	2	2	1	2	2	0	1	1	0	1	2	2	2	2	1	2	2	0	1	1	0	1	2	2	2	2	1	2	2	4.7	71104	684	0.85841	258050000	0
Q9V784	CG7639	-	CG7639	1	2	2	2	2	1	1	1	2	1	1	1	2	2	2	2	2	1	1	1	2	1	1	1	2	2	2	2	2	1	1	1	2	1	1	1	2	2	2	2	4.1	49058	443	0.0011531	277250000	22661000
O96838	CG6355	-	fab1	1	6	6	6	0	2	1	2	5	4	2	6	4	1	5	4	0	2	1	2	5	4	2	6	4	1	5	4	0	2	1	2	5	4	2	6	4	1	5	4	3	204.63	1809	0.0006083	1629000000	0
A1A714	CG12004	-	CG12004	2	4	4	4	0	2	0	1	4	1	4	4	3	2	3	4	0	2	0	1	4	1	4	4	3	2	3	4	0	2	0	1	4	1	4	4	3	2	3	4	11.1	53448	486	1.9415e-07	1353900000	0
M9ND00	CG1099	Dynamin associated protein 160	Dap160	6	2	2	2	1	2	0	2	2	2	1	1	1	2	2	2	1	2	0	2	2	2	1	1	1	2	2	2	1	2	0	2	2	2	1	1	1	2	2	2	1.9	131.72	1190	0.016145	822190000	81227000
Q9VZI4	CG14995	-	CG14995	7	3	3	3	1	2	0	3	2	1	2	2	1	2	2	1	1	2	0	3	2	1	2	2	1	2	2	1	1	2	0	3	2	1	2	2	1	2	2	1	7	51785	454	0.00099452	404110000	411470
Q9VWV6	CG6186	Transferrin 1	Tsf1	1	2	2	2	2	2	0	2	2	0	2	1	0	2	1	1	2	2	0	2	2	0	2	1	0	2	1	1	2	2	0	2	2	0	2	1	0	2	1	1	3.9	71811	641	0.53167	318890000	32647000
Q9W0L2	CG43946	Glucose transporter 1	Glut1	14	4	4	4	3	2	1	2	2	2	3	2	4	3	3	2	3	2	1	2	2	2	3	2	4	3	3	2	3	2	1	2	2	2	3	2	4	3	3	2	2.7	158.44	1440	1.6631e-06	1157900000	19077000
[truncated: 23 more columns]

## Sheet: Hits
Protein Uniprot	Gene Flybase	Gene name	SYMBOL	Proteins	Peptides	Razor + unique Peptides	Unique Peptides	Peptides 16_Exp2	Peptides 16_Exp3	Peptides 16_Exp4	Peptides 87_Exp2	Peptides 87_Exp3	Peptides 87_Exp4	Peptides DN_Exp2	Peptides DN_Exp3	Peptides DN_Exp4	Peptides OE_Exp2	Peptides OE_Exp3	Peptides OE_Exp4	Razor + unique Peptides 16_Exp2	Razor + unique Peptides 16_Exp3	Razor + unique Peptides 16_Exp4	Razor + unique Peptides 87_Exp2	Razor + unique Peptides 87_Exp3	Razor + unique Peptides 87_Exp4	Razor + unique Peptides DN_Exp2	Razor + unique Peptides DN_Exp3	Razor + unique Peptides DN_Exp4	Razor + unique Peptides OE_Exp2	Razor + unique Peptides OE_Exp3	Razor + unique Peptides OE_Exp4	Unique Peptides 16_Exp2	Unique Peptides 16_Exp3	Unique Peptides 16_Exp4	Unique Peptides 87_Exp2	Unique Peptides 87_Exp3	Unique Peptides 87_Exp4	Unique Peptides DN_Exp2	Unique Peptides DN_Exp3	Unique Peptides DN_Exp4	Unique Peptides OE_Exp2	Unique Peptides OE_Exp3	Unique Peptides OE_Exp4	Sequence Coverage [%]	Mol. Weight [kDa]	Sequence Length	PEP	Intensity	Intensity 16_Exp2
Q8T0L3	CG1782	Ubiquitin activating enzyme 1	Uba1	1	63	63	63	20	28	35	59	61	50	58	60	57	57	59	58	20	28	35	59	61	50	58	60	57	57	59	58	20	28	35	59	61	50	58	60	57	57	59	58	63.2	131	1190	0	1560000000000	6780000000
P11147	CG4264	Heat shock protein cognate 4	Hsc70-4	1	38	38	27	21	21	25	35	34	30	35	36	36	35	33	34	21	21	25	35	34	30	35	36	36	35	33	34	14	13	17	26	25	21	26	27	25	26	25	25	59	71100	651	0	1020000000000	1020000000
Q9W350	CG12132	c11.1	c11.1	3	102	102	102	22	37	37	83	92	83	86	88	83	84	89	87	22	37	37	83	92	83	86	88	83	84	89	87	22	37	37	83	92	83	86	88	83	84	89	87	60.4	193	1740	0	1270000000000	22800000000
P48596	CG9441	Punch	Pu	5	19	19	19	11	11	11	17	18	14	17	18	18	17	17	17	11	11	11	17	18	14	17	18	18	17	17	17	11	11	11	17	18	14	17	18	18	17	17	17	57.9	29800	273	0	588000000000	3600000000
Q8MS59	CG1443	waterproof	wat	1	33	33	33	7	13	20	29	30	27	28	33	31	29	29	30	7	13	20	29	30	27	28	33	31	29	29	30	7	13	20	29	30	27	28	33	31	29	29	30	59.2	59500	517	0	915000000000	138000000
P13607	CG5670	Na pump alpha subunit	Atpalpha	8	59	59	53	35	42	40	56	57	55	57	56	57	53	57	57	35	42	40	56	57	55	57	56	57	53	57	57	30	37	35	50	51	49	51	50	51	47	51	51	54.9	116	1040	0	947000000000	2720000000
Q95RI5	CG4609	failed axon connections	fax	6	28	28	28	9	9	13	25	26	19	24	26	27	25	25	23	9	9	13	25	26	19	24	26	27	25	25	23	9	9	13	25	26	19	24	26	27	25	25	23	58.6	47100	418	0	398000000000	1190000000
M9PGV6	CG1977	alpha Spectrin	alpha-Spec	12	141	141	140	75	80	52	131	134	117	121	127	105	129	128	123	75	80	52	131	134	117	121	127	105	129	128	123	75	79	51	130	133	116	120	126	104	128	127	122	61.8	283	2460	0	374000000000	3400000000
M9PF16	CG5870	beta Spectrin	beta-Spec	4	129	129	3	57	89	52	102	114	102	107	115	105	107	114	108	57	89	52	102	114	102	107	115	105	107	114	108	1	2	2	1	2	2	2	2	3	2	2	2	56.4	268	2310	0	277000000000	2490000000
O97477	CG11143	Inos	Inos	1	27	27	27	7	7	9	23	25	14	22	23	23	21	23	23	7	7	9	23	25	14	22	23	23	21	23	23	7	7	9	23	25	14	22	23	23	21	23	23	53.6	62200	565	0	153000000000	280000000
M9PBL3	CG1242	Heat shock protein 83	Hsp83	4	39	39	38	19	22	17	34	33	28	35	34	38	32	32	34	19	22	17	34	33	28	35	34	38	32	32	34	18	21	16	33	32	27	34	33	37	31	31	33	51.3	81900	717	0	193000000000	856000000
Q9VDG5	CG5685	Na/Ca-exchange protein	Calx	1	33	32	32	5	9	14	25	28	27	30	29	32	26	29	27	5	9	14	25	28	27	29	28	31	26	28	27	5	9	14	25	28	27	29	28	31	26	28	27	31.6	106	950	0	282000000000	132000000
Q9W0E1	CG7852	-	CG7852	2	2	1	1	2	2	2	2	2	2	2	2	2	2	2	2	1	1	1	1	1	1	1	1	1	1	1	1	1	1	1	1	1	1	1	1	1	1	1	1	1.3	163	1450	0.000907	90700000000	18400000000
Q9VA91	CG1883	Ribosomal protein S7	RpS7	2	14	14	14	3	6	5	13	14	5	13	13	12	13	12	12	3	6	5	13	14	5	13	13	12	13	12	12	3	6	5	13	14	5	13	13	12	13	12	12	66.5	22.2	194	1.94e-119	114000000000	687000000
P84051	CG31618	His2A:CG31618	His2A:CG31618	2	6	6	4	2	2	2	5	6	3	5	6	5	5	6	5	2	2	2	5	6	3	5	6	5	5	6	5	0	0	0	3	4	1	3	4	3	3	4	3	58.1	13400	124	1.04e-221	105000000000	277000000
E1JJR8	CG9579	Annexin B10	AnxB10	1	19	19	2	5	6	9	19	19	15	19	19	17	18	18	18	5	6	9	19	19	15	19	19	17	18	18	18	0	0	0	2	2	1	2	2	1	1	2	2	63.2	35700	321	0	126000000000	81700000
P35992	CG1817	Protein tyrosine phosphatase 10D	Ptp10D	5	54	54	46	13	16	14	48	48	48	46	48	45	47	50	50	13	16	14	48	48	48	46	48	45	47	50	50	10	13	11	41	41	41	39	41	37	40	43	43	32.5	220	1960	0	183000000000	6580000000
M9MS15	CG9704	Neurotactin	Nrt	2	37	37	36	6	7	7	33	35	29	33	33	33	33	34	33	6	7	7	33	35	29	33	33	33	33	34	33	6	7	6	32	34	28	32	32	32	32	33	32	53.7	92800	846	0	160000000000	68400000
P41044	CG6702	Calbindin 53E	Cbp53E	1	25	25	25	5	7	8	24	25	18	20	23	21	16	17	14	5	7	8	24	25	18	20	23	21	16	17	14	5	7	8	24	25	18	20	23	21	16	17	14	70.6	35700	310	0	80000000000	46900000
Q7KVJ6	CG30194	-	CG44253	2	33	33	29	8	14	20	26	29	25	26	29	30	27	28	30	8	14	20	26	29	25	26	29	30	27	28	30	7	12	17	23	26	22	23	26	26	24	25	27	52.1	78600	714	0	187000000000	274000000
Q9VL06	CG5604	-	CG5604	3	100	100	100	21	33	35	83	88	86	76	84	90	75	90	91	21	33	35	83	88	86	76	84	90	75	90	91	21	33	35	83	88	86	76	84	90	75	90	91	36.7	302	2730	0	366000000000	4130000000
M9MSM5	CG14622	Dishevelled Associated Activator of Morphogenesis	DAAM	4	60	60	60	14	21	21	48	53	50	46	46	54	47	50	50	14	21	21	48	53	50	46	46	54	47	50	50	14	21	21	48	53	50	46	46	54	47	50	50	39.3	162	1460	0	111000000000	5790000000
M9NDI6	CG17291	Protein phosphatase 2A at 29B	Pp2A-29B	3	24	24	24	7	5	8	23	23	12	21	24	22	21	22	23	7	5	8	23	23	12	21	24	22	21	22	23	7	5	8	23	23	12	21	24	22	21	22	23	40.3	71800	650	0	90200000000	133000000
Q8SYG3	CG40045	-	CG40045	4	12	12	12	5	4	2	11	11	6	10	11	10	11	9	10	5	4	2	11	11	6	10	11	10	11	9	10	5	4	2	11	11	6	10	11	10	11	9	10	50	19400	168	0	104000000000	15700000
Q9VV42	CG4899	Photoreceptor dehydrogenase	Pdh	4	18	18	18	6	9	5	17	18	7	12	15	16	18	17	18	6	9	5	17	18	7	12	15	16	18	17	18	6	9	5	17	18	7	12	15	16	18	17	18	68.7	30200	278	0	179000000000	5000000000
P10090	CG2759	white	w	1	18	18	18	4	7	8	15	16	15	16	16	18	16	17	17	4	7	8	15	16	15	16	16	18	16	17	17	4	7	8	15	16	15	16	16	18	16	17	17	26.1	75700	687	0	371000000000	515000000
M9PBV1	CG7399	Henna	Hn	4	20	20	20	4	3	4	20	19	8	18	18	15	20	17	18	4	3	4	20	19	8	18	18	15	20	17	18	4	3	4	20	19	8	18	18	15	20	17	18	44.2	51.7	452	0	42300000000	21800000
Q8IQM5	CG7656	-	CG7656	1	10	10	2	1	1	4	8	9	1	8	9	9	8	9	8	1	1	4	8	9	1	8	9	9	8	9	8	1	0	0	2	2	0	2	2	2	2	2	1	51.4	34700	317	0	78300000000	3450000
Q7K738	CG5788	Ubiquitin conjugating enzyme 10	Ubc10	1	10	10	10	4	3	5	10	10	6	9	9	5	10	9	10	4	3	5	10	10	6	9	9	5	10	9	10	4	3	5	10	10	6	9	9	5	10	9	10	59.1	17900	154	4.65e-211	68200000000	167000000
Q59E59	CG15792	zipper	zip	11	102	102	4	21	45	32	83	94	90	85	92	84	87	96	88	21	45	32	83	94	90	85	92	84	87	96	88	1	1	2	2	3	2	2	3	3	3	4	4	52.1	232	2020	0	112000000000	321000000
Q9VJA9	CG15151	reduced ocelli	rdo	2	21	21	21	9	9	10	21	21	14	20	21	19	20	21	21	9	9	10	21	21	14	20	21	19	20	21	21	9	9	10	21	21	14	20	21	19	20	21	21	35	82.7	741	0	77400000000	560000000
P19334	CG7875	transient receptor potential	trp	1	48	48	48	7	11	10	34	39	38	37	37	42	32	38	36	7	11	10	34	39	38	37	37	42	32	38	36	7	11	10	34	39	38	37	37	42	32	38	36	37.6	143	1280	0	163000000000	73200000
P29310	CG17870	14-3-3zeta	14-3-3zeta	2	15	13	2	5	5	4	11	13	8	10	13	13	12	12	12	3	3	2	9	11	6	8	11	11	10	10	10	0	1	0	1	2	1	1	2	2	2	2	2	56	28200	248	0	97800000000	58500000
P08879	CG2210	abnormal wing discs	awd	1	7	7	7	2	2	5	7	7	4	7	7	7	7	7	7	2	2	5	7	7	4	7	7	7	7	7	7	2	2	5	7	7	4	7	7	7	7	7	7	66.7	17.2	153	9.35e-278	95200000000	26600000
Q9VVI3	CG42279	Nedd4	Nedd4	9	37	37	36	12	11	17	31	35	22	34	34	35	32	32	32	12	11	17	31	35	22	34	34	35	32	32	32	12	11	16	30	34	21	33	33	34	31	31	31	47.6	95300	834	0	105000000000	193000000
Q7KN62	CG2331	TER94	TER94	4	33	33	32	13	12	16	28	30	20	30	28	29	29	27	28	13	12	16	28	30	20	30	28	29	29	27	28	13	12	16	27	29	20	29	28	29	29	27	28	44.8	88900	801	0	82900000000	291000000
A8JNJ6	CG12008	karst	kst	8	116	115	114	47	56	33	89	96	74	78	89	81	84	94	93	47	55	32	88	95	73	77	88	80	83	93	92	47	54	31	87	94	72	76	87	79	82	92	91	31.1	498	4340	0	141000000000	12900000000
Q9VAF5	CG31009	Cadherin 99C	Cad99C	6	47	47	46	16	16	19	44	47	41	34	40	37	37	40	37	16	16	19	44	47	41	34	40	37	37	40	37	15	15	18	43	46	40	33	39	36	36	39	36	37.3	187	1710	0	62400000000	3510000000
Q9VCR9	CG17121	-	CG17121	1	16	16	16	7	7	9	15	15	10	16	16	15	16	16	16	7	7	9	15	15	10	16	16	15	16	16	16	7	7	9	15	15	10	16	16	15	16	16	16	56.2	39500	361	8.29e-237	71300000000	262000000
P02518	CG4466	Heat shock protein 27	Hsp27	1	12	12	12	2	5	7	8	9	3	8	8	11	9	8	9	2	5	7	8	9	3	8	8	11	9	8	9	2	5	7	8	9	3	8	8	11	9	8	9	64.3	23600	213	1.26e-137	48800000000	39400000
M9PGW0	CG3039	optic ganglion reduced	ogre	5	15	15	15	3	3	4	13	13	10	13	13	15	14	12	13	3	3	4	13	13	10	13	13	15	14	12	13	3	3	4	13	13	10	13	13	15	14	12	13	34.5	42600	362	8.08e-108	55900000000	413000000
Q7YU24	CG3869	Mitochondrial assembly regulatory factor	Marf	4	30	30	30	15	16	13	28	28	25	29	28	30	28	29	29	15	16	13	28	28	25	29	28	30	28	29	29	15	16	13	28	28	25	29	28	30	28	29	29	40.6	91400	810	0	117000000000	668000000
Q9V3W9	CG1836	Rad23	Rad23	2	18	18	18	3	2	6	17	16	15	16	16	18	15	15	15	3	2	6	17	16	15	16	16	18	15	15	15	3	2	6	17	16	15	16	16	18	15	15	15	61.8	45.8	414	0	60000000000	68500000
A8DZ14	CG5803	Fasciclin 3	Fas3	3	15	15	9	5	5	5	13	13	9	12	12	13	14	13	10	5	5	5	13	13	9	12	12	13	14	13	10	1	1	1	7	7	4	6	6	8	8	7	5	30.8	63400	577	4.3e-186	53000000000	149000000
B5RIR1	CG9258	nervana 1	nrv1	2	16	16	16	2	4	4	11	13	4	11	13	15	11	14	11	2	4	4	11	13	4	11	13	15	11	14	11	2	4	4	11	13	4	11	13	15	11	14	11	44.3	35300	309	2.67e-259	68500000000	57800000
P02283	CG17949	His2B:CG17949	His2B:CG17949	1	5	5	5	3	2	1	4	3	3	3	4	5	3	3	3	3	2	1	4	3	3	3	4	5	3	3	3	3	2	1	4	3	3	3	4	5	3	3	3	41.5	13700	123	7.28e-36	50500000000	19600000
E1JJN1	CG18319	bendless	ben	3	7	7	7	4	3	4	7	7	6	6	6	6	7	7	7	4	3	4	7	7	6	6	6	6	7	7	7	4	3	4	7	7	6	6	6	6	7	7	7	53	17200	151	2.85e-83	42600000000	31400000
Q9VSZ1	CG3529	-	CG3529	3	16	16	16	5	5	6	15	16	9	14	16	15	16	16	16	5	5	6	15	16	9	14	16	15	16	16	16	5	5	6	15	16	9	14	16	15	16	16	16	42.9	57700	543	0	72300000000	66800000
Q7KT70	CG3903	Gliotactin	Gli	2	28	27	27	3	5	8	24	25	22	24	24	25	25	25	25	3	4	7	23	24	21	23	23	24	24	24	24	3	4	7	23	24	21	23	23	24	24	24	24	38.4	109	956	0	58200000000	42900000
M9NEZ5	CG1634	Neuroglian	Nrg	5	44	44	43	22	23	23	29	33	32	32	35	39	34	36	35	22	23	23	29	33	32	32	35	39	34	36	35	21	22	22	28	32	31	31	34	38	33	35	34	34.8	146	1310	0	87700000000	399000000
E1JJF3	CG4590	Innexin 2	Inx2	2	10	10	10	6	5	6	9	9	7	9	9	10	9	9	9	6	5	6	9	9	7	9	9	10	9	9	9	6	5	6	9	9	7	9	9	10	9	9	9	29.2	42500	367	3.14e-81	45000000000	149000000
Q9VUC1	CG6603	Hsc70Cb	Hsc70Cb	3	28	28	28	10	11	12	24	28	15	26	25	21	26	27	24	10	11	12	24	28	15	26	25	21	26	27	24	10	11	12	24	28	15	26	25	21	26	27	24	47.5	88.5	804	0	63000000000	145000000
Q7K0X9	CG5081	Syntaxin 7	Syx7	1	12	12	12	1	0	0	10	11	7	10	10	10	9	10	10	1	0	0	10	11	7	10	10	10	9	10	10	1	0	0	10	11	7	10	10	10	9	10	10	60.3	31800	282	6.21e-283	43900000000	57200000
P18489	CG12210	Synaptobrevin	Syb	4	9	9	9	4	4	3	9	9	8	9	9	9	9	9	9	4	4	3	9	9	8	9	9	9	9	9	9	4	4	3	9	9	8	9	9	9	9	9	9	60.5	14100	129	1.12e-280	51100000000	16500000
Q9VQW7	CG12676	echinoid	ed	5	23	23	23	9	9	10	20	21	21	22	22	21	20	21	21	9	9	10	20	21	21	22	22	21	20	21	21	9	9	10	20	21	21	22	22	21	20	21	21	19.6	147	1330	2.93e-257	50500000000	197000000
Q9VB05	CG12876	ALG-2 interacting protein X	ALiX	4	41	41	41	8	13	11	34	35	24	36	35	32	38	39	37	8	13	11	34	35	24	36	35	32	38	39	37	8	13	11	34	35	24	36	35	32	38	39	37	50.6	92500	836	0	114000000000	368000000
Q7JW03	CG2257	Ubiquitin conjugating enzyme E2H	UbcE2H	1	8	8	8	4	5	6	7	8	5	8	8	8	7	8	8	4	5	6	7	8	5	8	8	8	7	8	8	4	5	6	7	8	5	8	8	8	7	8	8	43.7	20900	183	4.86e-93	34800000000	243000000
Q9V8R9	CG11949	coracle	cora	7	67	67	66	29	40	43	51	59	60	54	59	64	52	56	58	29	40	43	51	59	60	54	59	64	52	56	58	29	40	43	51	59	60	53	58	63	52	55	58	48.7	184	1700	0	123000000000	321000000
M9NEQ9	CG14206	Ribosomal protein S10b	RpS10b	3	7	7	7	1	1	2	6	7	3	6	6	6	6	7	6	1	1	2	6	7	3	6	6	6	6	7	6	1	1	2	6	7	3	6	6	6	6	7	6	47.5	17900	160	1.28e-188	39500000000	3670000
Q7KTI8	CG8222	PDGF- and VEGF-receptor related	Pvr	11	44	44	44	18	25	21	33	40	37	35	34	37	29	34	35	18	25	21	33	40	37	35	34	37	29	34	35	18	25	21	33	40	37	35	34	37	29	34	35	33.2	170	1500	0	58200000000	249000000
P55828	CG15693	Ribosomal protein S20	RpS20	1	5	5	5	0	2	2	4	4	2	4	4	5	4	4	5	0	2	2	4	4	2	4	4	5	4	4	5	0	2	2	4	4	2	4	4	5	4	4	5	37.5	13500	120	6.22e-46	36500000000	0
M9PDX8	CG8663	nervana 3	nrv3	1	8	8	1	5	6	4	8	8	6	8	8	8	8	8	8	5	6	4	8	8	6	8	8	8	8	8	8	0	1	0	1	1	1	1	1	1	1	1	1	25.9	36500	313	7e-86	60000000000	321000000
B7Z0E0	CG7176	Isocitrate dehydrogenase	Idh	5	22	22	22	12	10	15	17	18	10	18	17	19	17	21	18	12	10	15	17	18	10	18	17	19	17	21	18	12	10	15	17	18	10	18	17	19	17	21	18	43.8	53600	479	0	60400000000	853000000
Q9W1X5	CG12781	nahoda	nahoda	1	28	28	28	5	5	6	24	24	16	23	21	23	23	23	23	5	5	6	24	24	16	23	21	23	23	23	23	5	5	6	24	24	16	23	21	23	23	23	23	23.6	150	1340	0	35200000000	57400000
A4V371	CG5730	Annexin B9	AnxB9	4	13	13	13	1	1	3	8	10	5	10	10	12	9	10	8	1	1	3	8	10	5	10	10	12	9	10	8	1	1	3	8	10	5	10	10	12	9	10	8	35.5	36100	324	1.39e-42	39600000000	6750000
Q9VHX9	CG2791	CD98 heavy chain	CD98hc	1	19	19	19	5	8	6	18	19	15	17	17	18	17	17	17	5	8	6	18	19	15	17	17	18	17	17	17	5	8	6	18	19	15	17	17	18	17	17	17	38.9	62700	565	2.1e-288	53800000000	363000000
Q7KTU2	CG32451	Secretory Pathway Calcium atpase	SPoCk	8	30	30	30	8	11	11	26	27	23	28	28	30	26	26	28	8	11	11	26	27	23	28	28	30	26	26	28	8	11	11	26	27	23	28	28	30	26	26	28	32.6	114	1030	0	83800000000	970000000
Q01989	CG5695	jaguar	jar	3	50	50	50	9	7	10	38	44	40	40	41	47	36	43	43	9	7	10	38	44	40	40	41	47	36	43	43	9	7	10	38	44	40	40	41	47	36	43	43	41.9	145	1270	0	85200000000	433000000
M9NF15	CG43225	axotactin	axo	4	39	39	1	4	7	8	33	33	32	35	33	32	36	34	34	4	7	8	33	33	32	35	33	32	36	34	34	1	1	1	1	1	1	1	1	1	1	1	1	22.2	229	2070	5.29e-225	40000000000	515000000
P12646	CG12529	Zwischenferment	Zw	2	20	20	20	6	2	6	19	18	10	18	17	20	19	18	18	6	2	6	19	18	10	18	17	20	19	18	18	6	2	6	19	18	10	18	17	20	19	18	18	48.3	60.4	524	0	39300000000	44100000
Q9VP57	CG7752	putzig	pzg	1	19	19	19	4	4	5	15	17	15	13	14	15	13	17	14	4	4	5	15	17	15	13	14	15	13	17	14	4	4	5	15	17	15	13	14	15	13	17	14	28.2	105	996	0	20800000000	77300000
Q9VUX0	CG5830	-	CG5830	2	9	9	9	1	1	6	9	9	4	8	9	8	9	9	9	1	1	6	9	9	4	8	9	8	9	9	9	1	1	6	9	9	4	8	9	8	9	9	9	29.8	37800	329	4.65e-121	38000000000	669000
Q9W2R3	CG9985	skittles	sktl	1	16	16	16	5	4	8	13	15	10	13	15	14	15	14	14	5	4	8	13	15	10	13	15	14	15	14	14	5	4	8	13	15	10	13	15	14	15	14	14	28.8	87800	792	1.82e-229	40800000000	130000000
Q9W0C2	CG17248	neuronal Synaptobrevin	nSyb	5	13	13	13	5	4	4	12	12	8	13	13	13	13	13	12	5	4	4	12	12	8	13	13	13	13	13	12	5	4	4	12	12	8	13	13	13	13	13	12	55.7	19800	192	0	56000000000	19500000
A4UZE6	CG17759	G protein alpha q subunit	Galphaq	2	16	16	5	3	3	4	10	13	8	11	10	14	10	12	11	3	3	4	10	13	8	11	10	14	10	12	11	1	0	1	5	5	3	5	4	5	5	5	5	55.5	41600	353	9.47e-160	42400000000	97800000
Q9VB70	CG6051	-	CG6051	1	19	19	19	1	4	3	16	16	15	14	14	14	13	15	13	1	4	3	16	16	15	14	14	14	13	15	13	1	4	3	16	16	15	14	14	14	13	15	13	24.6	109	989	0	37400000000	4880000
Q9VRD9	CG1753	Cystathionine beta-synthase	Cbs	1	9	9	9	1	3	4	9	8	7	8	8	9	9	8	7	1	3	4	9	8	7	8	8	9	9	8	7	1	3	4	9	8	7	8	8	9	9	8	7	20.5	56900	522	6.89e-208	23400000000	1650000
P48994	CG18345	transient receptor potential-like	trpl	2	39	39	37	7	11	9	34	37	34	35	35	39	31	37	36	7	11	9	34	37	34	35	35	39	31	37	36	7	10	8	32	35	33	33	33	37	29	35	34	36.5	128	1120	0	133000000000	423000000
P48610	CG32031	Arginine kinase	Argk	6	15	15	15	9	5	8	13	15	7	11	13	10	15	14	15	9	5	8	13	15	7	11	13	10	15	14	15	9	5	8	13	15	7	11	13	10	15	14	15	26.5	61300	562	0	44800000000	367000000
Q9VLL3	CG13388	A kinase anchor protein 200	Akap200	2	17	17	2	6	7	5	12	14	11	9	13	14	13	12	11	6	7	5	12	14	11	9	13	14	13	12	11	0	0	0	1	2	1	0	1	1	1	1	1	25.1	79000	753	0	34700000000	999000000
P25867	CG7425	effete	eff	1	5	5	5	2	2	2	3	4	2	4	4	4	4	5	3	2	2	2	3	4	2	4	4	4	4	5	3	2	2	2	3	4	2	4	4	4	4	5	3	25.9	16700	147	1.78e-05	22500000000	27200000
Q9VRL8	CG10630	blanks	blanks	1	9	9	9	2	3	2	8	8	6	8	9	8	8	8	8	2	3	2	8	8	6	8	9	8	8	8	8	2	3	2	8	8	6	8	9	8	8	8	8	31.8	35600	324	1.27e-66	19600000000	224000000
Q9XZ14	CG9634	-	CG9634	1	23	23	23	8	9	10	21	23	16	19	21	19	20	21	20	8	9	10	21	23	16	19	21	19	20	21	20	8	9	10	21	23	16	19	21	19	20	21	20	29.9	100	879	1.22e-275	27700000000	128000000
A4V0N4	CG3762	Vacuolar H[+] ATPase 68 kDa subunit 2	Vha68-2	3	24	24	15	8	8	11	21	22	6	22	21	23	21	21	19	8	8	11	21	22	6	22	21	23	21	21	19	4	4	6	12	13	2	13	12	14	12	12	10	43.5	68300	614	0	35400000000	553000000
Q9VCR7	CG17119	-	CG17119	2	1	1	1	1	1	1	1	1	1	1	1	1	1	1	1	1	1	1	1	1	1	1	1	1	1	1	1	1	1	1	1	1	1	1	1	1	1	1	1	1.8	44600	397	0.00111	34700000000	3250000000
A1Z746	CG1555	cinnabar	cn	2	15	15	15	3	6	3	13	14	8	13	12	13	14	14	14	3	6	3	13	14	8	13	12	13	14	14	14	3	6	3	13	14	8	13	12	13	14	14	14	35.5	52900	465	3.38e-183	31600000000	22600000
P29742	CG9012	Clathrin heavy chain	Chc	1	64	64	64	18	25	18	45	55	53	40	51	55	51	57	56	18	25	18	45	55	53	40	51	55	51	57	56	18	25	18	45	55	53	40	51	55	51	57	56	43	191	1680	0	71900000000	192000000
A4V441	CG32858	singed	sn	2	6	6	6	1	1	3	4	6	5	5	6	6	4	6	6	1	1	3	4	6	5	5	6	6	4	6	6	1	1	3	4	6	5	5	6	6	4	6	6	12.5	57300	512	3.21e-09	46000000000	2710000000
M9PDR9	CG3665	Fasciclin 2	Fas2	6	11	11	11	2	3	2	9	7	5	10	8	10	8	7	10	2	3	2	9	7	5	10	8	10	8	7	10	2	3	2	9	7	5	10	8	10	8	7	10	16.2	96900	873	1.14e-42	30800000000	26500000
Q9VK28	CG16974	-	CG16974	1	37	37	37	11	12	12	31	30	25	31	34	29	30	32	29	11	12	12	31	30	25	31	34	29	30	32	29	11	12	12	31	30	25	31	34	29	30	32	29	31.2	143	1260	4.43e-199	33300000000	1220000000
B7Z001	CG3523	-	CG3523	6	102	102	102	35	64	52	51	84	91	64	83	95	54	75	94	35	64	52	51	84	91	64	83	95	54	75	94	35	64	52	51	84	91	64	83	95	54	75	94	45	278	2540	0	168000000000	834000000
A8JTM7	CG42611	Megalin	mgl	5	35	35	35	17	17	12	32	31	25	30	28	27	32	29	26	17	17	12	32	31	25	30	28	27	32	29	26	17	17	12	32	31	25	30	28	27	32	29	26	7.6	530	4770	1.98e-115	18200000000	304000000
P23226	CG1483	Microtubule-associated protein 205	Map205	4	31	31	31	13	18	15	25	27	26	25	25	27	27	27	27	13	18	15	25	27	26	25	25	27	27	27	27	13	18	15	25	27	26	25	25	27	27	27	27	37.3	127	1190	0	37400000000	249000000
Q95T12	CG6151	flower	fwe	3	7	7	7	3	2	2	7	7	6	6	7	7	6	7	6	3	2	2	7	7	6	6	7	7	6	7	6	3	2	2	7	7	6	6	7	7	6	7	6	39.7	20.6	194	1.28e-191	19200000000	41900000
M9NES0	CG5711	Arrestin 1	Arr1	2	17	17	17	4	3	4	12	14	11	11	14	16	10	14	14	4	3	4	12	14	11	11	14	16	10	14	14	4	3	4	12	14	11	11	14	16	10	14	14	46.7	40800	364	5.01e-278	45000000000	88200000
Q9VN12	CG1090	-	CG1090	2	8	8	8	1	2	2	7	8	8	8	7	8	8	8	8	1	2	2	7	8	8	8	7	8	8	8	8	1	2	2	7	8	8	8	7	8	8	8	8	12.5	70700	642	3.8e-225	21100000000	10500000
E1JIZ0	CG43398	scribbled	scrib	13	50	50	50	18	17	16	40	38	38	41	41	40	39	42	38	18	17	16	40	38	38	41	41	40	39	42	38	18	17	16	40	38	38	41	41	40	39	42	38	23.9	281	2590	0	23900000000	293000000
Q8MLQ5	CG5594	kazachoc	kcc	4	22	22	22	9	10	11	17	20	19	20	20	22	18	20	21	9	10	11	17	20	19	20	20	22	18	20	21	9	10	11	17	20	19	20	20	22	18	20	21	24.5	119	1070	4.11e-161	45700000000	466000000
Q59DP9	CG42314	plasma membrane calcium ATPase	PMCA	2	34	34	3	12	11	12	23	27	27	27	27	34	24	28	28	12	11	12	23	27	27	27	27	34	24	28	28	0	0	0	1	2	2	2	2	3	2	2	2	29.3	139	1260	1.52e-245	62300000000	282000000
Q9W4X7	CG8636	-	CG8636	1	1	1	1	0	0	0	1	1	0	1	1	1	1	1	1	0	0	0	1	1	0	1	1	1	1	1	1	0	0	0	1	1	0	1	1	1	1	1	1	4.8	29900	269	0.000151	5080000000	0
O16043	CG2207	Decondensation factor 31	Df31	1	8	8	8	3	3	2	6	7	2	6	5	8	6	5	6	3	3	2	6	7	2	6	5	8	6	5	6	3	3	2	6	7	2	6	5	8	6	5	6	39.3	18800	183	2.29e-31	13000000000	263000000
P22465	CG9579	Annexin B10	AnxB10	4	19	2	2	7	7	10	19	19	15	19	19	18	19	18	18	2	1	1	2	2	1	2	2	2	2	2	2	2	1	1	2	2	1	2	2	2	2	2	2	63.1	35.6	320	0	14800000000	1140000000
O97102	CG4494	smt3	smt3	1	4	4	4	2	1	3	3	3	3	3	3	4	3	3	3	2	1	3	3	3	3	3	3	4	3	3	3	2	1	3	3	3	3	3	3	4	3	3	3	35.6	10100	90	3.37e-46	36800000000	5070000
Q7KT16	CG9326	varicose	vari	4	13	13	13	4	6	7	11	12	7	11	12	12	11	11	10	4	6	7	11	12	7	11	12	12	11	11	10	4	6	7	11	12	7	11	12	12	11	11	10	19.7	72400	636	2.42e-27	24500000000	555000000
Q9V6K1	CG3991	tripeptidyl-peptidase II	TppII	2	41	41	41	13	14	14	30	35	34	27	32	37	24	34	36	13	14	14	30	35	34	27	32	37	24	34	36	13	14	14	30	35	34	27	32	37	24	34	36	31.3	159	1440	4.85e-111	40800000000	302000000
Q9VS85	CG8532	liquid facets	lqf	7	13	13	13	1	3	2	12	11	7	11	10	12	12	10	9	1	3	2	12	11	7	11	10	12	12	10	9	1	3	2	12	11	7	11	10	12	12	10	9	19.4	88800	831	8.55e-251	19600000000	20000000
Q9VHN7	CG8036	-	CG8036	3	23	23	23	7	9	10	19	21	11	16	17	21	18	19	19	7	9	10	19	21	11	16	17	21	18	19	19	7	9	10	19	21	11	16	17	21	18	19	19	44.2	68000	626	7.14e-194	29400000000	105000000
P54611	CG1088	Vacuolar H[+]-ATPase 26kD subunit	Vha26	1	16	16	16	3	5	4	13	14	6	12	13	13	16	14	15	3	5	4	13	14	6	12	13	13	16	14	15	3	5	4	13	14	6	12	13	13	16	14	15	61.5	26100	226	0	32400000000	36100000
P14199	CG10360	refractory to sigma P	ref(2)P	1	13	13	13	4	5	4	8	10	9	11	11	13	10	10	11	4	5	4	8	10	9	11	11	13	10	10	11	4	5	4	8	10	9	11	11	13	10	10	11	30.9	65300	599	3.33e-278	38700000000	59600000
Q9VN58	CG42574	circadian trip	ctrip	1	53	53	52	13	15	15	37	42	47	37	46	47	33	42	47	13	15	15	37	42	47	37	46	47	33	42	47	12	14	14	36	41	46	36	45	46	32	41	46	22.6	337	3140	0	44700000000	237000000
Q9W0X0	CG2727	epithelial membrane protein	emp	2	12	12	12	2	3	3	10	10	7	11	9	11	11	11	9	2	3	3	10	10	7	11	9	11	11	11	9	2	3	3	10	10	7	11	9	11	11	11	9	22.7	62000	551	1.07e-40	17400000000	63000000
P52486	CG8284	Ubiquitin conjugating enzyme 4	Ubc4	1	8	8	8	4	5	6	8	8	3	7	8	7	8	8	8	4	5	6	8	8	3	7	8	7	8	8	8	4	5	6	8	8	3	7	8	7	8	8	8	45.2	22.5	199	4.93e-35	20700000000	224000000
Q9W404	CG3842	-	CG3842	3	10	10	10	3	6	3	10	10	2	8	8	9	10	10	10	3	6	3	10	10	2	8	8	9	10	10	10	3	6	3	10	10	2	8	8	9	10	10	10	22.2	44900	406	3.2e-26	15100000000	13900000
Q9VAU1	CG9990	-	CG9990	3	13	13	12	3	4	3	10	10	8	10	10	11	9	9	10	3	4	3	10	10	8	10	10	11	9	9	10	3	4	3	9	10	8	10	10	11	9	9	10	17.6	89300	808	1.95e-108	17300000000	16700000
M9PG83	CG6395	Cysteine string protein	Csp	2	8	8	5	1	1	3	5	6	5	7	6	8	6	6	6	1	1	3	5	6	5	7	6	8	6	6	6	1	0	2	3	4	3	5	4	5	4	4	4	35.7	26200	244	5.46e-185	24900000000	193000
Q9VFV9	CG8863	DnaJ-like-2	Droj2	1	8	8	8	0	2	2	8	8	7	8	8	8	7	8	8	0	2	2	8	8	7	8	8	8	7	8	8	0	2	2	8	8	7	8	8	8	7	8	8	25.6	45.2	403	8.53e-46	18900000000	0
Q9VHR8	CG7415	Dipeptidyl aminopeptidase III	DppIII	2	19	19	19	5	7	4	14	17	6	15	14	13	16	13	11	5	7	4	14	17	6	15	14	13	16	13	11	5	7	4	14	17	6	15	14	13	16	13	11	29.3	89200	786	1.81e-116	14400000000	134000000
Q9W073	CG12025	-	CG12025	1	4	4	4	1	0	1	4	4	4	4	4	3	4	4	4	1	0	1	4	4	4	4	4	3	4	4	4	1	0	1	4	4	4	4	4	3	4	4	4	28.2	19200	170	6.03e-41	14800000000	5970000
Q9W0Y6	CG15860	painless	pain	1	31	31	31	10	14	11	21	29	29	22	26	27	21	26	29	10	14	11	21	29	29	22	26	27	21	26	29	10	14	11	21	29	29	22	26	27	21	26	29	38.9	104	913	0	52200000000	522000000
Q7JYX5	CG1599	Vesicle-associated membrane protein 7	Vamp7	1	13	13	13	3	7	6	9	11	8	9	12	12	9	11	12	3	7	6	9	11	8	9	12	12	9	11	12	3	7	6	9	11	8	9	12	12	9	11	12	54.1	24900	218	2.56e-185	23500000000	7300000
Q9I7I6	CG5191	-	CG5191	3	22	22	22	10	7	8	19	19	14	17	18	19	17	19	18	10	7	8	19	19	14	17	18	19	17	19	18	10	7	8	19	19	14	17	18	19	17	19	18	44.6	62000	552	0	26700000000	332000000
M9PD75	CG6647	porin	porin	2	20	20	20	6	9	5	13	17	8	12	13	15	17	19	19	6	9	5	13	17	8	12	13	15	17	19	19	6	9	5	13	17	8	12	13	15	17	19	19	84	30.6	282	0	140000000000	155000000
Q9VPJ9	CG3164	-	CG3164	3	19	19	18	6	5	7	14	18	16	15	13	18	13	17	16	6	5	7	14	18	16	15	13	18	13	17	16	5	4	6	13	17	15	14	12	17	12	16	15	22.9	78100	698	2.65e-189	33400000000	125000000
Q9U6P7	CG10047	Synaptotagmin 4	Syt4	1	13	13	13	5	4	7	12	13	7	11	10	12	10	11	10	5	4	7	12	13	7	11	10	12	10	11	10	5	4	7	12	13	7	11	10	12	10	11	10	26.6	52200	474	5.57e-32	29200000000	522000000
B7YZQ3	CG42310	prominin	prom	3	30	30	30	6	7	6	19	20	17	21	22	26	22	19	20	6	7	6	19	20	17	21	22	26	22	19	20	6	7	6	19	20	17	21	22	26	22	19	20	27.7	138	1240	3.02e-225	22600000000	29300000
O18332	CG3320	Rab1	Rab1	19	12	12	10	3	8	7	9	12	7	10	11	11	10	7	10	3	8	7	9	12	7	10	11	11	10	7	10	3	6	5	7	10	5	8	9	9	8	5	8	68.3	22800	205	7.26e-105	29900000000	74400000
Q29R09	CG2924	-	CG2924	1	9	9	9	0	0	1	8	8	1	8	9	8	7	8	8	0	0	1	8	8	1	8	9	8	7	8	8	0	0	1	8	8	1	8	9	8	7	8	8	31	44400	397	3.31e-67	13600000000	0
Q9VW54	CG7762	Regulatory particle non-ATPase 1	Rpn1	1	16	16	15	7	6	9	14	14	10	13	13	11	13	14	13	7	6	9	14	14	10	13	13	11	13	14	13	6	5	8	13	13	9	12	13	11	12	14	12	21.5	102	919	2.63e-81	20400000000	162000000
P48611	CG16784	purple	pr	1	7	7	7	3	3	2	6	7	5	6	6	6	7	7	6	3	3	2	6	7	5	6	6	6	7	7	6	3	3	2	6	7	5	6	6	6	7	7	6	45.8	19300	168	2.8e-50	11700000000	14900000
Q9VM10	CG12789	scavenger receptor acting in neural tissue and majority of rhodopsin is absent	santa-maria	1	13	13	13	3	1	2	11	11	7	13	10	10	10	10	10	3	1	2	11	11	7	13	10	10	10	10	10	3	1	2	11	11	7	13	10	10	10	10	10	31.6	62900	563	2.07e-138	14500000000	9930000
Q9VU45	CG11278	Syntaxin 13	Syx13	1	8	8	8	2	3	4	5	5	2	5	5	8	4	5	5	2	3	4	5	5	2	5	5	8	4	5	5	2	3	4	5	5	2	5	5	8	4	5	5	31.3	31500	284	6.84e-123	18000000000	11400000
M9MRD0	CG4265	Ubiquitin carboxy-terminal hydrolase	Uch	3	9	9	9	1	0	3	7	9	2	7	7	6	7	8	8	1	0	3	7	9	2	7	7	6	7	8	8	1	0	3	7	9	2	7	7	6	7	8	8	58.6	25.9	227	7.85e-120	11700000000	19200000
Q9VI20	CG10277	godzilla E3 ubiquitin protein ligase	godzilla	1	8	8	8	0	0	1	8	7	7	7	7	7	7	7	7	0	0	1	8	7	7	7	7	7	7	7	7	0	0	1	8	7	7	7	7	7	7	7	7	13.4	58800	536	4.3e-93	20600000000	0
Q0KI96	CG42670	pasilla	ps	5	12	12	5	6	5	5	11	12	6	11	12	11	11	11	11	6	5	5	11	12	6	11	12	11	11	11	11	3	1	0	4	5	1	4	5	4	4	5	5	28.5	57300	550	3.72e-75	11800000000	26700000
O76863	CG2677	eIF2B-beta	eIF2B-beta	1	14	14	14	4	4	3	13	14	5	7	8	10	14	14	13	4	4	3	13	14	5	7	8	10	14	14	13	4	4	3	13	14	5	7	8	10	14	14	13	57.1	39200	352	0	40300000000	32800000
Q9VXV6	CG9195	Scamp	Scamp	2	4	4	4	1	1	2	4	4	3	4	4	4	4	4	4	1	1	2	4	4	3	4	4	4	4	4	4	1	1	2	4	4	3	4	4	4	4	4	4	20.7	38500	343	0	19000000000	127000000
Q7KSB3	CG42668	-	CG42668	5	6	6	6	1	1	1	2	4	5	2	5	6	2	4	5	1	1	1	2	4	5	2	5	6	2	4	5	1	1	1	2	4	5	2	5	6	2	4	5	7.4	107	958	2.41e-22	96000000000	15600000000
Q7K1I4	CG18817	Tetraspanin 42Ea	Tsp42Ea	1	4	4	4	1	1	0	3	3	3	3	3	4	3	4	3	1	1	0	3	3	3	3	3	4	3	4	3	1	1	0	3	3	3	3	3	4	3	4	3	18.6	25.9	226	4.1e-08	26200000000	8930000000
Q9XZ32	CG10254	-	CG10254	1	35	35	35	7	6	8	26	30	27	27	30	32	27	30	30	7	6	8	26	30	27	27	30	32	27	30	30	7	6	8	26	30	27	27	30	32	27	30	30	31.6	157	1400	0	25000000000	62800000
Q9V9U3	CG1910	-	CG1910	3	11	11	11	1	3	5	8	8	6	8	9	7	9	11	7	1	3	5	8	8	6	8	9	7	9	11	7	1	3	5	8	8	6	8	9	7	9	11	7	33.9	51600	489	3.2e-100	10500000000	4100000
Q9XYZ9	CG16936	Glutathione S transferase E12	GstE12	1	6	6	6	1	3	2	5	6	1	4	4	3	5	5	4	1	3	2	5	6	1	4	4	3	5	5	4	1	3	2	5	6	1	4	4	3	5	5	4	27.4	25200	223	3.97e-20	13800000000	85700000
P23625	CG17759	G protein alpha q subunit	Galphaq	1	15	5	4	5	6	7	9	12	7	10	10	13	8	11	10	3	3	4	5	5	3	5	5	5	4	5	5	3	2	3	4	4	2	4	4	4	3	4	4	53	41300	353	7.02e-171	19400000000	22100000
Q24133	CG10578	DnaJ-like-1	DnaJ-1	4	11	11	10	3	3	2	8	8	7	9	8	10	8	8	9	3	3	2	8	8	7	9	8	10	8	8	9	2	2	1	7	7	6	8	7	9	7	7	8	39.2	37000	334	2.07e-68	17500000000	14200000
Q9VXF9	CG4420	rings lost	rngo	1	11	11	11	0	1	4	9	10	9	11	11	9	10	11	10	0	1	4	9	10	9	11	11	9	10	11	10	0	1	4	9	10	9	11	11	9	10	11	10	33.2	50500	458	2.6e-175	10500000000	0
Q9VSX7	CG4080	-	CG4080	1	9	9	9	1	1	2	9	9	7	9	8	8	9	9	9	1	1	2	9	9	7	9	8	8	9	9	9	1	1	2	9	9	7	9	8	8	9	9	9	20.4	66900	617	2.64e-113	11200000000	2800000
M9PIG8	CG7619	Regulatory particle non-ATPase 10	Rpn10	2	7	7	7	1	3	3	6	6	3	6	6	6	6	6	6	1	3	3	6	6	3	6	6	6	6	6	6	1	3	3	6	6	3	6	6	6	6	6	6	22.7	42600	396	2.24e-218	9730000000	1750000
Q9VQF7	CG9894	Bacchus	Bacc	1	5	5	5	0	1	1	4	4	2	4	5	5	4	4	4	0	1	1	4	4	2	4	5	5	4	4	4	0	1	1	4	4	2	4	5	5	4	4	4	31.6	15.5	152	7.27e-134	13200000000	0
P91660	CG8799	lethal (2) 03659	l(2)03659	2	3	1	1	2	2	2	3	3	2	3	3	3	2	3	3	1	1	1	1	1	0	1	1	1	1	1	1	1	1	1	1	1	0	1	1	1	1	1	1	2.2	144	1290	0.00152	6340000000	520000000
Q960D4	CG4199	-	CG4199	2	16	16	16	4	5	4	12	13	7	11	13	13	14	14	15	4	5	4	12	13	7	11	13	13	14	14	15	4	5	4	12	13	7	11	13	13	14	14	15	30.7	65000	593	4.99e-146	26000000000	47100000
Q9V405	CG16916	Regulatory particle triple-A ATPase 3	Rpt3	2	13	13	13	3	2	3	9	10	5	7	11	10	9	10	8	3	2	3	9	10	5	7	11	10	9	10	8	3	2	3	9	10	5	7	11	10	9	10	8	40.7	47000	413	1.44e-74	9120000000	41500000
E1JIJ5	CG17369	Vacuolar H[+]-ATPase 55kD subunit	Vha55	2	18	18	18	2	4	7	13	15	6	11	15	14	15	15	15	2	4	7	13	15	6	11	15	14	15	15	15	2	4	7	13	15	6	11	15	14	15	15	15	46.3	54500	490	3.65e-166	17000000000	11900000
Q9VDI1	CG33094	Syndapin	Synd	1	19	19	19	2	5	7	11	12	9	16	14	10	17	18	16	2	5	7	11	12	9	16	14	10	17	18	16	2	5	7	11	12	9	16	14	10	17	18	16	42.3	55900	494	0	22200000000	159000000
O76932	CG32505	Protein phosphatase 19C	Pp4-19C	1	6	6	6	2	2	1	6	6	3	5	6	5	5	5	5	2	2	1	6	6	3	5	6	5	5	5	5	2	2	1	6	6	3	5	6	5	5	5	5	22.5	35300	307	5.53e-33	9850000000	10300000
E1JJD5	CG3620	no receptor potential A	norpA	3	20	20	20	6	3	5	14	17	17	14	17	18	13	16	17	6	3	5	14	17	17	14	17	18	13	16	17	6	3	5	14	17	17	14	17	18	13	16	17	18.4	125	1100	1.95e-64	13300000000	86900000
Q8IQ63	CG10596	Msr-110	Msr-110	3	19	19	19	4	3	2	12	17	12	15	14	18	14	15	15	4	3	2	12	17	12	15	14	18	14	15	15	4	3	2	12	17	12	15	14	18	14	15	15	38.6	71800	625	1.2e-264	106000000000	20200000
M9PDK5	CG17332	Vacuolar H[+]-ATPase SFD subunit	VhaSFD	4	15	15	15	4	6	10	14	15	7	12	14	13	14	15	14	4	6	10	14	15	7	12	14	13	14	15	14	4	6	10	14	15	7	12	14	13	14	15	14	41.5	53700	468	1.04e-272	12400000000	9820000
Q5U191	CG1882	-	CG1882	5	9	9	9	0	1	2	7	8	4	8	8	6	9	9	7	0	1	2	7	8	4	8	8	6	9	9	7	0	1	2	7	8	4	8	8	6	9	9	7	28.9	50400	454	4.24e-61	8260000000	0
M9NDQ8	CG33991	nuclear fallout	nuf	9	9	9	9	3	3	1	7	7	6	8	7	9	8	7	7	3	3	1	7	7	6	8	7	9	8	7	7	3	3	1	7	7	6	8	7	9	8	7	7	19.6	60200	530	4.83e-55	12200000000	55000000
Q26365	CG16944	stress-sensitive B	sesB	3	16	16	16	9	8	9	12	13	11	11	12	13	14	14	15	9	8	9	12	13	11	11	12	13	14	14	15	9	8	9	12	13	11	11	12	13	14	14	15	43.9	34200	312	7.72e-38	33100000000	453000000
M9ND57	CG7546	-	CG7546	8	16	16	15	1	3	2	13	15	12	10	14	12	9	14	12	1	3	2	13	15	12	10	14	12	9	14	12	1	3	2	12	14	11	9	13	11	8	13	11	16	138	1300	3.44e-128	10700000000	7980000
Q8SZU6	CG12024	-	CG12024	3	12	12	12	1	1	1	8	9	2	10	10	9	10	9	9	1	1	1	8	9	2	10	10	9	10	9	9	1	1	1	8	9	2	10	10	9	10	9	9	40.8	32500	292	2.04e-207	11500000000	5620000
Q7KTX7	CG10523	parkin	park	1	27	27	27	11	11	14	14	23	16	26	26	24	26	25	27	11	11	14	14	23	16	26	26	24	26	25	27	11	11	14	14	23	16	26	26	24	26	25	27	44	54100	482	0	644000000000	532000000
P29310	CG17870	14-3-3zeta	14-3-3zeta	1	14	1	1	6	4	4	11	12	7	10	12	12	11	11	11	1	0	0	1	1	0	1	1	1	1	1	1	1	0	0	1	1	0	1	1	1	1	1	1	52	28300	248	0	3820000000	10700000
Q9W503	CG3091	-	CG3091	2	11	11	11	1	3	1	10	8	2	10	9	6	9	7	8	1	3	1	10	8	2	10	9	6	9	7	8	1	3	1	10	8	2	10	9	6	9	7	8	36.6	34.6	303	3.4e-27	5910000000	259000
Q9VN14	CG1084	Contactin	Cont	1	2	2	2	1	2	2	2	2	1	2	2	1	2	2	2	1	2	2	2	2	1	2	2	1	2	2	2	1	2	2	2	2	1	2	2	1	2	2	2	1.2	158	1390	0.000852	15500000000	940000000
Q27415	CG7917	Nucleoplasmin	Nlp	2	4	4	4	0	2	2	4	4	1	4	4	3	4	4	4	0	2	2	4	4	1	4	4	3	4	4	4	0	2	2	4	4	1	4	4	3	4	4	4	32.2	17000	152	7.95e-12	11500000000	0
Q9V3W7	CG6987	SF2	SF2	1	7	7	7	1	1	1	7	7	6	7	7	6	7	7	6	1	1	1	7	7	6	7	7	6	7	7	6	1	1	1	7	7	6	7	7	6	7	7	6	29.8	28.4	255	2.86e-16	6670000000	10700000
Q9VDK9	CG16953	-	CG16953	4	2	2	2	1	1	1	2	2	2	2	2	2	2	2	2	1	1	1	2	2	2	2	2	2	2	2	2	1	1	1	2	2	2	2	2	2	2	2	2	2.3	63200	573	0.00573	5950000000	1240000000
P06002	CG4550	neither inactivation nor afterpotential E	ninaE	2	6	6	6	1	1	2	4	5	4	5	4	6	4	4	4	1	1	2	4	5	4	5	4	6	4	4	4	1	1	2	4	5	4	5	4	6	4	4	4	12.1	41500	373	3.08e-118	12100000000	3540000
Q9I7N0	CG6214	Multidrug-Resistance like Protein 1	MRP	16	50	50	49	16	13	15	28	44	42	36	39	48	28	43	41	16	13	15	28	44	42	36	39	48	28	43	41	15	12	14	27	43	41	35	38	47	28	42	40	39	173	1550	0	32900000000	363000000
A1Z6Z8	CG2146	dilute class unconventional myosin	didum	5	50	50	49	10	12	14	17	30	38	16	24	43	19	33	41	10	12	14	17	30	38	16	24	43	19	33	41	9	11	13	16	29	37	15	24	42	18	32	41	28.6	208	1800	5.37e-230	20700000000	495000000
P12428	CG17632	brown	bw	2	15	15	15	5	5	5	11	11	11	12	11	14	11	11	11	5	5	5	11	11	11	12	11	14	11	11	11	5	5	5	11	11	11	12	11	14	11	11	11	22.7	75900	675	1.74e-108	22000000000	28300000
Q9VGH2	CG6959	-	CG6959	1	9	9	9	3	5	4	8	9	5	9	9	9	9	9	7	3	5	4	8	9	5	9	9	9	9	9	7	3	5	4	8	9	5	9	9	9	9	9	7	21.2	48100	425	4.89e-116	19500000000	115000000
Q7KJ73	CG10106	Tetraspanin 42Ee	Tsp42Ee	1	2	2	2	2	2	1	2	2	1	2	2	2	2	2	2	2	2	1	2	2	1	2	2	2	2	2	2	2	2	1	2	2	1	2	2	2	2	2	2	9.6	24800	228	0.00183	8250000000	12900000
Q9VX17	CG6398	-	CG6398	1	4	4	4	3	3	3	4	4	2	3	4	3	4	4	4	3	3	3	4	4	2	3	4	3	4	4	4	3	3	3	4	4	2	3	4	3	4	4	4	15.2	32900	290	3.25e-59	17300000000	48800000
Q7JXZ2	CG5345	Eip55E	Eip55E	1	12	12	12	0	2	0	9	9	2	7	9	8	12	12	11	0	2	0	9	9	2	7	9	8	12	12	11	0	2	0	9	9	2	7	9	8	12	12	11	41	43000	393	1.03e-165	21900000000	0
Q7KVL7	CG5625	Vacuolar protein sorting 35	Vps35	2	16	16	16	2	3	3	11	12	7	13	9	10	12	13	12	2	3	3	11	12	7	13	9	10	12	13	12	2	3	3	11	12	7	13	9	10	12	13	12	23.9	91.1	803	4.63e-49	13500000000	9430000
M9PEZ6	CG13784	-	CG13784	4	2	2	2	1	1	1	1	2	1	2	2	2	2	2	2	1	1	1	1	2	1	2	2	2	2	2	2	1	1	1	1	2	1	2	2	2	2	2	2	2	108	969	0.000164	12700000000	2830000
Q27580	CG11654	Adenosylhomocysteinase at 13	Ahcy13	2	7	7	7	1	3	2	6	7	2	6	7	5	6	7	7	1	3	2	6	7	2	6	7	5	6	7	7	1	3	2	6	7	2	6	7	5	6	7	7	21.3	47400	432	1.09e-20	6560000000	6000000
M9NFA7	CG9086	-	CG9086	4	44	44	44	10	9	10	15	33	39	21	32	39	20	35	41	10	9	10	15	33	39	21	32	39	20	35	41	10	9	10	15	33	39	21	32	39	20	35	41	26.6	208	1820	1.67e-265	30000000000	639000000
P46150	CG10701	Moesin	Moe	8	13	13	13	5	5	6	10	10	9	9	7	13	9	10	10	5	5	6	10	10	9	9	7	13	9	10	10	5	5	6	10	10	9	9	7	13	9	10	10	17.3	76.2	649	4.48e-27	11400000000	217000000
Q8MSU3	CG8399	-	CG8399	1	8	8	8	1	2	2	4	5	5	5	5	7	6	5	4	1	2	2	4	5	5	5	5	7	6	5	4	1	2	2	4	5	5	5	5	7	6	5	4	17.2	70300	647	9.21e-77	10800000000	2820000
Q7KSM5	CG12276	Activator of SUMO 1	Aos1	1	6	6	6	0	2	2	6	6	4	6	4	4	6	4	4	0	2	2	6	6	4	6	4	4	6	4	4	0	2	2	6	6	4	6	4	4	6	4	4	19.9	37700	337	3.02e-12	4690000000	0
Q9V7N5	CG8048	Vacuolar H[+] ATPase 44kD subunit	Vha44	4	11	11	11	3	7	6	8	10	3	8	10	9	9	11	11	3	7	6	8	10	3	8	10	9	9	11	11	3	7	6	8	10	3	8	10	9	9	11	11	29.1	44500	388	7.37e-65	7350000000	12100000
M9PGG4	CG11579	armadillo	arm	3	14	14	14	2	3	3	12	13	8	13	14	13	13	12	10	2	3	3	12	13	8	13	14	13	13	12	10	2	3	3	12	13	8	13	14	13	13	12	10	21.2	91200	843	1.7e-131	9980000000	17100000
A8DWJ8	CG34399	NADPH oxidase	Nox	1	16	16	16	1	3	3	9	9	9	8	7	14	10	12	11	1	3	3	9	9	9	8	7	14	10	12	11	1	3	3	9	9	9	8	7	14	10	12	11	11.6	152	1340	4.4e-31	7620000000	400000000
Q9VUR4	CG7656	-	CG7656	1	10	2	2	1	1	4	8	9	1	8	9	9	8	9	9	1	0	0	2	2	0	2	2	2	2	2	2	1	0	0	2	2	0	2	2	2	2	2	2	51.1	34900	319	0	6790000000	4670000
Q9VT88	CG32056	scramblase 1	scramb1	3	3	3	3	0	2	2	3	3	2	3	3	3	3	3	3	0	2	2	3	3	2	3	3	3	3	3	3	0	2	2	3	3	2	3	3	3	3	3	3	8.9	43700	416	3.06e-15	7750000000	0
Q9VIW5	CG10237	-	CG10237	3	8	8	8	1	0	1	6	7	2	6	6	6	6	7	6	1	0	1	6	7	2	6	6	6	6	7	6	1	0	1	6	7	2	6	6	6	6	7	6	29.3	37600	324	1.03e-122	6580000000	4420000
Q9VY42	CG1461	-	CG1461	1	12	12	12	2	4	3	11	10	8	11	11	10	11	11	11	2	4	3	11	10	8	11	11	10	11	11	11	2	4	3	11	10	8	11	11	10	11	11	11	31.3	55900	501	9.02e-243	14100000000	3730000
Q9XZU1	CG13281	CAS/CSE1 segregation protein	Cas	1	13	13	13	1	2	1	12	12	4	11	11	9	10	12	11	1	2	1	12	12	4	11	11	9	10	12	11	1	2	1	12	12	4	11	11	9	10	12	11	19.8	110	975	4.35e-55	5490000000	5850000
Q7KGU6	CG14767	-	CG14767	2	4	4	4	1	0	0	4	4	4	4	4	4	4	3	3	1	0	0	4	4	4	4	4	4	4	3	3	1	0	0	4	4	4	4	4	4	4	3	3	14.4	47600	432	1.31e-50	9150000000	426000
Q9VWI6	CG12199	kekkon5	kek5	3	9	9	9	2	1	3	7	8	6	7	5	7	7	8	7	2	1	3	7	8	6	7	5	7	7	8	7	2	1	3	7	8	6	7	5	7	7	8	7	13.1	102	931	4.23e-43	3870000000	3030000
Q9VL00	CG4968	-	CG4968	1	4	4	4	1	0	0	3	4	1	3	3	2	4	4	4	1	0	0	3	4	1	3	3	2	4	4	4	1	0	0	3	4	1	3	3	2	4	4	4	23.7	30400	262	3.89e-14	5950000000	3860000
Q9VPT9	CG3662	-	CG3662	2	3	3	3	0	1	0	3	3	0	2	3	3	3	3	3	0	1	0	3	3	0	2	3	3	3	3	3	0	1	0	3	3	0	2	3	3	3	3	3	13.8	36300	319	9.78e-18	4010000000	0
Q8I079	CG32640	-	CG32640	1	7	7	7	2	2	3	7	7	6	6	7	6	7	7	7	2	2	3	7	7	6	6	7	6	7	7	7	2	2	3	7	7	6	6	7	6	7	7	7	46.2	14800	132	8.92e-90	13200000000	8610000
Q7KSG0	CG8956	Adenosylhomocysteinase 89E	Ahcy89E	11	6	6	6	2	2	3	6	6	4	6	5	6	6	6	6	2	2	3	6	6	4	6	5	6	6	6	6	2	2	3	6	6	4	6	5	6	6	6	6	12.7	55400	504	3.14e-09	8990000000	132000000
P15278	CG5803	Fasciclin 3	Fas3	1	9	3	3	5	5	5	9	9	8	9	9	8	9	9	8	1	1	1	3	3	3	3	3	3	3	3	3	1	1	1	3	3	3	3	3	3	3	3	3	19.1	55900	508	3.14e-192	5770000000	2040000
Q9V3P0	CG1633	thioredoxin peroxidase 1	Jafrac1	1	7	7	7	1	3	3	5	6	2	4	6	4	5	7	5	1	3	3	5	6	2	4	6	4	5	7	5	1	3	3	5	6	2	4	6	4	5	7	5	38.7	21700	194	3.53e-26	6590000000	60900000
M9MS14	CG4322	moody	moody	2	10	10	6	1	2	3	8	9	7	7	6	10	8	8	9	1	2	3	8	9	7	7	6	10	8	8	9	0	0	1	4	5	3	4	2	6	4	4	5	19.9	69000	633	1.54e-187	9600000000	17000000
C4NYP8	CG32789	Hsc/Hsp70-interacting protein	HIP	3	8	8	8	2	1	1	6	7	2	6	8	6	6	7	6	2	1	1	6	7	2	6	8	6	6	7	6	2	1	1	6	7	2	6	8	6	6	7	6	24.1	41000	377	4.19e-28	7850000000	11500000
P91938	CG2151	Thioredoxin reductase-1	Trxr-1	4	10	10	10	1	3	2	9	9	4	8	6	5	9	9	8	1	3	2	9	9	4	8	6	5	9	9	8	1	3	2	9	9	4	8	6	5	9	9	8	24.7	64300	596	2.23e-139	6930000000	8260000
P08985	CG5499	Histone H2A variant	His2Av	1	6	4	4	2	2	2	5	5	3	5	5	5	5	5	5	0	0	0	3	3	1	3	3	3	3	3	3	0	0	0	3	3	1	3	3	3	3	3	3	41.8	15000	141	5.72e-35	6270000000	0
E1JHE4	CG7400	Fatty acid (long chain) transport protein	Fatp	4	21	17	17	4	6	10	16	17	13	17	19	21	16	18	19	3	4	7	13	14	10	14	16	17	13	15	16	3	4	7	13	14	10	14	16	17	13	15	16	35	75100	668	1.15e-65	14200000000	50700000
A4V3J5	CG9983	Heterogeneous nuclear ribonucleoprotein at 98DE	Hrb98DE	6	4	4	3	1	1	1	4	4	4	4	4	4	4	4	4	1	1	1	4	4	4	4	4	4	4	4	4	1	1	1	3	3	3	3	3	3	3	3	3	13.2	39000	365	3.66e-14	5790000000	15300000
M9NE68	CG4463	Heat shock protein 23	Hsp23	2	6	6	6	0	1	1	6	5	0	6	4	4	6	5	5	0	1	1	6	5	0	6	4	4	6	5	5	0	1	1	6	5	0	6	4	4	6	5	5	52.2	20600	186	5.58e-22	4830000000	0
Q9VYR3	CG1806	-	CG1806	1	3	3	3	1	1	1	2	2	1	2	2	3	2	2	2	1	1	1	2	2	1	2	2	3	2	2	2	1	1	1	2	2	1	2	2	3	2	2	2	12.5	43400	399	4.42e-07	4140000000	477000000
Q9VTK7	CG6091	-	CG6091	3	14	14	14	3	3	2	7	9	7	7	8	11	7	8	7	3	3	2	7	9	7	7	8	11	7	8	7	3	3	2	7	9	7	7	8	11	7	8	7	25.2	72400	659	7.34e-59	8310000000	19200000
Q9TVM2	CG13387	embargoed	emb	1	15	15	15	3	2	4	12	13	7	12	12	11	11	11	9	3	2	4	12	13	7	12	12	11	11	11	9	3	2	4	12	13	7	12	12	11	11	11	9	16.7	123	1060	4.61e-54	5560000000	57500000
Q9VLS3	CG44122	Piezo	Piezo	12	27	26	1	4	8	6	17	19	19	16	18	27	19	18	21	4	8	6	17	19	19	16	18	26	19	18	21	0	1	1	1	1	1	1	1	1	1	1	1	12.6	297	2620	4.9e-185	11400000000	409000000
Q9VCW2	CG6969	cardinal	cd	2	7	7	7	1	1	1	5	6	4	5	6	6	6	5	6	1	1	1	5	6	4	5	6	6	6	5	6	1	1	1	5	6	4	5	6	6	6	5	6	11.6	92800	830	6.79e-32	7380000000	80200000
P02517	CG4183	Heat shock protein 26	Hsp26	1	5	5	5	0	0	0	5	5	0	5	5	4	4	5	5	0	0	0	5	5	0	5	5	4	4	5	5	0	0	0	5	5	0	5	5	4	4	5	5	28.8	23000	208	1.03e-40	7850000000	0
Q9VEJ4	CG5823	-	CG5823	1	3	3	3	1	3	2	3	3	2	2	3	3	2	3	3	1	3	2	3	3	2	2	3	3	2	3	3	1	3	2	3	3	2	2	3	3	2	3	3	15.5	30700	283	3.4e-42	5520000000	1320000000
Q9W1K4	CG4051	egalitarian	egl	1	2	2	2	1	1	1	1	2	1	2	1	1	2	2	2	1	1	1	1	2	1	2	1	1	2	2	2	1	1	1	1	2	1	2	1	1	2	2	2	3.4	112	1000	0.00441	5360000000	494000000
Q9VJD4	CG5094	small glutamine-rich tetratricopeptide containing protein	Sgt	1	5	5	5	1	2	2	5	4	2	5	4	3	5	4	3	1	2	2	5	4	2	5	4	3	5	4	3	1	2	2	5	4	2	5	4	3	5	4	3	17.8	36300	331	3.4e-13	6360000000	10900000
Q0E8E8	CG4994	Mitochondrial phosphate carrier protein	Mpcp	2	11	11	11	6	6	2	7	10	5	7	10	10	8	10	9	6	6	2	7	10	5	7	10	10	8	10	9	6	6	2	7	10	5	7	10	10	8	10	9	27.5	38.9	356	1.37e-20	9070000000	126000000
Q24185	CG10653	hook	hk	1	3	3	3	2	2	1	3	3	1	3	3	2	3	3	2	2	2	1	3	3	1	3	3	2	3	3	2	2	2	1	3	3	1	3	3	2	3	3	2	4.4	76700	679	0.332	13800000000	798000000
Q7KN75	CG5170	Dodeca-satellite-binding protein 1	Dp1	2	25	25	25	9	5	8	16	21	18	18	21	21	20	23	17	9	5	8	16	21	18	18	21	21	20	23	17	9	5	8	16	21	18	18	21	21	20	23	17	22.2	144	1300	5.25e-82	8920000000	67600000
M9PHS1	CG10997	Chloride intracellular channel	Clic	2	4	4	4	0	1	0	4	4	0	3	4	3	3	4	4	0	1	0	4	4	0	3	4	3	3	4	4	0	1	0	4	4	0	3	4	3	3	4	4	20.3	30400	261	2.38e-30	3360000000	0
A4V3W1	CG2621	shaggy	sgg	10	10	10	1	2	5	3	9	10	5	8	10	8	10	10	10	2	5	3	9	10	5	8	10	8	10	10	10	1	1	1	1	1	1	1	1	1	1	1	1	24.7	58800	575	4.55e-62	10700000000	98100000
P12982	CG5650	Protein phosphatase 1 at 87B	Pp1-87B	3	5	5	3	0	1	1	4	5	3	4	5	4	4	4	4	0	1	1	4	5	3	4	5	4	4	4	4	0	1	1	2	3	2	2	3	2	2	2	2	20.5	34500	302	2.61e-60	5740000000	0
Q9VSC5	CG8209	-	CG8209	4	11	11	11	2	3	4	9	9	5	8	9	9	10	9	9	2	3	4	9	9	5	8	9	9	10	9	9	2	3	4	9	9	5	8	9	9	10	9	9	45.6	36700	331	1.31e-68	7670000000	25500000
B7YZG7	CG13349	Regulatory particle non-ATPase 13	Rpn13	4	6	6	6	1	0	1	5	6	1	6	5	6	5	6	6	1	0	1	5	6	1	6	5	6	5	6	6	1	0	1	5	6	1	6	5	6	5	6	6	30.1	42000	389	7.66e-213	4750000000	4790000
Q9VD30	CG7077	retinol dehydrogenase B	rdhB	1	9	9	9	1	2	4	4	7	2	4	6	6	8	8	9	1	2	4	4	7	2	4	6	6	8	8	9	1	2	4	4	7	2	4	6	6	8	8	9	40.7	27300	248	1.55e-232	47800000000	25000000
Q9VLB3	CG3811	Organic anion transporting polypeptide 30B	Oatp30B	2	11	11	11	2	2	2	6	8	5	6	9	10	5	6	7	2	2	2	6	8	5	6	9	10	5	6	7	2	2	2	6	8	5	6	9	10	5	6	7	12	130	1200	5.52e-71	7400000000	14500000
Q9VZ71	CG15211	-	CG15211	1	2	2	2	0	0	1	2	2	2	2	2	2	2	2	2	0	0	1	2	2	2	2	2	2	2	2	2	0	0	1	2	2	2	2	2	2	2	2	2	9	18.9	177	0.000632	3890000000	0
M9PEG6	CG17723	Zinc transporter 63C	ZnT63C	2	6	6	6	1	1	2	4	5	4	5	5	6	5	5	5	1	1	2	4	5	4	5	5	6	5	5	5	1	1	2	4	5	4	5	5	6	5	5	5	20.6	59500	545	0	8110000000	1580000
Q9VH90	CG9448	trabid	trbd	1	16	16	16	0	0	3	7	9	9	10	9	14	9	9	11	0	0	3	7	9	9	10	9	14	9	9	11	0	0	3	7	9	9	10	9	14	9	9	11	23.8	88200	778	5.19e-211	11000000000	0
Q9XZ58	CG14884	COP9 signalosome subunit 5	CSN5	1	4	4	4	1	2	2	4	4	2	3	2	2	3	3	3	1	2	2	4	4	2	3	2	2	3	3	3	1	2	2	4	4	2	3	2	2	3	3	3	13.8	37100	327	2.08e-06	4490000000	1490000
P04412	CG10079	Epidermal growth factor receptor	Egfr	3	8	8	8	0	3	2	7	6	7	7	6	7	8	6	6	0	3	2	7	6	7	7	6	7	8	6	6	0	3	2	7	6	7	7	6	7	8	6	6	6	154	1380	9.31e-11	3250000000	0
Q24468	CG7904	punt	put	1	9	9	9	2	2	2	6	6	2	8	5	3	5	5	5	2	2	2	6	6	2	8	5	3	5	5	5	2	2	2	6	6	2	8	5	3	5	5	5	15.7	58600	516	4.36e-16	4870000000	282000000
Q9XTL2	CG6521	Signal transducing adaptor molecule	Stam	1	10	10	10	0	2	2	9	10	3	10	8	10	10	8	7	0	2	2	9	10	3	10	8	10	10	8	7	0	2	2	9	10	3	10	8	10	10	8	7	16.7	74600	689	1.12e-191	5390000000	0
Q9V3W1	CG4599	Tetratricopeptide repeat protein 2	Tpr2	6	11	11	11	4	5	4	6	9	4	10	9	11	9	8	6	4	5	4	6	9	4	10	9	11	9	8	6	4	5	4	6	9	4	10	9	11	9	8	6	24.6	58000	508	2.9e-102	7500000000	38200000
Q9V9I4	CG12754	Odorant receptor 42b	Or42b	1	1	1	1	0	0	0	1	1	1	1	1	1	1	1	1	0	0	0	1	1	1	1	1	1	1	1	1	0	0	0	1	1	1	1	1	1	1	1	1	2.5	46100	399	0.0114	40900000000	0
Q7JUP3	CG8400	caspar	casp	1	6	6	6	2	3	2	6	5	2	5	4	2	3	4	3	2	3	2	6	5	2	5	4	2	3	4	3	2	3	2	6	5	2	5	4	2	3	4	3	9.4	78.4	695	1.42e-21	3190000000	122000000
Q9VLM8	CG13391	Alanyl-tRNA synthetase	Aats-ala	1	31	31	31	5	6	9	16	27	11	15	20	23	30	31	30	5	6	9	16	27	11	15	20	23	30	31	30	5	6	9	16	27	11	15	20	23	30	31	30	37.4	108	966	0	54300000000	107000000
Q9V491	CG11081	Plexin A	PlexA	3	29	29	29	7	12	10	14	19	21	14	15	22	17	24	24	7	12	10	14	19	21	14	15	22	17	24	24	7	12	10	14	19	21	14	15	22	17	24	24	15.2	218	1950	2.62e-69	10300000000	290000000
M9NFH8	CG9674	-	CG9674	4	68	68	68	14	18	14	27	53	56	29	41	55	21	54	59	14	18	14	27	53	56	29	41	55	21	54	59	14	18	14	27	53	56	29	41	55	21	54	59	34.8	232	2120	0	28800000000	169000000
Q9VHK1	CG43140	polychaetoid	pyd	1	31	31	1	5	10	8	21	26	24	20	24	26	21	24	27	5	10	8	21	26	24	20	24	26	21	24	27	0	0	0	0	0	1	0	0	1	0	0	0	21.2	188	1740	2.84e-110	10600000000	78000000
Q7KJA9	CG10392	super sex combs	sxc	1	7	7	7	3	4	3	7	5	3	4	6	4	6	6	4	3	4	3	7	5	3	4	6	4	6	6	4	3	4	3	7	5	3	4	6	4	6	6	4	6.2	119	1060	6.63e-07	4920000000	94200000
Q23983	CG6625	alpha Soluble NSF attachment protein	alphaSnap	1	7	7	7	0	2	2	7	6	1	7	6	6	7	7	7	0	2	2	7	6	1	7	6	6	7	7	7	0	2	2	7	6	1	7	6	6	7	7	7	29.5	33	292	1.08e-39	6110000000	0
Q7K3Z3	CG11139	p47	p47	1	10	10	10	0	1	1	7	8	3	5	8	10	6	7	4	0	1	1	7	8	3	5	8	10	6	7	4	0	1	1	7	8	3	5	8	10	6	7	4	35.9	43.4	407	5.12e-105	4280000000	0
Q8IPF5	CG13388	A kinase anchor protein 200	Akap200	1	16	1	1	6	8	5	12	13	11	10	13	14	13	12	11	0	1	0	1	1	1	1	1	1	1	1	1	0	1	0	1	1	1	1	1	1	1	1	1	42.5	38200	372	0	4230000000	0
Q9W4P5	CG2934	Vacuolar H[+] ATPase AC39 subunit 1	VhaAC39-1	1	4	4	4	1	0	0	3	3	1	4	4	4	3	3	3	1	0	0	3	3	1	4	4	4	3	3	3	1	0	0	3	3	1	4	4	4	3	3	3	10.9	39900	350	0.000235	3140000000	1520000
M9PD30	CG5850	-	CG5850	5	6	6	6	1	2	1	3	6	3	5	6	5	5	5	5	1	2	1	3	6	3	5	6	5	5	5	5	1	2	1	3	6	3	5	6	5	5	5	5	11.8	68300	608	6.06e-26	7880000000	90000000
P17336	CG6871	Catalase	Cat	1	10	10	10	4	3	4	8	8	3	6	7	7	8	9	8	4	3	4	8	8	3	6	7	7	8	9	8	4	3	4	8	8	3	6	7	7	8	9	8	27.1	57100	506	3.08e-149	5800000000	62400000
Q99323	CG15792	zipper	zip	4	99	1	1	21	45	31	82	92	89	84	90	81	85	93	85	1	1	1	1	1	1	1	1	0	1	1	1	1	1	1	1	1	1	1	1	0	1	1	1	49.4	237	2060	0	3990000000	205000000
Q7KLE5	CG8604	Amphiphysin	Amph	1	5	5	5	1	1	1	4	4	2	4	4	5	4	4	4	1	1	1	4	4	2	4	4	5	4	4	4	1	1	1	4	4	2	4	4	5	4	4	4	9.3	65900	602	1.39e-88	4420000000	182000000
P40796	CG10922	La autoantigen-like	La	2	9	9	9	2	2	1	8	7	4	6	6	5	6	8	6	2	2	1	8	7	4	6	6	5	6	8	6	2	2	1	8	7	4	6	6	5	6	8	6	27.7	44900	390	1.6e-83	5430000000	3960000
Q9VG39	CG12286	karmoisin	kar	2	5	5	5	1	1	3	3	5	4	3	4	5	3	4	4	1	1	3	3	5	4	3	4	5	3	4	4	1	1	3	3	5	4	3	4	5	3	4	4	10.3	58000	553	4.8e-10	6670000000	8630000
A1Z9N7	CG8585	I[[h]] channel	Ih	7	6	6	6	1	1	1	5	4	3	4	3	5	5	3	4	1	1	1	5	4	3	4	3	5	5	3	4	1	1	1	5	4	3	4	3	5	5	3	4	5.4	148	1330	1.96e-35	3010000000	3730000
M9NDC3	CG2637	Female sterile (2) Ketel	Fs(2)Ket	2	8	8	8	0	0	0	8	8	1	7	8	8	8	8	8	0	0	0	8	8	1	7	8	8	8	8	8	0	0	0	8	8	1	7	8	8	8	8	8	11.4	98700	884	1.18e-77	4070000000	0
Q7YU01	CG31092	Lipophorin receptor 2	LpR2	13	8	8	8	0	1	3	7	6	5	7	5	7	7	6	5	0	1	3	7	6	5	7	5	7	7	6	5	0	1	3	7	6	5	7	5	7	7	6	5	8.1	117	1060	1.37e-32	4530000000	0
P40423	CG3595	spaghetti squash	sqh	1	4	4	4	1	1	1	4	4	3	4	2	3	4	4	4	1	1	1	4	4	3	4	2	3	4	4	4	1	1	1	4	4	3	4	2	3	4	4	4	24.1	20000	174	8.35e-05	3930000000	10300000
A8Y516	CG42595	unextended	uex	1	14	14	14	2	2	3	10	12	7	11	12	11	9	10	12	2	2	3	10	12	7	11	12	11	9	10	12	2	2	3	10	12	7	11	12	11	9	10	12	21.6	93300	834	8.02e-184	7450000000	4000000
Q9VE01	CG11821	Cyp12a5	Cyp12a5	1	1	1	1	1	1	1	1	1	1	1	1	1	1	1	1	1	1	1	1	1	1	1	1	1	1	1	1	1	1	1	1	1	1	1	1	1	1	1	1	2.1	61400	536	0.0829	13000000000	533000000
Q9V3V9	CG4930	Endonuclease G inhibitor	EndoGI	1	5	5	5	0	0	0	3	4	1	4	5	4	4	3	4	0	0	0	3	4	1	4	5	4	4	3	4	0	0	0	3	4	1	4	5	4	4	3	4	20.6	40600	359	2.48e-13	3820000000	0
E1JGN0	CG8201	par-1	par-1	7	18	18	5	6	4	5	11	14	12	13	10	17	12	15	13	6	4	5	11	14	12	13	10	17	12	15	13	1	1	1	2	2	3	2	2	5	1	4	2	19.5	125	1140	2.98e-121	9660000000	20800000
Q06003	CG2679	goliath	gol	3	15	15	15	2	3	3	7	12	11	11	13	13	9	11	11	2	3	3	7	12	11	11	13	13	9	11	11	2	3	3	7	12	11	11	13	13	9	11	11	27.1	68600	601	1.61e-39	10200000000	38000000
Q9W3Q0	CG12156	Rab39	Rab39	1	5	4	4	0	1	1	5	5	3	2	5	4	4	5	5	0	0	0	4	4	2	1	4	3	3	4	4	0	0	0	4	4	2	1	4	3	3	4	4	23.4	24700	218	1.36e-13	2870000000	0
Q9VG51	CG6359	Sorting nexin 3	Snx3	1	4	4	4	0	0	0	3	3	2	3	4	4	3	3	3	0	0	0	3	3	2	3	4	4	3	3	3	0	0	0	3	3	2	3	4	4	3	3	3	23.4	19400	167	2.27e-06	3270000000	0
Q9W392	CG7033	-	CG7033	1	7	7	7	0	0	0	6	5	0	4	5	4	4	4	4	0	0	0	6	5	0	4	5	4	4	4	4	0	0	0	6	5	0	4	5	4	4	4	4	19.4	58100	535	2.18e-64	3100000000	0
Q9W0S7	CG7008	Tudor-SN	Tudor-SN	1	15	15	15	3	0	1	7	8	8	8	8	9	11	10	11	3	0	1	7	8	8	8	8	9	11	10	11	3	0	1	7	8	8	8	8	9	11	10	11	23.2	103	926	2.64e-99	7210000000	17700000
O18333	CG3269	Rab2	Rab2	1	7	7	7	1	0	0	5	6	3	5	6	4	6	5	6	1	0	0	5	6	3	5	6	4	6	5	6	1	0	0	5	6	3	5	6	4	6	5	6	41.8	23.6	213	9.77e-26	10500000000	595000
A1ZB83	CG5174	-	CG5174	8	3	3	3	0	0	1	3	3	1	3	3	3	3	3	3	0	0	1	3	3	1	3	3	3	3	3	3	0	0	1	3	3	1	3	3	3	3	3	3	9.6	39400	355	1.68e-09	3300000000	0
A8JR56	CG17838	Syncrip	Syp	1	7	1	1	1	2	1	6	4	1	6	4	6	3	3	5	0	1	0	1	1	1	1	1	1	1	1	1	0	1	0	1	1	1	1	1	1	1	1	1	16.1	41100	384	2.41e-63	3680000000	0
Q9VXE8	CG4443	Ubiquitin conjugating enzyme 7	Ubc7	1	3	3	3	1	1	1	1	3	0	2	1	2	2	2	3	1	1	1	1	3	0	2	1	2	2	2	3	1	1	1	1	3	0	2	1	2	2	2	3	14.4	18500	167	7.32e-07	6530000000	4990000
Q24298	CG3722	shotgun	shg	1	5	4	4	0	1	1	4	4	2	4	4	5	3	4	3	0	1	1	3	3	2	3	3	4	3	4	3	0	1	1	3	3	2	3	3	4	3	4	3	3.6	170	1510	3.63e-22	3730000000	0
Q9VJ12	CG10473	Acinus	Acn	1	5	5	5	1	1	1	5	4	3	4	4	4	3	4	4	1	1	1	5	4	3	4	4	4	3	4	4	1	1	1	5	4	3	4	4	4	3	4	4	8	83700	739	1.2e-08	3250000000	60500000
E1JJ73	CG1307	-	CG1307	2	4	4	4	0	0	0	4	4	2	4	4	4	4	4	4	0	0	0	4	4	2	4	4	4	4	4	4	0	0	0	4	4	2	4	4	4	4	4	4	22.6	19900	186	2.45e-12	5410000000	0
Q9VHC7	CG9373		CG9373	1	8	8	8	0	1	2	3	4	2	7	4	3	5	4	5	0	1	2	3	4	2	7	4	3	5	4	5	0	1	2	3	4	2	7	4	3	5	4	5	17.7	66.7	632	2.16e-36	4370000000	0
Q9VPH7	CG5605	eukaryotic release factor 1	eRF1	3	5	5	5	1	1	1	5	5	3	4	5	5	5	5	4	1	1	1	5	5	3	4	5	5	5	5	4	1	1	1	5	5	3	4	5	5	5	5	4	13.9	49200	438	3.22e-15	3280000000	66600000
Q9V3P3	CG1591	REG	REG	1	3	3	3	0	1	1	3	3	1	3	2	2	3	3	2	0	1	1	3	3	1	3	2	2	3	3	2	0	1	1	3	3	1	3	2	2	3	3	2	17.6	28100	245	8.44e-14	2650000000	0
A8JR81	CG31158	Exchange factor for Arf 6 ortholog (H. sapiens)	Efa6	5	19	19	19	4	9	7	15	18	14	15	13	17	14	15	14	4	9	7	15	18	14	15	13	17	14	15	14	4	9	7	15	18	14	15	13	17	14	15	14	12.2	168	1520	1.54e-74	5790000000	37100000
P13469	CG2050	modulo	mod	1	8	8	8	0	1	0	7	7	5	6	7	7	6	7	6	0	1	0	7	7	5	6	7	7	6	7	6	0	1	0	7	7	5	6	7	7	6	7	6	16.8	60300	542	2.98e-24	3090000000	0
Q9VXG0	CG9947	-	CG9947	1	3	3	3	1	1	1	3	3	1	3	3	3	3	3	3	1	1	1	3	3	1	3	3	3	3	3	3	1	1	1	3	3	1	3	3	3	3	3	3	9.8	39700	357	1.81e-18	3570000000	6450000
M9PGU6	CG2086	draper	drpr	5	7	7	1	2	1	1	5	6	5	3	3	5	4	4	4	2	1	1	5	6	5	3	3	5	4	4	4	0	0	0	1	1	1	0	0	0	0	0	0	7.7	114	1040	4.12e-84	3760000000	90000000
A1ZAJ2	CG8566	unc-104 ortholog (C. elegans)	unc-104	6	42	42	42	7	9	7	9	24	32	15	23	32	10	25	33	7	9	7	9	24	32	15	23	32	10	25	33	7	9	7	9	24	32	15	23	32	10	25	33	26.2	197	1740	2.7e-154	29400000000	231000000
Q9VAA2	CG9753	Adenosine receptor	AdoR	1	7	7	7	2	2	2	4	4	3	5	4	7	4	4	4	2	2	2	4	4	3	5	4	7	4	4	4	2	2	2	4	4	3	5	4	7	4	4	4	11.6	85100	774	3.87e-50	7570000000	386000000
Q8IPK0	CG31641	stathmin	stai	4	6	6	6	3	2	1	5	5	2	5	5	6	5	5	3	3	2	1	5	5	2	5	5	6	5	5	3	3	2	1	5	5	2	5	5	6	5	5	3	22.8	34700	302	1.19e-06	6050000000	24300000
M9NE01	CG9842	Protein phosphatase 2B at 14D	Pp2B-14D	3	12	12	4	6	6	5	7	9	5	8	7	7	12	9	9	6	6	5	7	9	5	8	7	7	12	9	9	1	2	1	1	2	1	2	2	2	4	2	3	21.1	63.1	570	1.24e-21	8100000000	333000000
Q4AB31	CG6963	gilgamesh	gish	7	8	8	8	4	3	4	6	6	4	6	6	7	5	6	6	4	3	4	6	6	4	6	6	7	5	6	6	4	3	4	6	6	4	6	6	7	5	6	6	18.5	53.7	476	2.22e-17	4670000000	5260000
O18335	CG5771	Rab11	Rab11	1	9	9	9	5	5	5	6	4	2	8	7	7	7	5	4	5	5	5	6	4	2	8	7	7	7	5	4	5	5	5	6	4	2	8	7	7	7	5	4	42.5	24245	214	2.2748e-24	9995100000	279210000
E8NHA2	CG9153	-	CG9153	2	17	17	17	4	6	4	11	16	13	12	15	17	13	15	16	4	6	4	11	16	13	12	15	17	13	15	16	4	6	4	11	16	13	12	15	17	13	15	16	16.8	120	1060	8.25e-135	27200000000	55700000
Q9VMI5	CG9135	-	CG9135	2	7	7	7	1	1	1	7	7	5	7	7	7	7	7	7	1	1	1	7	7	5	7	7	7	7	7	7	1	1	1	7	7	5	7	7	7	7	7	7	16.4	53500	487	8.12e-45	5390000000	7260000
Q8T0V2	CG15669	Misexpression suppressor of KSR 2	MESK2	7	5	5	5	1	2	2	4	5	1	4	5	4	5	5	5	1	2	2	4	5	1	4	5	4	5	5	5	1	2	2	4	5	1	4	5	4	5	5	5	13.4	48700	447	7.17e-25	4340000000	24600000
B7YZU3	CG8008	-	CG8008	2	4	4	4	1	1	1	4	4	4	4	3	4	4	3	4	1	1	1	4	4	4	4	3	4	4	3	4	1	1	1	4	4	4	4	3	4	4	3	4	9.2	64500	566	8.14e-10	3600000000	1990000
Q9V558	CG10842	Cytochrome P450-4p1	Cyp4p1	3	11	11	11	0	0	0	8	9	7	9	8	5	10	10	11	0	0	0	8	9	7	9	8	5	10	10	11	0	0	0	8	9	7	9	8	5	10	10	11	26.1	59400	513	2.11e-60	5200000000	0
M9PG62	CG42641	Regulatory particle non-ATPase 3	Rpn3	2	8	8	8	1	0	1	5	7	2	5	6	4	7	5	5	1	0	1	5	7	2	5	6	4	7	5	5	1	0	1	5	7	2	5	6	4	7	5	5	18.4	56000	494	2.19e-18	3980000000	4720000
Q9VSY6	CG3705	astray	aay	1	4	4	4	1	1	1	4	3	3	4	4	4	4	3	4	1	1	1	4	3	3	4	4	4	4	3	4	1	1	1	4	3	3	4	4	4	4	3	4	14.8	29200	270	1.4e-10	9340000000	269000000
Q9W369	CG12120	tan	t	1	6	6	6	1	0	1	5	5	2	4	5	5	6	6	5	1	0	1	5	5	2	4	5	5	6	6	5	1	0	1	5	5	2	4	5	5	6	6	5	18.6	43700	387	2.76e-46	8200000000	6320000
A4V392	CG5315	Adiponectin receptor	AdipoR	3	3	3	3	0	0	1	3	3	2	2	3	3	2	3	3	0	0	1	3	3	2	2	3	3	2	3	3	0	0	1	3	3	2	2	3	3	2	3	3	13.5	49800	444	2.15e-137	2740000000	0
O97428	CG4944	ciboulot	cib	2	3	3	3	1	1	1	3	3	0	3	3	3	3	3	3	1	1	1	3	3	0	3	3	3	3	3	3	1	1	1	3	3	0	3	3	3	3	3	3	27.9	14.4	129	7.91e-09	2250000000	2030000
Q9V429	CG31884	thioredoxin-2	Trx-2	2	2	2	2	0	1	0	2	2	1	2	2	2	2	2	2	0	1	0	2	2	1	2	2	2	2	2	2	0	1	0	2	2	1	2	2	2	2	2	2	19.8	11700	106	0.0615	2060000000	0
Q9V5C6	CG1519	Proteasome alpha7 subunit	Prosalpha7	1	5	5	5	2	2	1	5	4	0	4	3	3	5	4	4	2	2	1	5	4	0	4	3	3	5	4	4	2	2	1	5	4	0	4	3	3	5	4	4	22.1	27700	253	1.93e-05	2490000000	21800000
Q9VR47	CG12787	hoepel1	hoe1	5	5	5	5	1	1	1	4	4	3	4	4	5	4	4	4	1	1	1	4	4	3	4	4	5	4	4	4	1	1	1	4	4	3	4	4	5	4	4	4	7.2	94900	846	9.01e-23	6270000000	622000
Q9I7K6	CG8223	-	CG8223	1	5	5	5	0	0	1	5	5	2	4	5	5	5	5	4	0	0	1	5	5	2	4	5	5	5	5	4	0	0	1	5	5	2	4	5	5	5	5	4	18.5	51.9	492	1.09e-110	2660000000	0
Q9VSU8	CG43479	nervous wreck	nwk	4	10	10	10	0	3	1	6	9	7	6	8	9	4	8	6	0	3	1	6	9	7	6	8	9	4	8	6	0	3	1	6	9	7	6	8	9	4	8	6	10.4	116	1070	3.86e-23	2740000000	0
Q0E980	CG8547	-	CG8547	1	7	7	7	1	2	2	6	6	1	7	7	5	7	7	5	1	2	2	6	6	1	7	7	5	7	7	5	1	2	2	6	6	1	7	7	5	7	7	5	17.5	68000	618	1.37e-80	4460000000	44900000
Q8T0T9	CG13920	-	CG13920	1	3	3	3	1	1	2	3	3	2	2	3	3	2	3	2	1	1	2	3	3	2	2	3	3	2	3	2	1	1	2	3	3	2	2	3	3	2	3	2	23.1	17900	160	6.88e-16	9930000000	101000000
M9PB68	CG14472	purity of essence	poe	3	49	49	49	10	9	18	14	17	35	12	15	39	11	17	46	10	9	18	14	17	35	12	15	39	11	17	46	10	9	18	14	17	35	12	15	39	11	17	46	11	591	5320	4.16e-182	7960000000	98600000
O96692	CG3204	Ras-associated protein 2-like	Rap2l	2	5	5	5	2	2	1	5	5	1	4	4	5	5	4	4	2	2	1	5	5	1	4	4	5	5	4	4	2	2	1	5	5	1	4	4	5	5	4	4	26.4	20.5	182	2.5e-07	4680000000	3460000
Q7K2E1	CG8839	-	CG8839	1	13	13	13	1	3	2	9	9	2	7	11	10	10	12	10	1	3	2	9	9	2	7	11	10	10	12	10	1	3	2	9	9	2	7	11	10	10	12	10	28.7	58300	529	9.81e-66	7430000000	1240000
Q9VGJ6	CG6908	-	CG6908	1	5	5	5	1	1	3	4	3	1	4	3	2	4	2	2	1	1	3	4	3	1	4	3	2	4	2	2	1	1	3	4	3	1	4	3	2	4	2	2	10.5	51900	449	1.21e-06	2440000000	10500000
A8JQV3	CG17816	-	CG17816	4	8	8	8	1	2	4	5	5	3	7	5	4	5	6	5	1	2	4	5	5	3	7	5	4	5	6	5	1	2	4	5	5	3	7	5	4	5	6	5	15.3	96400	882	6.23e-91	3820000000	6940000
Q9VYM7	CG42258	-	CG42258	2	4	4	4	1	1	1	2	4	0	1	1	2	2	2	3	1	1	1	2	4	0	1	1	2	2	2	3	1	1	1	2	4	0	1	1	2	2	2	3	11.6	47700	465	6.02e-08	2080000000	153000000
Q8IR26	CG32581	-	CG32581	2	5	5	5	1	2	2	2	4	3	5	5	5	4	5	5	1	2	2	2	4	3	5	5	5	4	5	5	1	2	2	2	4	3	5	5	5	4	5	5	29.3	31200	283	4.1e-59	5860000000	30400000
Q7JZD3	CG3265	Eb1	Eb1	3	6	6	6	0	1	0	5	6	5	5	6	5	5	6	6	0	1	0	5	6	5	5	6	5	5	6	6	0	1	0	5	6	5	5	6	5	5	6	6	20.3	32600	291	8.6e-06	2430000000	0
Q8SX89	CG5175	kugelkern	kuk	1	6	6	6	2	1	0	4	4	2	5	4	3	5	3	3	2	1	0	4	4	2	5	4	3	5	3	3	2	1	0	4	4	2	5	4	3	5	3	3	14.6	60200	570	2.17e-17	2060000000	10300000
Q9VD64	CG6560	dead end	dnd	2	2	2	2	0	1	1	2	1	1	2	1	1	1	1	0	0	1	1	2	1	1	2	1	1	1	1	0	0	1	1	2	1	1	2	1	1	1	1	0	10.1	20100	179	0.529	1180000000	0
Q961R9	CG6126	-	CG6126	1	2	2	2	1	1	1	2	2	2	2	2	2	2	2	2	1	1	1	2	2	2	2	2	2	2	2	2	1	1	1	2	2	2	2	2	2	2	2	2	3.6	60900	555	0.00828	2460000000	18600000
Q9VBF0	CG5447	-	CG5447	1	4	4	4	1	1	1	3	4	2	4	3	2	3	4	3	1	1	1	3	4	2	4	3	2	3	4	3	1	1	1	3	4	2	4	3	2	3	4	3	27.2	16700	151	0.00595	4290000000	328000000
Q7K9H6	CG15667	Smad anchor for receptor activation	Sara	1	19	19	19	2	2	5	11	18	15	16	15	15	12	17	16	2	2	5	11	18	15	16	15	15	12	17	16	2	2	5	11	18	15	16	15	15	12	17	16	15.2	146	1340	4.5e-137	12800000000	9120000
Q95TU9	CG9765	transforming acidic coiled-coil protein	tacc	5	17	17	17	2	3	4	10	13	11	14	13	12	12	11	12	2	3	4	10	13	11	14	13	12	12	11	12	2	3	4	10	13	11	14	13	12	12	11	12	16.6	146	1310	6.51e-56	4440000000	13300000
O76206	CG2846	-	CG2846	1	3	3	3	1	1	1	3	3	1	3	3	3	3	3	3	1	1	1	3	3	1	3	3	3	3	3	3	1	1	1	3	3	1	3	3	3	3	3	3	28.1	17000	153	2.81e-05	1620000000	134000000
O97069	CG1315	-	CG1315	1	1	1	1	1	1	1	1	1	1	1	1	1	1	1	1	1	1	1	1	1	1	1	1	1	1	1	1	1	1	1	1	1	1	1	1	1	1	1	1	1.7	46600	419	0.000364	3360000000	175000000
Q24276	CG12019	Cdc37	Cdc37	1	3	3	3	1	1	0	3	3	0	3	2	3	3	2	3	1	1	0	3	3	0	3	2	3	3	2	3	1	1	0	3	3	0	3	2	3	3	2	3	11.3	45100	389	1.81e-63	3060000000	1290000
Q8IQV1	CG8363	PAPS synthetase	Papss	3	5	5	5	1	0	2	4	4	0	3	3	3	3	4	5	1	0	2	4	4	0	3	3	3	3	4	5	1	0	2	4	4	0	3	3	3	3	4	5	9.4	74100	657	4.77e-13	2890000000	9560000
Q9VN18	CG9855	-	CG9855	1	4	4	4	0	1	1	3	4	4	4	3	4	4	4	4	0	1	1	3	4	4	4	3	4	4	4	4	0	1	1	3	4	4	4	3	4	4	4	4	12	41900	382	2.83e-22	5370000000	0
M9PCN6	CG3779	numb	numb	3	6	6	6	0	0	2	5	5	2	6	4	6	4	4	6	0	0	2	5	5	2	6	4	6	4	4	6	0	0	2	5	5	2	6	4	6	4	4	6	11.3	60600	556	5.43e-08	4200000000	0
Q9VA06	CG31006	slow termination of phototransduction	stops	2	6	6	6	3	1	1	5	6	5	5	6	3	5	6	6	3	1	1	5	6	5	5	6	3	5	6	6	3	1	1	5	6	5	5	6	3	5	6	6	15.4	59900	521	5.2e-31	2980000000	5630000
A4V1B2	CG12021	Patj	Patj	2	9	9	9	2	0	1	7	7	3	8	5	4	7	6	5	2	0	1	7	7	3	8	5	4	7	6	5	2	0	1	7	7	3	8	5	4	7	6	5	13.3	92900	871	5.74e-26	2450000000	9340000
E2QC90	CG11804	ced-6	ced-6	2	6	6	6	1	1	1	5	5	3	5	5	5	6	4	5	1	1	1	5	5	3	5	5	5	6	4	5	1	1	1	5	5	3	5	5	5	6	4	5	13	56.1	517	1.68e-19	2460000000	15400000
Q86PF4	CG10126	-	CG10126	2	5	5	5	1	1	1	4	4	1	4	5	2	5	5	5	1	1	1	4	4	1	4	5	2	5	5	5	1	1	1	4	4	1	4	5	2	5	5	5	26.9	25900	227	1.87e-29	2980000000	397000
P10040	CG6383	crumbs	crb	2	13	13	13	2	1	1	10	10	8	11	12	8	10	11	11	2	1	1	10	10	8	11	12	8	10	11	11	2	1	1	10	10	8	11	12	8	10	11	11	6.9	239	2190	5.2e-33	4010000000	4900000
Q9VCD5	CG10694	-	CG10694	1	1	1	1	0	0	0	1	1	1	1	1	1	1	1	1	0	0	0	1	1	1	1	1	1	1	1	1	0	0	0	1	1	1	1	1	1	1	1	1	5.5	32600	290	0.000336	1290000000	0
Q8IPR6	CG15593	Osiris 10	Osi10	2	1	1	1	0	0	1	1	1	0	1	1	1	1	1	1	0	0	1	1	1	0	1	1	1	1	1	1	0	0	1	1	1	0	1	1	1	1	1	1	2.8	81600	741	0.0889	2300000000	0
Q24311	CG1877	Cullin 1	Cul1	1	3	3	3	1	1	0	2	3	3	3	3	3	2	3	3	1	1	0	2	3	3	3	3	3	2	3	3	1	1	0	2	3	3	3	3	3	2	3	3	4.5	89.5	774	0.0219	3340000000	3370000
Q9VH01	CG6303	BIR repeat containing ubiquitin-conjugating enzyme	Bruce	1	70	70	70	6	12	10	11	35	53	14	27	54	15	34	60	6	12	10	11	35	53	14	27	54	15	34	60	6	12	10	11	35	53	14	27	54	15	34	60	17.5	539	4880	0	28400000000	161000000
Q9VJ58	CG10372	Fas-associated factor	Faf	1	4	4	4	1	0	1	1	1	0	3	2	3	2	2	1	1	0	1	1	1	0	3	2	3	2	2	1	1	0	1	1	1	0	3	2	3	2	2	1	8.6	53	464	0.0269	2510000000	177000000
Q9VC56	CG5794	puffyeye	puf	3	54	54	54	7	7	7	13	26	37	24	30	38	18	31	44	7	7	7	13	26	37	24	30	38	18	31	44	7	7	7	13	26	37	24	30	38	18	31	44	15.8	440	3910	2.43e-225	9480000000	41600000
Q7JRF1	CG7736	Syntaxin 6	Syx6	3	3	3	3	0	1	0	3	3	1	3	3	2	3	2	2	0	1	0	3	3	1	3	3	2	3	2	2	0	1	0	3	3	1	3	3	2	3	2	2	11.5	36600	323	1.41e-35	3280000000	0
Q9V7D2	CG8186	Vacuolar H[+] ATPase 36kD subunit 1	Vha36-1	2	4	4	4	2	0	0	4	4	1	3	4	3	4	3	4	2	0	0	4	4	1	3	4	3	4	3	4	2	0	0	4	4	1	3	4	3	4	3	4	17.9	27600	246	3.16e-22	2880000000	1300000
Q95RE4	CG5654	ypsilon schachtel	yps	2	7	7	7	0	1	1	3	6	3	5	6	7	5	5	6	0	1	1	3	6	3	5	6	7	5	5	6	0	1	1	3	6	3	5	6	7	5	5	6	25	38.2	352	4.7e-71	5220000000	0
A1Z7Q8	CG8057	alicorn	alc	1	4	4	4	1	1	1	3	3	1	3	4	4	3	3	3	1	1	1	3	3	1	3	4	4	3	3	3	1	1	1	3	3	1	3	4	4	3	3	3	11.7	36400	341	4.43e-06	5410000000	748000000
Q8T0Q4	CG8055	shrub	shrb	1	4	4	4	0	1	2	3	3	1	4	3	4	4	4	3	0	1	2	3	3	1	4	3	4	4	4	3	0	1	2	3	3	1	4	3	4	4	4	3	19	25400	226	1.2e-06	2580000000	0
Q9V7Y2	CG8946	Sphingosine-1-phosphate lyase	Sply	1	10	10	10	1	3	1	4	5	2	3	6	6	8	10	10	1	3	1	4	5	2	3	6	6	8	10	10	1	3	1	4	5	2	3	6	6	8	10	10	20	60300	545	1.25e-73	9150000000	267000000
P11584	CG1560	myospheroid	mys	1	5	5	5	0	0	0	4	5	2	5	4	4	4	5	4	0	0	0	4	5	2	5	4	4	4	5	4	0	0	0	4	5	2	5	4	4	4	5	4	7.3	92700	846	5.19e-09	2310000000	0
Q9W2U4	CG2890	Protein phosphatase 4 regulatory subunit 2-related protein	PPP4R2r	3	7	7	7	0	1	1	6	6	4	5	5	6	6	6	3	0	1	1	6	6	4	5	5	6	6	6	3	0	1	1	6	6	4	5	5	6	6	6	3	13.6	66800	609	9.09e-26	2710000000	0
A1Z8S4	CG8889	Metallophosphoesterase	Mppe	3	4	4	4	2	2	2	4	4	4	4	4	4	4	4	4	2	2	2	4	4	4	4	4	4	4	4	4	2	2	2	4	4	4	4	4	4	4	4	4	14.3	41.9	357	5.62e-30	8470000000	67200000
P23380	CG3161	Vacuolar H[+] ATPase 16kD subunit 1	Vha16-1	1	1	1	1	0	0	0	1	0	0	1	1	1	1	1	1	0	0	0	1	0	0	1	1	1	1	1	1	0	0	0	1	0	0	1	1	1	1	1	1	11.3	16300	159	0.000953	1120000000	0
Q8IND6	CG31296	-	CG31296	1	1	1	1	1	1	1	1	1	0	1	1	1	1	1	1	1	1	1	1	1	0	1	1	1	1	1	1	1	1	1	1	1	0	1	1	1	1	1	1	3.9	31600	280	0.0234	2320000000	259000000
P53997	CG4299	Set	Set	1	3	3	3	1	0	0	3	2	2	3	2	3	3	2	2	1	0	0	3	2	2	3	2	3	3	2	2	1	0	0	3	2	2	3	2	3	3	2	2	12.6	31000	269	0.0584	1890000000	2610000
P36975	CG40452	Synaptosomal-associated protein 25kDa	Snap25	3	5	4	4	0	0	1	5	5	0	5	4	5	4	4	3	0	0	1	4	4	0	4	3	4	3	3	2	0	0	1	4	4	0	4	3	4	3	3	2	25.9	23700	212	2.16e-114	2260000000	0
B7Z002	CG3696	kismet	kis	6	8	8	8	2	1	2	5	4	2	2	2	4	4	5	3	2	1	2	5	4	2	2	2	4	4	5	3	2	1	2	5	4	2	2	2	4	4	5	3	1.8	593	5520	8.72e-12	1770000000	73800000
E1JGK5	CG5784	Mapmodulin	Mapmodulin	4	3	3	3	1	1	1	3	3	0	2	3	2	2	3	2	1	1	1	3	3	0	2	3	2	2	3	2	1	1	1	3	3	0	2	3	2	2	3	2	14	40700	363	2.28e-07	1900000000	2630000
A4V4Q7	CG5659	ariadne 1	ari-1	2	3	3	3	0	1	0	2	3	2	3	3	2	3	3	3	0	1	0	2	3	2	3	3	2	3	3	3	0	1	0	2	3	2	3	3	2	3	3	3	6.8	58900	503	0.000824	2930000000	0
Q9GQQ0	CG8428	spinster	spin	5	5	5	5	1	1	1	3	3	2	3	3	5	3	3	3	1	1	1	3	3	2	3	3	5	3	3	3	1	1	1	3	3	2	3	3	5	3	3	3	9.8	65800	605	4.4e-23	2060000000	2220000
Q9V3I2	CG3664	Rab5	Rab5	1	5	5	5	1	1	3	3	3	2	3	3	3	3	3	5	1	1	3	3	3	2	3	3	3	3	3	5	1	1	3	3	3	2	3	3	3	3	3	5	24.7	24000	219	4.49e-05	2380000000	7960000
E1JHQ6	CG3159	Excitatory amino acid transporter 2	Eaat2	2	3	3	3	1	0	1	3	3	3	2	2	2	3	2	1	1	0	1	3	3	3	2	2	2	3	2	1	1	0	1	3	3	3	2	2	2	3	2	1	8.3	62900	579	2.14e-18	5460000000	3480000
Q7JQI1	CG8830	Deubiquitinating apoptotic inhibitor	DUBAI	1	8	8	8	2	2	3	4	5	4	4	4	6	4	6	6	2	2	3	4	5	4	4	4	6	4	6	6	2	2	3	4	5	4	4	4	6	4	6	6	10	94900	852	9.55e-25	3400000000	74800000
Q9VTB3	CG11811	-	CG11811	1	2	2	2	0	1	1	1	1	1	1	1	1	2	2	2	0	1	1	1	1	1	1	1	1	2	2	2	0	1	1	1	1	1	1	1	1	2	2	2	15	25900	233	2.19e-32	2040000000	0
Q9VX25	CG8188	-	CG8188	1	5	5	5	2	1	0	2	4	0	3	5	4	2	3	3	2	1	0	2	4	0	3	5	4	2	3	3	2	1	0	2	4	0	3	5	4	2	3	3	26.3	23300	209	5.83e-51	3200000000	25300000
Q7JS69	CG8663	nervana 3	nrv3	1	8	1	1	6	6	5	8	8	6	8	8	8	8	8	8	1	1	1	1	1	1	1	1	1	1	1	1	1	1	1	1	1	1	1	1	1	1	1	1	25.4	36200	311	3.06e-73	3360000000	584000
O18413	CG1489	Regulatory particle triple-A ATPase 6	Rpt6	2	7	6	6	2	3	2	6	6	4	5	5	4	4	4	4	1	2	1	5	5	3	4	4	3	3	3	3	1	2	1	5	5	3	4	4	3	3	3	3	20.7	45900	405	1.01e-28	2020000000	387000
Q9VS62	CG8571	smallminded	smid	4	6	6	6	0	1	1	3	3	1	3	3	3	4	5	3	0	1	1	3	3	1	3	3	3	4	5	3	0	1	1	3	3	1	3	3	3	4	5	3	8.5	104	944	1.17e-19	1560000000	0
Q9W3T9	CG3040	-	CG3040	1	5	5	5	1	1	1	4	4	1	4	2	3	5	4	2	1	1	1	4	4	1	4	2	3	5	4	2	1	1	1	4	4	1	4	2	3	5	4	2	20.2	26900	238	1.96e-09	2300000000	214000
Q9VS47	CG8602	-	CG8602	1	2	2	2	0	0	0	1	1	0	0	0	1	0	0	0	0	0	0	1	1	0	0	0	1	0	0	0	0	0	0	1	1	0	0	0	1	0	0	0	6.1	53300	478	1.29e-33	998000000	0
Q9W525	CG3981	Unc-76	Unc-76	2	2	2	2	1	1	1	2	2	1	2	2	2	2	2	2	1	1	1	2	2	1	2	2	2	2	2	2	1	1	1	2	2	1	2	2	2	2	2	2	5.5	52400	474	2.17e-12	3190000000	91700000
Q9VAM6	CG1458	CDGSH iron sulfur domain 2	Cisd2	1	5	5	5	2	2	2	3	2	0	4	4	2	5	5	5	2	2	2	3	2	0	4	4	2	5	5	5	2	2	2	3	2	0	4	4	2	5	5	5	45.1	14600	133	2.48e-37	20000000000	1700000
M9NEV0	CG9088	little imaginal discs	lid	2	12	12	12	0	2	1	10	10	9	9	10	9	9	9	9	0	2	1	10	10	9	9	10	9	9	9	9	0	2	1	10	10	9	9	10	9	9	9	9	8	204	1840	4.22e-44	2160000000	0
P51592	CG9484	hyperplastic discs	hyd	1	58	58	58	8	10	9	19	35	44	17	30	49	14	34	46	8	10	9	19	35	44	17	30	49	14	34	46	8	10	9	19	35	44	17	30	49	14	34	46	24.6	319	2890	0	14500000000	119000000
Q9V3D8	CG7340	granny smith	grsm	2	3	3	3	1	1	1	3	3	2	2	2	3	3	2	2	1	1	1	3	3	2	2	2	3	3	2	2	1	1	1	3	3	2	2	2	3	3	2	2	7	60200	558	0.0208	1620000000	11900000
P45594	CG4254	twinstar	tsr	1	3	3	3	1	0	0	3	2	1	3	3	2	3	3	3	1	0	0	3	2	1	3	3	2	3	3	3	1	0	0	3	2	1	3	3	2	3	3	3	23.6	17200	148	1.53e-07	1720000000	15800000
Q9VJW7	CG18507	-	CG18507	4	10	2	2	3	2	3	7	8	6	8	6	9	8	6	7	0	0	1	2	2	1	2	2	2	2	1	2	0	0	1	2	2	1	2	2	2	2	1	2	25.9	55900	513	1.19e-164	2220000000	0
Q9VMQ9	CG11024	clot	cl	1	2	2	2	0	0	0	2	2	0	2	2	1	2	2	2	0	0	0	2	2	0	2	2	1	2	2	2	0	0	0	2	2	0	2	2	1	2	2	2	11.9	14.7	126	1.1e-23	1020000000	0
Q9VT69	CG6707	-	CG6707	2	2	2	2	0	0	0	2	2	2	2	2	2	2	2	2	0	0	0	2	2	2	2	2	2	2	2	2	0	0	0	2	2	2	2	2	2	2	2	2	5.3	28600	266	0.696	5640000000	0
Q27268	CG7269	Helicase at 25E	Hel25E	5	5	4	4	1	2	2	4	3	3	3	4	5	3	3	4	1	1	1	3	2	2	2	3	4	2	2	3	1	1	1	3	2	2	2	3	4	2	2	3	11.1	48700	424	0.000306	1930000000	13700000
Q0KHX7	CG13366	-	CG13366	3	8	7	7	2	2	3	5	5	4	4	4	2	1	5	4	1	1	2	4	4	3	4	3	2	1	4	3	1	1	2	4	4	3	4	3	2	1	4	3	7.5	122	1090	4.09e-17	799000000	3390000
Q8IRH1	CG1009	Puromycin sensitive aminopeptidase	Psa	3	6	6	6	1	2	2	6	5	3	4	4	2	4	4	3	1	2	2	6	5	3	4	4	2	4	4	3	1	2	2	6	5	3	4	4	2	4	4	3	5.3	123	1080	2.89e-08	1790000000	4520000
Q9VAN0	CG11899	-	CG11899	1	5	5	5	0	0	0	4	4	1	2	2	2	5	4	4	0	0	0	4	4	1	2	2	2	5	4	4	0	0	0	4	4	1	2	2	2	5	4	4	18.4	39.5	364	2.81e-08	1890000000	0
E1JHA4	CG10377	Heterogeneous nuclear ribonucleoprotein at 27C	Hrb27C	2	2	2	2	0	0	0	2	2	1	2	2	1	2	2	1	0	0	0	2	2	1	2	2	1	2	2	1	0	0	0	2	2	1	2	2	1	2	2	1	8.6	44800	421	1.69e-32	1550000000	0
Q7K3C2	CG8180	-	CG8180	1	3	3	3	1	0	0	2	2	1	2	1	2	3	2	1	1	0	0	2	2	1	2	1	2	3	2	1	1	0	0	2	2	1	2	1	2	3	2	1	6.2	61000	577	1.46e-13	1420000000	801000
A1Z6Q0	CG3287	klaroid	koi	1	4	4	4	0	0	1	4	4	1	2	4	3	3	4	3	0	0	1	4	4	1	2	4	3	3	4	3	0	0	1	4	4	1	2	4	3	3	4	3	12.9	51800	449	4.45e-47	1700000000	0
Q9VL18	CG4912	eEF1delta	eEF1delta	2	3	3	3	1	0	0	3	3	0	3	3	2	2	3	3	1	0	0	3	3	0	3	3	2	2	3	3	1	0	0	3	3	0	3	3	2	2	3	3	16	28900	256	3.62e-08	1750000000	10200000
M9PED6	CG4603	-	CG4603	3	5	5	5	1	1	0	4	4	2	5	4	5	4	5	4	1	1	0	4	4	2	5	4	5	4	5	4	1	1	0	4	4	2	5	4	5	4	5	4	22.6	40500	371	2.29e-73	3240000000	4860000
Q9VK69	CG5525	-	CG5525	1	7	7	7	0	1	1	5	6	2	4	6	3	5	7	6	0	1	1	5	6	2	4	6	3	5	7	6	0	1	1	5	6	2	4	6	3	5	7	6	19.5	57100	533	1.43e-63	3940000000	0
Q9VWJ3	CG32536	-	CG32536	1	1	1	1	0	0	0	1	1	0	1	1	1	1	1	1	0	0	0	1	1	0	1	1	1	1	1	1	0	0	0	1	1	0	1	1	1	1	1	1	4.6	24400	219	0.000119	2180000000	0
Q8IGV3	CG12746	-	CG12746	1	2	2	2	1	1	1	2	1	1	1	1	2	1	1	1	1	1	1	2	1	1	1	1	2	1	1	1	1	1	1	2	1	1	1	1	2	1	1	1	6.1	41.2	363	0.165	3000000000	8340000
Q9W4N8	CG5014	VAMP-associated protein of 33kDa ortholog A	Vap-33A	3	3	3	3	0	0	1	3	2	1	3	2	2	3	3	3	0	0	1	3	2	1	3	2	2	3	3	3	0	0	1	3	2	1	3	2	2	3	3	3	17.5	29500	269	1.23e-29	2310000000	0
E1JJE6	CG42492	-	CG42492	6	8	8	4	4	5	6	5	5	6	5	5	8	3	5	6	4	5	6	5	5	6	5	5	8	3	5	6	2	3	3	2	3	3	3	3	4	1	3	4	9	109	991	3.13e-19	3540000000	90500000
Q9VN44	CG1059	Karyopherin beta 3	Karybeta3	1	13	13	13	1	0	0	6	8	3	7	8	7	7	10	9	1	0	0	6	8	3	7	8	7	7	10	9	1	0	0	6	8	3	7	8	7	7	10	9	17.6	124	1110	4.01e-79	3860000000	1740000
Q9VC18	CG11089	-	CG11089	1	5	5	5	1	2	1	4	4	1	4	3	4	4	3	3	1	2	1	4	4	1	4	3	4	4	3	3	1	2	1	4	4	1	4	3	4	4	3	3	8.5	63300	590	1.98e-08	1680000000	123000000
Q6IDE2	CG3907	-	CG3907	2	2	2	2	1	0	0	2	2	1	1	1	1	1	2	2	1	0	0	2	2	1	1	1	1	1	2	2	1	0	0	2	2	1	1	1	1	1	2	2	5	44900	400	1.56e-05	1220000000	1250000
Q9VJ68	CG31751	-	CG31751	1	2	2	2	1	1	0	2	2	0	2	1	1	2	2	1	1	1	0	2	2	0	2	1	1	2	2	1	1	1	0	2	2	0	2	1	1	2	2	1	6.7	47500	417	9.7e-07	1320000000	842000
Q7K010	CG12845	Tetraspanin 42Ef	Tsp42Ef	1	1	1	1	0	0	0	1	1	0	1	1	1	1	1	1	0	0	0	1	1	0	1	1	1	1	1	1	0	0	0	1	1	0	1	1	1	1	1	1	5	24700	220	0.00247	1910000000	0
Q9VYD9	CG1640	-	CG1640	2	5	5	5	2	2	1	3	3	0	2	4	4	3	3	3	2	2	1	3	3	0	2	4	4	3	3	3	2	2	1	3	3	0	2	4	4	3	3	3	9	64000	575	7.8e-07	2260000000	4060000
E2QD75	CG7035	cap binding protein 80	Cbp80	2	4	4	4	1	1	1	4	4	1	3	4	2	2	4	3	1	1	1	4	4	1	3	4	2	2	4	3	1	1	1	4	4	1	3	4	2	2	4	3	5.8	93200	800	0.000258	1620000000	15400000
Q8MZ22	CG32243	-	CG32243	1	3	3	3	1	1	1	2	3	2	3	3	3	3	3	3	1	1	1	2	3	2	3	3	3	3	3	3	1	1	1	2	3	2	3	3	3	3	3	3	5.2	55500	485	0.000141	3360000000	155000000
M9PEL1	CG15811	Ras opposite	Rop	2	7	7	7	2	1	1	3	5	2	3	3	4	3	4	4	2	1	1	3	5	2	3	3	4	3	4	4	2	1	1	3	5	2	3	3	4	3	4	4	14.6	67.9	597	1.5e-13	3120000000	31400000
Q0E8W6	CG13585	-	CG13585	3	2	2	2	0	0	0	1	1	0	1	1	2	1	1	1	0	0	0	1	1	0	1	1	2	1	1	1	0	0	0	1	1	0	1	1	2	1	1	1	14.5	12200	110	0.0568	1090000000	0
A8JNK1	CG14998	ensconsin	ens	11	5	5	5	1	1	1	3	3	3	2	4	3	1	3	1	1	1	1	3	3	3	2	4	3	1	3	1	1	1	1	3	3	3	2	4	3	1	3	1	4.8	136	1240	2.79e-12	1120000000	6200000
Q9VRY6	CG10103	-	CG10103	6	5	5	5	2	1	1	4	4	0	3	3	3	4	3	3	2	1	1	4	4	0	3	3	3	4	3	3	2	1	1	4	4	0	3	3	3	4	3	3	11.8	45600	417	0.000428	1330000000	1670000
Q86S05	CG8715	lingerer	lig	4	11	11	11	0	0	1	7	8	8	6	9	11	6	9	7	0	0	1	7	8	8	6	9	11	6	9	7	0	0	1	7	8	8	6	9	11	6	9	7	13.6	139	1380	1.34e-67	2800000000	0
Q7PLI0	CG17484	Adherens junction protein p120	p120ctn	2	7	7	7	0	0	0	6	4	3	5	5	4	4	6	5	0	0	0	6	4	3	5	5	4	4	6	5	0	0	0	6	4	3	5	5	4	4	6	5	10.8	86800	781	9.65e-47	2800000000	0
Q9VCF1	CG13603	-	CG13603	1	3	3	3	2	1	1	2	2	1	2	3	3	2	2	2	2	1	1	2	2	1	2	3	3	2	2	2	2	1	1	2	2	1	2	3	3	2	2	2	10.7	26.1	233	8.78e-06	2150000000	46400000
Q7JNE1	CG18608	proliferation disrupter	prod	1	1	1	1	0	1	0	1	1	0	1	1	1	1	1	1	0	1	0	1	1	0	1	1	1	1	1	1	0	1	0	1	1	0	1	1	1	1	1	1	6.4	39400	346	0.0848	933000000	0
A4V2K7	CG9745	D1 chromosomal protein	D1	2	3	3	3	1	2	3	3	3	3	3	3	2	3	3	3	1	2	3	3	3	3	3	3	2	3	3	3	1	2	3	3	3	3	3	3	2	3	3	3	11.3	37	355	1.09e-37	1710000000	54900000
Q24008	CG3504	inactivation no afterpotential D	inaD	1	6	6	6	1	1	2	4	4	5	4	5	4	3	4	4	1	1	2	4	4	5	4	5	4	3	4	4	1	1	2	4	4	5	4	5	4	3	4	4	8.6	74300	674	3.15e-06	3380000000	4700000
Q8IR16	CG4211	no on or off transient A	nonA	3	7	7	7	0	0	0	5	5	1	4	4	3	3	4	3	0	0	0	5	5	1	4	4	3	3	4	3	0	0	0	5	5	1	4	4	3	3	4	3	11.9	82000	742	1.06e-20	1890000000	0
Q9VM55	CG9138	uninflatable	uif	4	5	5	5	0	0	2	2	4	3	3	5	4	4	3	4	0	0	2	2	4	3	3	5	4	4	3	4	0	0	2	2	4	3	3	5	4	4	3	4	1.4	387	3560	1.03e-47	5070000000	0
Q9V414	CG8954	Smg5	Smg5	1	5	5	5	1	1	1	3	3	2	4	3	4	2	3	4	1	1	1	3	3	2	4	3	4	2	3	4	1	1	1	3	3	2	4	3	4	2	3	4	4.8	135	1180	6.6e-05	955000000	33400000
M9NDP1	CG6998	cut up	ctp	4	2	2	2	1	1	1	1	1	1	1	2	2	1	1	2	1	1	1	1	1	1	1	2	2	1	1	2	1	1	1	1	1	1	1	2	2	1	1	2	20.2	10400	89	0.781	1980000000	1300000
Q9VBP9	CG4673	Npl4 ortholog	Npl4	4	7	7	7	0	1	0	6	6	2	4	4	5	5	5	5	0	1	0	6	6	2	4	4	5	5	5	5	0	1	0	6	6	2	4	4	5	5	5	5	15.3	73.4	652	1.11e-70	2010000000	0
Q9VHY7	CG31284	water witch	wtrw	1	7	7	7	0	0	0	6	6	6	6	6	7	6	5	4	0	0	0	6	6	6	6	6	7	6	5	4	0	0	0	6	6	6	6	6	7	6	5	4	8.4	110	986	9.22e-45	2080000000	0
Q0E8F0	CG11282	capricious	caps	4	7	7	7	1	2	2	4	6	1	5	3	3	3	3	2	1	2	2	4	6	1	5	3	3	3	3	2	1	2	2	4	6	1	5	3	3	3	3	2	10.4	84400	780	2.63e-10	1580000000	19200000
P40417	CG12559	rolled	rl	4	3	3	3	0	0	0	3	3	1	3	3	0	2	2	3	0	0	0	3	3	1	3	3	0	2	2	3	0	0	0	3	3	1	3	3	0	2	2	3	8	49100	426	0.00365	1760000000	0
Q6NLL3	CG11537	-	CG11537	4	2	2	2	1	1	1	2	2	2	2	2	2	2	2	2	1	1	1	2	2	2	2	2	2	2	2	2	1	1	1	2	2	2	2	2	2	2	2	2	5	75300	705	1.01e-63	2860000000	1040000
Q9VYG2	CG4303	Brahma associated protein 60kD	Bap60	1	6	6	6	1	2	2	5	4	2	5	3	4	4	4	3	1	2	2	5	4	2	5	3	4	4	4	3	1	2	2	5	4	2	5	3	4	4	4	3	12.4	58.2	515	7.49e-05	2040000000	114000000
Q7KTJ7	CG31605	Basigin	Bsg	3	3	3	3	0	0	1	1	1	1	1	2	2	1	1	1	0	0	1	1	1	1	1	2	2	1	1	1	0	0	1	1	1	1	1	2	2	1	1	1	4.6	70.5	648	2.95e-08	2220000000	0
Q9VIT5	CG13077	-	CG13077	2	4	4	4	0	0	0	3	3	3	4	4	4	3	4	4	0	0	0	3	3	3	4	4	4	3	4	4	0	0	0	3	3	3	4	4	4	3	4	4	15.2	30	269	0.000312	3300000000	0
Q9W3D3	CG12737	Calmodulin-binding protein related to a Rab3 GDP/GTP exchange protein	Crag	6	19	19	19	2	4	3	8	13	17	7	12	13	5	9	14	2	4	3	8	13	17	7	12	13	5	9	14	2	4	3	8	13	17	7	12	13	5	9	14	12.8	187	1670	5.98e-88	3510000000	23600000
Q9VRP3	CG5495	Thioredoxin-like	Txl	1	2	2	2	0	0	0	2	2	1	2	1	2	2	1	2	0	0	0	2	2	1	2	1	2	2	1	2	0	0	0	2	2	1	2	1	2	2	1	2	6.3	31700	287	0.000896	1340000000	0
Q9W0B3	CG7967	-	CG7967	1	2	2	2	1	1	1	2	2	0	1	1	1	2	2	2	1	1	1	2	2	0	1	1	1	2	2	2	1	1	1	2	2	0	1	1	1	2	2	2	6.3	34500	316	0.000248	1200000000	11600000
Q7JVN6	CG1213	-	CG1213	2	3	3	3	0	2	1	3	3	1	3	3	3	3	3	2	0	2	1	3	3	1	3	3	3	3	3	2	0	2	1	3	3	1	3	3	3	3	3	2	5.5	53300	491	0.0712	4690000000	0
Q9VAA9	CG7946	-	CG7946	1	4	4	4	0	2	0	2	3	1	2	2	3	2	3	2	0	2	0	2	3	1	2	2	3	2	3	2	0	2	0	2	3	1	2	2	3	2	3	2	8.8	52800	475	3.08e-06	1250000000	0
M9PHQ0	CG18102	shibire	shi	8	10	10	10	3	3	1	7	9	8	7	8	9	9	10	10	3	3	1	7	9	8	7	8	9	9	10	10	3	3	1	7	9	8	7	8	9	9	10	10	14.8	99900	896	6.91e-122	4660000000	5430000
Q76NS2	CG10353	-	CG10353	4	3	3	3	1	1	1	2	2	1	3	0	2	2	2	2	1	1	1	2	2	1	3	0	2	2	2	2	1	1	1	2	2	1	3	0	2	2	2	2	3.6	118	1030	0.0112	714000000	23100000
Q4Z8K6	CG42236	Ran-binding protein M	RanBPM	3	6	6	6	2	1	2	5	5	4	4	4	6	5	5	4	2	1	2	5	5	4	4	4	6	5	5	4	2	1	2	5	5	4	4	4	6	5	5	4	8.3	107	962	1.03e-35	2150000000	14000000
A1Z765	CG12159	-	CG12159	2	3	3	3	0	0	0	2	3	0	2	2	3	2	3	3	0	0	0	2	3	0	2	2	3	2	3	3	0	0	0	2	3	0	2	2	3	2	3	3	23.8	21700	202	1.7e-17	2710000000	0
M9PDV2	CG4690	Tetraspanin 5D	Tsp5D	2	2	2	2	2	2	2	2	2	2	2	2	2	2	1	2	2	2	2	2	2	2	2	2	2	2	1	2	2	2	2	2	2	2	2	2	2	2	1	2	6.3	31900	287	0.00269	2850000000	46100000
Q9V674	CG8453	Cyp6g1	Cyp6g1	1	4	4	4	0	1	1	3	3	2	4	4	2	4	4	4	0	1	1	3	3	2	4	4	2	4	4	4	0	1	1	3	3	2	4	4	2	4	4	4	7.8	59900	524	0.000157	1410000000	0
Q4QQ81	CG32259	-	CG32259	1	1	1	1	0	0	0	1	1	1	1	1	1	1	1	1	0	0	0	1	1	1	1	1	1	1	1	1	0	0	0	1	1	1	1	1	1	1	1	1	8.6	17800	163	0.0638	1790000000	0
Q9XZH6	CG6213	Vacuolar H[+] ATPase 13kD subunit	Vha13	1	3	3	3	1	1	1	3	3	3	2	3	3	3	3	3	1	1	1	3	3	3	2	3	3	3	3	3	1	1	1	3	3	3	2	3	3	3	3	3	21.4	13600	117	1.99e-72	1910000000	5400000
Q9VR03	CG15435	-	CG15435	1	7	7	7	1	0	1	4	6	6	5	6	7	6	6	6	1	0	1	4	6	6	5	6	7	6	6	6	1	0	1	4	6	6	5	6	7	6	6	6	14.7	57100	503	9.15e-63	11000000000	2920000
A4V3Q6	CG1873	Elongation factor 1alpha100E	Ef1alpha100E	2	10	4	4	6	8	7	8	9	7	10	10	9	8	9	10	1	2	1	2	3	2	4	4	3	2	3	4	1	2	1	2	3	2	4	4	3	2	3	4	25.8	50700	462	1.53e-97	5030000000	8590000
Q9VP89	CG12984	-	CG12984	1	1	1	1	1	1	1	1	1	1	1	1	1	1	1	1	1	1	1	1	1	1	1	1	1	1	1	1	1	1	1	1	1	1	1	1	1	1	1	1	4.1	23000	195	0.00111	1390000000	1170000
Q03427	CG10119	Lamin C	LamC	1	6	6	6	2	2	2	5	4	2	5	3	2	4	3	4	2	2	2	5	4	2	5	3	2	4	3	4	2	2	2	5	4	2	5	3	2	4	3	4	15	69900	621	6.86e-07	1330000000	10300000
A1Z833	CG1407	-	CG1407	3	3	3	3	0	2	1	2	3	2	2	2	3	2	3	3	0	2	1	2	3	2	2	2	3	2	3	3	0	2	1	2	3	2	2	2	3	2	3	3	5.9	50.6	443	0.327	3250000000	0
Q9VFU8	CG9764	yurt	yrt	4	7	7	7	1	1	1	2	4	3	2	3	6	1	4	5	1	1	1	2	4	3	2	3	6	1	4	5	1	1	1	2	4	3	2	3	6	1	4	5	7.8	105	972	1.7e-12	2370000000	82600000
Q9V3Z6	CG7595	crinkled	ck	4	36	36	36	5	5	6	6	10	29	10	11	28	9	14	32	5	5	6	6	10	29	10	11	28	9	14	32	5	5	6	6	10	29	10	11	28	9	14	32	16.5	250	2170	2.21e-113	8510000000	21500000
M9PB90	CG5366	Cullin-associated and neddylation-dissociated 1	Cand1	2	10	10	10	0	2	1	6	9	2	7	7	6	8	7	8	0	2	1	6	9	2	7	7	6	8	7	8	0	2	1	6	9	2	7	7	6	8	7	8	10.3	139	1250	4.24e-28	2130000000	0
Q95SH2	CG4108	Charged multivesicular body protein 1	Chmp1	1	2	2	2	1	1	0	1	1	0	2	2	1	1	1	0	1	1	0	1	1	0	2	2	1	1	1	0	1	1	0	1	1	0	2	2	1	1	1	0	6.9	22300	203	0.00105	777000000	51800000
P25153	CG2013	Ubiquitin conjugating enzyme 6	Ubc6	2	2	2	2	0	0	0	1	1	0	1	1	0	2	1	1	0	0	0	1	1	0	1	1	0	2	1	1	0	0	0	1	1	0	1	1	0	2	1	1	37.1	17200	151	5.35e-09	1250000000	0
Q7JYY8	CG12839	Tetraspanin 42En	Tsp42En	1	2	2	2	1	1	0	1	1	1	1	1	1	1	2	2	1	1	0	1	1	1	1	1	1	1	2	2	1	1	0	1	1	1	1	1	1	1	2	2	7.8	24200	218	0.00202	1640000000	18200000
P40421	CG6571	retinal degeneration C	rdgC	2	4	4	4	2	2	2	4	4	3	4	4	4	3	4	3	2	2	2	4	4	3	4	4	4	3	4	3	2	2	2	4	4	3	4	4	4	3	4	3	6.1	75.5	661	7.68e-11	1740000000	3510000
Q9VDV5	CG6231	-	CG6231	1	2	2	2	0	0	0	2	2	2	2	2	2	1	2	1	0	0	0	2	2	2	2	2	2	1	2	1	0	0	0	2	2	2	2	2	2	1	2	1	3.4	65600	585	0.000441	1150000000	0
M9PGJ3	CG2647	period	per	7	9	9	9	1	2	3	6	8	9	6	7	8	7	9	8	1	2	3	6	8	9	6	7	8	7	9	8	1	2	3	6	8	9	6	7	8	7	9	8	9	127	1220	5.37e-29	2210000000	384000
Q09103	CG42667	retinal degeneration A	rdgA	7	14	14	14	2	3	4	8	12	10	9	10	14	6	10	11	2	3	4	8	12	10	9	10	14	6	10	11	2	3	4	8	12	10	9	10	14	6	10	11	15.7	116	1030	1.84e-45	8810000000	31800000
Q8MT58	CG17337	-	CG17337	1	4	4	4	1	0	1	2	4	0	1	2	4	3	4	3	1	0	1	2	4	0	1	2	4	3	4	3	1	0	1	2	4	0	1	2	4	3	4	3	9.2	53200	478	0.00382	1870000000	1600000
Q9VN91	CG10233	retinophilin	rtp	2	2	2	2	0	0	0	1	2	1	1	1	0	1	2	2	0	0	0	1	2	1	1	1	0	1	2	2	0	0	0	1	2	1	1	1	0	1	2	2	15.7	22700	198	6.01e-19	1060000000	0
Q8IPI3	CG42253	Na[+]-driven anion exchanger 1	Ndae1	10	10	10	10	2	2	2	6	9	7	8	8	10	6	8	9	2	2	2	6	9	7	8	8	10	6	8	9	2	2	2	6	9	7	8	8	10	6	8	9	11.7	132	1190	4.9e-44	3770000000	11600000
Q9V4N3	CG2140	Cytochrome b5	Cyt-b5	2	2	2	2	0	0	0	2	2	0	2	2	1	2	2	1	0	0	0	2	2	0	2	2	1	2	2	1	0	0	0	2	2	0	2	2	1	2	2	1	18.7	15200	134	0.000585	1660000000	0
Q7JRM9	CG3798	N-methyl-D-aspartate receptor-associated protein	Nmda1	3	3	3	3	0	1	0	2	3	2	2	3	2	2	3	2	0	1	0	2	3	2	2	3	2	2	3	2	0	1	0	2	3	2	2	3	2	2	3	2	13	35500	324	1.24e-23	2160000000	0
Q9VWI2	CG12202	NAT1 ortholog (S. cerevisiae)	Nat1	1	8	8	8	2	1	1	6	5	3	6	5	6	5	5	5	2	1	1	6	5	3	6	5	6	5	5	5	2	1	1	6	5	3	6	5	6	5	5	5	9.3	103	890	2.46e-52	1900000000	7700000
Q24307	CG8293	Death-associated inhibitor of apoptosis 2	Diap2	1	4	4	4	1	1	3	3	3	2	4	3	2	2	3	3	1	1	3	3	3	2	4	3	2	2	3	3	1	1	3	3	3	2	4	3	2	2	3	3	12.9	54500	498	3.66e-16	1670000000	3430000
Q9W0H3	CG9186	-	CG9186	1	2	2	2	1	0	0	2	2	0	2	2	1	2	1	2	1	0	0	2	2	0	2	2	1	2	1	2	1	0	0	2	2	0	2	2	1	2	1	2	7.2	35700	307	0.0267	735000000	7320000
Q9I7S8	CG3989	ade5	ade5	3	4	4	4	0	1	1	4	4	1	1	4	3	3	4	2	0	1	1	4	4	1	1	4	3	3	4	2	0	1	1	4	4	1	1	4	3	3	4	2	11	47300	429	3.49e-08	1570000000	0
Q9VQZ1	CG3054	lethal (2) k05819	l(2)k05819	3	14	14	14	1	2	2	5	8	7	6	7	12	5	7	8	1	2	2	5	8	7	6	7	12	5	7	8	1	2	2	5	8	7	6	7	12	5	7	8	9.1	162	1450	3.94e-25	3610000000	4180000
A1ZAX1	CG4954	eIF3-S8	eIF3-S8	1	4	4	4	1	1	1	2	2	1	1	2	2	2	3	0	1	1	1	2	2	1	1	2	2	2	3	0	1	1	1	2	2	1	1	2	2	2	3	0	4.4	106	910	0.00079	1320000000	13000000
M9MRQ6	CG8582	Sh3beta	Sh3beta	4	3	3	3	0	0	0	3	3	0	2	2	3	3	2	2	0	0	0	3	3	0	2	2	3	3	2	2	0	0	0	3	3	0	2	2	3	3	2	2	7.2	54200	485	1.11e-33	1440000000	0
Q9VM11	CG5973	-	CG5973	1	4	4	4	1	1	1	3	3	1	4	4	4	4	3	3	1	1	1	3	3	1	4	4	4	4	3	3	1	1	1	3	3	1	4	4	4	4	3	3	15.4	36100	311	9.94e-37	1720000000	12800000
Q9VQI5	CG31694	-	CG31694	1	5	5	5	0	1	1	3	4	0	2	3	3	3	4	5	0	1	1	3	4	0	2	3	3	3	4	5	0	1	1	3	4	0	2	3	3	3	4	5	14.6	47300	425	2.04e-37	3190000000	0
Q9VR44	CG3036	-	CG3036	1	2	2	2	0	0	1	2	1	0	2	1	2	1	1	2	0	0	1	2	1	0	2	1	2	1	1	2	0	0	1	2	1	0	2	1	2	1	1	2	5.7	53900	493	2.14e-13	1370000000	0
Q8MLR2	CG4019	-	CG4019	2	2	2	2	0	0	1	2	2	2	2	1	2	1	2	2	0	0	1	2	2	2	2	1	2	1	2	2	0	0	1	2	2	2	2	1	2	1	2	2	8	28.2	261	0.107	1100000000	0
M9PDK4	CG4322	moody	moody	2	7	3	3	1	2	2	7	6	5	5	6	6	6	6	6	0	0	0	3	2	1	2	2	2	2	2	2	0	0	0	3	2	1	2	2	2	2	2	2	12.8	71900	670	4.33e-59	1330000000	0
Q9VUB5	CG9007	upSET	upSET	3	1	1	1	1	1	1	1	1	1	1	1	1	1	1	1	1	1	1	1	1	1	1	1	1	1	1	1	1	1	1	1	1	1	1	1	1	1	1	1	0.2	336	3150	0.00316	3100000000	216000000
Q7K3D4	CG5482	-	CG5482	1	3	3	3	0	0	0	2	2	1	2	2	2	2	3	2	0	0	0	2	2	1	2	2	2	2	3	2	0	0	0	2	2	1	2	2	2	2	3	2	8.6	44900	397	1.74e-13	1130000000	0
Q9VQL0	CG17258	-	CG17258	4	2	2	2	2	2	2	2	2	1	2	2	2	2	2	2	2	2	2	2	2	1	2	2	2	2	2	2	2	2	2	2	2	1	2	2	2	2	2	2	1.6	104	876	0.00113	2630000000	65100000
[truncated: 674 more rows]
[truncated: 35 more columns]
