# Supplementary material for: Quantitative proteomic analysis of Parkin substrates in Drosophila neurons
Source: Mol Neurodegener. 2017 Apr 11;12:29. doi: 10.1186/s13024-017-0170-3 (PMC5387213; doi:10.1186/s13024-017-0170-3)
Supplement: Supplementary file 10 — The most robust Parkin responders identified in Drosophila neurons: Details of the most robust Parkin responders identified in Drosophila neurons. (XLS 58 kb) [file 13024_2017_170_MOESM10_ESM.xls]

## Sheet: Supplementary Parkin susbtrate 
Gene	Uniprot	Flybase CG	Known Substrate?	P-value		Fold change of LFQ intensity (Protein)		Average fold change of peptide intensity		SEM of average fold change of peptide intensity		Human homolog Gene	Human homolog Protein	Biological Process	Cellular Compartment	Involment in Disease	Unique Peptides	PEP	Sequence Coverage [%]	Mol. Weight [kDa]	Sequence Length	BirA LFQ	Control LFQ	Parkin LFQ	Ligase Dead LFQ	Substrate in Bingol et al., 2014	Substrate in Sarraf et al., 2013	Present in Bingol et al., 2014	Present in Sarraf et al., 2013
				Parkin vs Control	Parkin vs Ligase Dead	Parkin vs Control	Parkin vs Ligase Dead	Parkin vs Control	Parkin vs Ligase Dead	Parkin vs Control	Parkin vs Ligase Dead
Ubiquitination upregulated by Parkin
Cisd2	Q9VAM6	CG1458	YES	0.000524543	5.42733e-05	208.367	209.717	32.9992	39.0378	18.9176	9.58408	CISD1, 2	CDGSH iron sulfur domain 1 [Source:HGNC Symbol;Acc:30880], CDGSH iron sulfur domain 2 [Source:HGNC Symbol;Acc:24212]	Regulation of cellular respiration	Mitochondrial	Wolfram syndrome 2 (WFS2) OMIM:604928	5	2.48e-37	0.451	14.6	133	3	2	3	3	YES	YES	YES	YES
porin	Q94920	CG6647	YES	0.0227655	0.00399641	40.0947	47.018	16.6394	48.696	2.77762	17.4823	VDAC1, 2, 3	voltage-dependent anion channel 1 [Source:HGNC Symbol;Acc:12669], voltage-dependent anion channel 2 [Source:HGNC Symbol;Acc:12672], voltage-dependent anion channel 3 [Source:HGNC Symbol;Acc:12674]	Apoptosis, Host-virus interaction, Ion transport, Transport	Mitochondrial	N/A	20	0	0.84	30.6	282	3	3	3	3	YES	YES	YES	YES
Eip55E	Q7JXZ2	CG5345	NO	0.00112978	0.000107952	16.3975	42.9082	12.4446	15.9939	2.25748	2.38974	CTH	cystathionase (cystathionine gamma-lyase) [Source:HGNC Symbol;Acc:2501]	Amino-acid biosynthesis, Cysteine biosynthesis	Cytosolic	Cystathioninuria (CSTNU) OMIM:219500	12	1.03e-165	0.41	43	393	1	3	3	3	N/A	N/A	N/A	N/A
eIF2B-beta	O76863	CG2677	NO	0.0467505	0.000133919	9.17101	37.6381	5.45918	24.7153	0.853599	5.00931	EIF2B2	eukaryotic translation initiation factor 2B, subunit 2 beta, 39kDa [Source:HGNC Symbol;Acc:3258]	Protein biosynthesis	Cytosolic	Leukodystrophy with vanishing white matter (VWM) OMIM:603896	14	0	0.571	39.2	352	3	3	3	3	N/A	N/A	N/A	N/A
Aats-ala	Q9VLM8	CG13391	NO	0.000243886	3.78851e-06	20.0731	35.3952	21.388	35.1666	3.42009	6.99323	AARS	alanyl-tRNA synthetase [Source:HGNC Symbol;Acc:20]	Protein biosynthesis	Cytosolic	Charcot-Marie-Tooth disease 2N (CMT2N) OMIM:613287	31	0	0.374	108	966	3	3	3	3	N/A	N/A	N/A	YES
Sply	Q9V7Y2	CG8946	NO	0.00289262	0.00266909	11.2272	28.0701	62.1708	28.5261	49.3047	9.00334	SGPL1	sphingosine-1-phosphate lyase 1 [Source:HGNC Symbol;Acc:10817]	Apoptosis, Lipid metabolism, Sphingolipid metabolism	Endomembrane System	N/A	10	1.25e-73	0.2	60.3	545	1	3	3	3	YES	N/A	YES	YES
rdhB	Q9VD30	CG7077	NO	0.0251619	1.69949e-05	28.829	26.9346	12.7932	49.8072	1.02077	24.4959	DHRS11	dehydrogenase/reductase (SDR family) member 11 [Source:HGNC Symbol;Acc:28639]	Oxidoreductase	Extracellular	N/A	9	1.55e-232	0.407	27.3	248	2	3	3	3	N/A	N/A	N/A	N/A
Sec10	Q9XTM1	CG6159	NO	0.00427423	0.00267975	10.906	16.5561	15.2951	10.1666	6.38416	3.25208	EXOC5	exocyst complex component 5 [Source:HGNC Symbol;Acc:10696]	Exocytosis, Protein transport, Transport	Cytosolic	N/A	12	1.64e-36	0.173	82	710	3	3	3	3	N/A	N/A	N/A	N/A
AdSS	Q9Y0Y2	CG17273	NO	0.0255185	0.000976748	15.2847	16.3851	13.1307	14.3787	4.63098	4.49808	ADSS, ADSSL1	adenylosuccinate synthase [Source:HGNC Symbol;Acc:292], adenylosuccinate synthase like 1 [Source:HGNC Symbol;Acc:20093]	Purine biosynthesis	Cytosolic	N/A	6	8.93e-72	0.161	48.9	447	0	3	3	2	N/A	N/A	N/A	N/A
Tom70	Q9VKC8	CG6756	YES	0.0530287	0.0248361	8.46705	13.3093	5.46338	11.2899	1.34598	4.55904	TOMM70A	translocase of outer mitochondrial membrane 70 homolog A (S. cerevisiae) [Source:HGNC Symbol;Acc:11985]	Mitochondrial protein transport	Mitochondrial	N/A	7	1.04e-19	0.136	66.4	589	1	2	3	2	YES	YES	YES	YES
CG17333	Q9VZ64	CG17333	NO	0.00040484	0.00116413	12.9675	13.2409	10.2579	24.3404	3.02327	16.3861	PGLS	6-phosphogluconolactonase [Source:HGNC Symbol;Acc:8903]	Carbohydrate metabolic process	Cytosolic	N/A	4	1.9e-36	0.202	26.7	243	1	2	3	3	N/A	N/A	N/A	YES
Vps4	Q9Y162	CG6842	NO	0.0246012	0.00426128	14.58	10.9256	5.6966	6.11364	1.42454	0.813805	VPS4A, B	vacuolar protein sorting 4 homolog A (S. cerevisiae) [Source:HGNC Symbol;Acc:13488], vacuolar protein sorting 4 homolog B (S. cerevisiae) [Source:HGNC Symbol;Acc:10895]	Cell cycle, Cell division, Protein transport, Transport	Endomembrane System	N/A	8	6.51e-20	0.199	49.6	442	0	2	3	3	YES	N/A	YES	N/A
Syx5	Q24509	CG4214	NO	0.0598053	0.0491259	4.55809	7.4217	20.4816	6.15873	12.3785	2.52064	STX5	syntaxin 5 [Source:HGNC Symbol;Acc:11440]	Transport	Endomembrane System	N/A	6	1.59e-115	0.229	51.8	467	0	2	3	1	N/A	N/A	YES	N/A
Mpcp	Q0E8E8	CG4994	NO	0.0854376	0.0120763	4.44789	6.77274	3.69578	22.0616	0.708095	16.6645	SLC25A3	solute carrier family 25 (mitochondrial carrier; phosphate carrier), member 3 [Source:HGNC Symbol;Acc:10989]	Symport, Transport	Mitochondrial	Mitochondrial phosphate carrier deficiency (MPCD) OMIM:610773	11	1.37e-20	0.275	38.9	356	3	3	3	3	N/A	N/A	N/A	N/A
Vps35	Q7KVL7	CG5625	NO	0.0299816	0.00554463	5.83742	6.35733	8.21933	6.98091	3.70882	2.31456	VPS35	vacuolar protein sorting 35 homolog (S. cerevisiae) [Source:HGNC Symbol;Acc:13487]	Protein transport, Transport	Endomembrane System	Parkinson disease 17 (PARK17)	16	4.63e-49	0.239	91.1	803	3	3	3	3	YES	N/A	YES	N/A
eIF-2alpha	P41374	CG9946	NO	0.0212163	0.025064	6.60171	6.25747	8.73986	7.17396	2.56584	2.2385	EIF2S1	eukaryotic translation initiation factor 2, subunit 1 alpha, 35kDa [Source:HGNC Symbol;Acc:3265]	Protein biosynthesis, Translation regulation	Cytosolic	N/A	4	3.64e-07	0.135	38.6	341	0	2	3	2	N/A	N/A	N/A	YES
CG11396	Q9VPB6	CG11396	NO	0.00543655	0.0403541	9.76507	6.05631	11.0402	26.3024	2.42056	11.3008	TRAPPC12	trafficking protein particle complex 12 [Source:HGNC Symbol;Acc:24284]	ER-Golgi transport, Transport	Endomembrane System	N/A	5	1.49e-06	0.12	54.6	484	1	0	3	1	N/A	N/A	N/A	N/A
sesB	Q26365	CG16944	NO	0.0163742	0.000272918	4.82668	5.57287	12.2508	17.527	6.44044	10.0235	SLC25A4, 5, 6, 31	solute carrier family 25 (mitochondrial carrier; adenine nucleotide translocator), member 4 [Source:HGNC Symbol;Acc:10990], solute carrier family 25 (mitochondrial carrier; adenine nucleotide translocator), member 5 [Source:HGNC Symbol;Acc:10991], solute carrier family 25 (mitochondrial carrier; adenine nucleotide translocator), member 6 [Source:HGNC Symbol;Acc:10992], solute carrier family 25 (m…	Host-virus interaction, Transport	Mitochondrial	Progressive external ophthalmoplegia with mitochondrial DNA deletions, autosomal dominant, 2 (PEOA2) OMIM:609283, Mitochondrial DNA depletion syndrome 12, cardiomyopathic type (MTDPS12) OMIM:615418	16	7.72e-38	0.439	34.2	312	3	3	3	3	N/A	N/A	N/A	N/A
CG13887	Q9W0M4	CG13887	NO	0.0266648	0.0292363	19.4077	5.06443	53.1786	4.88319	26.3274	2.35125	BCAP29, 31	B-cell receptor-associated protein 29 [Source:HGNC Symbol;Acc:24131], B-cell receptor-associated protein 31 [Source:HGNC Symbol;Acc:16695]	Apoptosis, ER-Golgi transport, Protein transport, Transport	Endomembrane System	Deafness, dystonia, and cerebral hypomyelination (DDCH) OMIM:300475	5	4.69e-14	0.211	26.2	228	0	2	3	3	N/A	N/A	N/A	YES
CG2064	A1Z729	CG2064	NO	0.130335	0.0235292	4.58207	4.94246	4.39869	13.3756	1.44521	5.7469	DHRS13	dehydrogenase/reductase (SDR family) member 13 [Source:HGNC Symbol;Acc:HGNC:28326]	Retinol metabolic process	Endomembrane System	Retinal dystrophy, juvenile cataracts, and short stature syndrome (RDJCSS) OMIM:616108	4	0.00114	0.139	36.6	330	0	2	3	1	N/A	N/A	N/A	N/A
CG8839	Q7K2E1	CG8839	NO	0.00386651	0.00453269	5.18783	4.88948	5.06708	4.53378	1.18202	0.484049	FAAH2	fatty acid amide hydrolase 2 [Source:HGNC Symbol;Acc:26440]	Degrades bioactive fatty acid amides	Endomembrane System	N/A	13	9.81e-66	0.287	58.3	529	2	3	3	3	N/A	N/A	N/A	N/A
Vha26	P54611	CG1088	NO	0.0696194	0.000428814	3.57541	4.70733	11.1437	7.48012	7.33285	1.18996	ATP6V1E1, 2	ATPase, H+ transporting, lysosomal 31kDa, V1 subunit E1 [Source:HGNC Symbol;Acc:857], ATPase, H+ transporting, lysosomal 31kDa, V1 subunit E2 [Source:HGNC Symbol;Acc:18125]	Hydrogen ion transport, Ion transport, Transport	Endomembrane System	N/A	16	0	0.615	26.1	226	3	3	3	3	N/A	N/A	N/A	N/A
Cyp4p1	Q9V558	CG10842	NO	0.582068	0.0323222	1.32434	3.75075	10.8597	7.25779	8.24373	2.71435	CYP4V2, F2, 3, 8, 11, 12, 22 A11, 22, X1	Cytochrome P450	Lipid metabolism, Sensory transduction, Vision	Endomembrane System	Bietti crystalline corneoretinal dystrophy (BCD) OMIM:210370	11	2.11e-60	0.261	59.4	513	0	3	3	3	N/A	N/A	N/A	YES
Idh	B7Z0E0	CG7176	NO	0.148342	0.0050832	4.11653	3.72193	3.07646	4.16516	0.409123	1.00042	IDH1,2	isocitrate dehydrogenase 1 (NADP+), soluble [Source:HGNC Symbol;Acc:5382]	Glyoxylate bypass, Tricarboxylic acid cycle	Cytosolic/Mitochondrial	Glioma (GLM) OMIM:137800	22	0	0.438	53.6	479	3	3	3	3	N/A	N/A	N/A	YES
ALiX	Q9VB05	CG12876	NO	0.0523604	0.0220165	6.2102	3.56757	5.90404	4.54737	1.18573	0.469914	PDCD6IP	programmed cell death 6 interacting protein [Source:HGNC Symbol;Acc:8766]	Apoptosis, Cell cycle, Cell division, Host-virus interaction, Protein transport, Transport	Endomembrane System	N/A	41	0	0.506	92.5	836	3	3	3	3	N/A	YES	N/A	YES
Pp2B-14D	M9NE01	CG9842	NO	0.0266616	0.00154644	2.88494	3.44256	21.6768	6.14692	19.011	1.43347	PPP3CA	protein phosphatase 3, catalytic subunit, alpha isozyme [Source:HGNC Symbol;Acc:9314]	Hydrolase, Protein phosphatase	Cytosolic	N/A	4	1.24e-21	0.211	63.1	570	3	3	3	3	N/A	N/A	N/A	YES
CG4199	Q960D4	CG4199	NO	0.0977529	0.000689087	4.29837	3.29293	5.08735	3.74599	1.82888	0.796531	AIFM3	apoptosis-inducing factor, mitochondrion-associated, 3 [Source:HGNC Symbol;Acc:26398]	Apoptosis, Electron transport, Transport	Mitochondrial	N/A	16	4.99e-146	0.307	65	593	3	3	3	3	N/A	N/A	N/A	N/A
Cat	P17336	CG6871	NO	0.0350631	0.0153127	4.01286	3.06002	2.78475	3.7542	0.297549	0.68398	CAT	catalase [Source:HGNC Symbol;Acc:1516]	Hydrogen peroxide pathway	Peroxisome	Acatalasemia (ACATLAS) OMIM:614097	10	3.08e-149	0.271	57.1	506	3	3	3	3	N/A	N/A	N/A	N/A
Pdh	Q9VV42	CG4899	NO	0.214467	0.00129154	4.636	2.83612	3.37844	6.0639	0.412578	1.27538	HPGD	hydroxyprostaglandin dehydrogenase 15-(NAD) [Source:HGNC Symbol;Acc:5154]	Fatty acid metabolism, Lipid metabolism, Prostaglandin metabolism	Cytosolic	Hypertrophic osteoarthropathy, primary, autosomal recessive, 1 (PHOAR1) OMIM:259100, Cranioosteoarthropathy (COA) OMIM:259100, Isolated congenital nail clubbing OMIM:119900(ICNC)	18	0	0.687	30.2	278	3	3	3	3	N/A	N/A	N/A	N/A
Vha55	P31409	CG17369	NO	0.215371	0.00572872	2.62133	2.65816	4.13309	3.01652	1.49781	0.35097	ATP6V1B1, 2	ATPase, H+ transporting, lysosomal 56/58kDa, V1 subunit B1 [Source:HGNC Symbol;Acc:HGNC:853], ATPase, H+ transporting, lysosomal 56/58kDa, V1 subunit B2 [Source:HGNC Symbol;Acc:854]	Hydrogen ion transport, Ion transport, Transport	Endomembrane System	N/A	18	3.65e-166	0.463	54.5	490	3	3	3	3	N/A	N/A	N/A	N/A
CG5525	Q9VK69	CG5525	NO	0.202126	0.0252214	1.45776	2.56571	2.34017	4.85634	0.374788	1.05529	CCT4	chaperonin containing TCP1, subunit 4 (delta) [Source:HGNC Symbol;Acc:1617]	Chaperone	Cytosolic	N/A	7	1.43e-63	0.195	57.1	533	0	3	3	3	N/A	YES	N/A	YES
Vha44	Q9V7N5	CG8048	NO	0.227682	0.0239601	2.81055	2.37649	2.13181	4.80631	0.262693	1.84934	ATP6V1C1, 2	ATPase, H+ transporting, lysosomal 42kDa, V1 subunit C1 [Source:HGNC Symbol;Acc:856], ATPase, H+ transporting, lysosomal 42kDa, V1 subunit C2 [Source:HGNC Symbol;Acc:18264]	Hydrogen ion transport, Ion transport, Transport	Endomembrane System	N/A	11	7.37e-65	0.291	44.5	388	3	3	3	3	N/A	N/A	N/A	YES
CG31694	Q9VQI5	CG31694	NO	0.15876	0.0486182	3.05237	2.11203	2.47636	3.09972	0.5713	0.512077	IFRD1, 2	interferon-related developmental regulator 1 [Source:HGNC Symbol;Acc:5456], interferon-related developmental regulator 2 [Source:HGNC Symbol;Acc:5457]	Differentiation	Nucleus	Spinocerebellar ataxia type 18	5	2.04e-37	0.146	47.3	425	0	2	3	3	N/A	N/A	N/A	N/A
Tudor-SN	Q9W0S7	CG7008	NO	0.0748901	0.0273238	2.40114	2.07645	2.41137	19.3104	0.451749	14.2948	SND1	staphylococcal nuclease and tudor domain containing 1 [Source:HGNC Symbol;Acc:30646]	Host-virus interaction, Transcription, Transcription regulation	Cytoplasmatic/Nucleus	N/A	15	2.64e-99	0.232	103	926	1	3	3	3	N/A	N/A	YES	YES
Argk	P48610	CG32031	NO	0.128222	0.0260573	3.25104	2.07273	3.19065	3.14864	0.415967	0.322771	CKB, CKM, CKMT1A, CKMT1B, CKMT2	creatine kinase, brain [Source:HGNC Symbol;Acc:1991], creatine kinase, muscle [Source:HGNC Symbol;Acc:1994], creatine kinase, mitochondrial 1A [Source:HGNC Symbol;Acc:31736], creatine kinase, mitochondrial 1B [Source:HGNC Symbol;Acc:1995], creatine kinase, mitochondrial 2 (sarcomeric) [Source:HGNC Symbol;Acc:1996]	Phosphorylation	Cytoplasmatic/Mitochondrial	N/A	15	0	0.265	61.3	562	3	3	3	3	N/A	N/A	N/A	YES
Ubiquitination downregulated by Parkin
ninaE	P06002	CG4550	NO	0.0227355	0.00693133	2.79684	4.34053	3.48152	5.00431	0.973759	1.48039	OPN1LW, OPN1MW, OPN1MW2, OPN1SW, RHO, RRH, OPN3, 4, 5	opsin 1 (cone pigments), long-wave-sensitive [Source:HGNC Symbol;Acc:HGNC:9936], opsin 1 (cone pigments), medium-wave-sensitive [Source:HGNC Symbol;Acc:HGNC:4206], opsin 1 (cone pigments), medium-wave-sensitive 2 [Source:HGNC Symbol;Acc:HGNC:26952], opsin 1 (cone pigments), short-wave-sensitive [Source:HGNC rhodopsin [Source:HGNC Symbol;Acc:HGNC:10012], retinal pigment epithelium-derived rhodopsi…	G-protein coupled photoreceptor activity	Plasmatic Membrane	N/A	6	3.08e-118	0.121	41.5	373	0	3	3	3	N/A	N/A	N/A	N/A
Cbp53E	P41044	CG6702	NO	0.0339869	0.00629467	11.8954	8.71645	10.0734	5.03464	1.37077	0.595093	CALB1, 2, SCGN	calbindin 1, 28kDa [Source:HGNC Symbol;Acc:1434], calbindin 2 [Source:HGNC Symbol;Acc:1435], secretagogin, EF-hand calcium binding protein [Source:HGNC Symbol;Acc:16941]	cytosolic calcium ion homeostasis	Cytosolic	N/A	25	0	0.706	35.7	310	3	3	3	3	N/A	N/A	N/A	N/A
