# Supplementary material for: Quantitative proteomic analysis of Parkin substrates in Drosophila neurons
Source: Mol Neurodegener. 2017 Apr 11;12:29. doi: 10.1186/s13024-017-0170-3 (PMC5387213; doi:10.1186/s13024-017-0170-3)
Supplement: Supplementary file 11 — Di-gly Sites: Details of all detected Di-gly peptides. (XLS 154 kb) [file 13024_2017_170_MOESM11_ESM.xls]

## Sheet: Sheet1
Proteins	Leading Proteins	Protein	Protein Names	Gene Names	Protein Descriptions	Uniprot	Number of GlyGly (K)	Amino Acid	Sequence Window	PEP	Score	Modified Sequence	GlyGly (K) Probabilities	GlyGly (K) Score Diffs	Position in peptide	Charge	Intensity	Ratio mod/base	Intensity 16_Exp2	Ratio mod/base 16_Exp2	Intensity 16_Exp3	Ratio mod/base 16_Exp3	Intensity 16_Exp4	Ratio mod/base 16_Exp4	Intensity 87_Exp2	Ratio mod/base 87_Exp2	Intensity 87_Exp3	Ratio mod/base 87_Exp3	Intensity 87_Exp4	Ratio mod/base 87_Exp4	Intensity DN_Exp2	Ratio mod/base DN_Exp2	Intensity DN_Exp3	Ratio mod/base DN_Exp3	Intensity DN_Exp4	Ratio mod/base DN_Exp4	Intensity OE_Exp2	Ratio mod/base OE_Exp2	Intensity OE_Exp3	Ratio mod/base OE_Exp3	Intensity OE_Exp4	Ratio mod/base OE_Exp4	Reverse	Contaminant		Average Intensity 16	Average Intensity 87	Average Intensity OE	Average Intensity DN
P92177;P92177-2;P92177-1;P92177-4	P92177	P92177	14-3-3 protein epsilon;Suppressor of Ras1 3-9	14-3-3e;14-3-3epsilon;CG31196;SR3-9	>sp|P92177|1433E_DROME 14-3-3 protein epsilon OS=Drosophila melanogaster GN=14-3-3epsilon PE=1 SV=2;>sp|P92177-2|1433E_DROME Isoform B of 14-3-3 protein epsilon OS=Drosophila melanogaster GN=14-3-3epsilon;>sp|P92177-1|1433E_DROME Isoform D of 14-3-3 protei		1	K	RACRIAKAAFDDA	7.01559e-155	272.32	_IAK(gl)AAFDDAIAEIDTISEESYK_	IAK(1)AAFDDAIAEIDTISEESYK	IAK(116.64)AAFDDAIAEIDTISEESYK(-116.64)	3	4	16902000000	NaN	0	NaN	0	NaN	0	NaN	2214500000	NaN	3401400000	NaN	0	NaN	1757800000	NaN	2498500000	NaN	976490000	NaN	1785900000	NaN	2817000000	NaN	1450100000	NaN				0	1.87197e+09	2.01767e+09	1.74426e+09
P92177;P92177-2;P92177-1;P92177-4	P92177	P92177	14-3-3 protein epsilon;Suppressor of Ras1 3-9	14-3-3e;14-3-3epsilon;CG31196;SR3-9	>sp|P92177|1433E_DROME 14-3-3 protein epsilon OS=Drosophila melanogaster GN=14-3-3epsilon PE=1 SV=2;>sp|P92177-2|1433E_DROME Isoform B of 14-3-3 protein epsilon OS=Drosophila melanogaster GN=14-3-3epsilon;>sp|P92177-1|1433E_DROME Isoform D of 14-3-3 protei		1	K	IISVAYKNVIGAR	3.46195	125.28	_NIISVAYK(gl)NVIGAR_	NIISVAYK(1)NVIGAR	NIISVAYK(119.39)NVIGAR	8	3	694460000	NaN	905550	NaN	0	NaN	0	NaN	57459000	NaN	127520000	NaN	6053500	NaN	49895000	NaN	83822000	NaN	40314000	NaN	133810000	NaN	107720000	NaN	86953000	NaN				301850	63677500	1.09494e+08	5.80103e+07
P29310;P29310-3;P29310-2	P29310;P29310-2	P29310	14-3-3 protein zeta;14-3-3-like protein;Protein Leonardo	14-3-3;14-3-3EZ;14-3-3zeta;CG17870;leo;THAP	>sp|P29310|1433Z_DROME 14-3-3 protein zeta OS=Drosophila melanogaster GN=14-3-3zeta PE=1 SV=1;>sp|P29310-3|1433Z_DROME Isoform C of 14-3-3 protein zeta OS=Drosophila melanogaster GN=14-3-3zeta;>sp|P29310-2|1433Z_DROME Isoform VI' of 14-3-3 protein zeta OS=		1	K	KEEIVQKAKIAEQ	1.16531e-35	216.84	_(ac)STVDKEEIVQK(gl)AK_	STVDKEEIVQK(0.997)AK(0.003)	STVDK(-78.39)EEIVQK(24.97)AK(-24.97)	11	3	5652600000	NaN	0	NaN	0	NaN	0	NaN	999350000	NaN	1136200000	NaN	0	NaN	1037600000	NaN	371730000	NaN	280610000	NaN	937230000	NaN	575990000	NaN	313890000	NaN				0	711850000	6.09037e+08	5.63313e+08
M9NEQ9;Q9VWG3	M9NEQ9	M9NEQ9	40S ribosomal protein S10b	CG14206;RpS10;RpS10b	>tr|M9NEQ9|M9NEQ9_DROME Ribosomal protein S10b, isoform D OS=Drosophila melanogaster GN=RpS10b PE=4 SV=1;>sp|Q9VWG3|RS10B_DROME 40S ribosomal protein S10b OS=Drosophila melanogaster GN=RpS10b PE=1 SV=2		2	K	GGSGVDKKGDVGP	6.05318e-131	258.95	_APGGSGVDK(gl)K(gl)GDVGPGAGEVEFR_	APGGSGVDK(1)K(1)GDVGPGAGEVEFR	APGGSGVDK(180.32)K(180.32)GDVGPGAGEVEFR	9	3	4334700000	NaN	0	NaN	0	NaN	0	NaN	532490000	NaN	628990000	NaN	0	NaN	633380000	NaN	552000000	NaN	677910000	NaN	651930000	NaN	394980000	NaN	263030000	NaN				0	387160000	4.36647e+08	6.21097e+08
P55828	P55828	P55828	40S ribosomal protein S20	CG15693;RpS20	>sp|P55828|RS20_DROME 40S ribosomal protein S20 OS=Drosophila melanogaster GN=RpS20 PE=1 SV=1		1	K	_MAAAPKDIEKPH	8.90697e-25	165.75	_(ac)AAAPK(gl)DIEKPHVGDSASVHR_	AAAPK(0.5)DIEK(0.5)PHVGDSASVHR	AAAPK(0)DIEK(0)PHVGDSASVHR	5	5	12101000000	NaN	0	NaN	0	NaN	0	NaN	1537800000	NaN	2262300000	NaN	0	NaN	1269300000	NaN	1203300000	NaN	1947900000	NaN	774520000	NaN	1714200000	NaN	1391900000	NaN				0	1266700000	1293540000	1473500000
P08736	P08736	P08736	50 kDa female-specific protein;Elongation factor 1-alpha 1	CG8280;Ef1alpha48D;EF1B;F1	>sp|P08736|EF1A1_DROME Elongation factor 1-alpha 1 OS=Drosophila melanogaster GN=Ef1alpha48D PE=1 SV=2		1	K	TTEENPKFIKSGD	0.00159725	134.05	_TTEENPK(gl)FIK_	TTEENPK(0.999)FIK(0.001)	TTEENPK(30.71)FIK(-30.71)	7	3	1103400000	NaN	7708700	NaN	0	NaN	19255000	NaN	241990000	NaN	139110000	NaN	0	NaN	94852000	NaN	85119000	NaN	124690000	NaN	184830000	NaN	153670000	NaN	52137000	NaN				8987900	1.27033e+08	1.30212e+08	1.01554e+08
P08879	P08879	P08879	Abnormal wing disks protein;Killer of prune protein;Nucleoside diphosphate kinase	awd;CG2210;K-pn	>sp|P08879|NDKA_DROME Nucleoside diphosphate kinase OS=Drosophila melanogaster GN=awd PE=1 SV=3		1	K	SKEIIEKHYADIS	3.36498e-149	301.16	_EIIEK(gl)HYADISAR_	EIIEK(1)HYADISAR	EIIEK(165.58)HYADISAR	5	2	12003000000	NaN	0	NaN	0	NaN	0	NaN	1305300000	NaN	2120900000	NaN	0	NaN	996690000	NaN	1126100000	NaN	1138400000	NaN	1681900000	NaN	2135900000	NaN	1498300000	NaN				0	1.14207e+09	1.77203e+09	1.08706e+09
M9PEY5;P32392	M9PEY5	M9PEY5	Actin-2;Actin-like protein 3;Actin-like protein 66B;Actin-related protein 3	Actr66B;Arp66B;CG7558	>tr|M9PEY5|M9PEY5_DROME Actin-related protein 3, isoform B OS=Drosophila melanogaster GN=Arp3 PE=4 SV=1;>sp|P32392|ARP3_DROME Actin-related protein 3 OS=Drosophila melanogaster GN=Arp66B PE=2 SV=3		1	K	IGFAGNKEPQFII	2.07768e-17	152.32	_IGFAGNK(gl)EPQFIIPSAIAIK_	IGFAGNK(1)EPQFIIPSAIAIK	IGFAGNK(116.53)EPQFIIPSAIAIK(-116.53)	7	3	2118700000	0.67061	0	NaN	0	NaN	0	NaN	134230000	0.29537	403680000	0.43138	0	0	55305000	0.19751	234710000	0.41322	29828000	0.16734	334530000	14562	499460000	17715	426920000	18562				0	1.79303e+08	4.20303e+08	1.06614e+08
M9PEY5;P32392	M9PEY5	M9PEY5	Actin-2;Actin-like protein 3;Actin-like protein 66B;Actin-related protein 3	Actr66B;Arp66B;CG7558	>tr|M9PEY5|M9PEY5_DROME Actin-related protein 3, isoform B OS=Drosophila melanogaster GN=Arp3 PE=4 SV=1;>sp|P32392|ARP3_DROME Actin-related protein 3 OS=Drosophila melanogaster GN=Arp66B PE=2 SV=3		1	K	GGSTMFKDFGRRI	1.27545e-22	151.23	_RPIYNNIVISGGSTM(ox)FK(gl)DFGR_	RPIYNNIVISGGSTMFK(1)DFGR	RPIYNNIVISGGSTMFK(151.23)DFGR	17	3	1979900000	NaN	0	NaN	0	NaN	0	NaN	200830000	NaN	993800000	NaN	0	NaN	40432000	NaN	407330000	NaN	0	NaN	38154000	NaN	183160000	NaN	116160000	NaN				0	398210000	1.12491e+08	149254000
Q26365;Q26365-2	Q26365	Q26365	Adenine nucleotide translocator;ADP,ATP carrier protein;ADP/ATP translocase;Stress-sensitive protein B	A/A-T;CG16944;sesB	>sp|Q26365|ADT_DROME ADP,ATP carrier protein OS=Drosophila melanogaster GN=sesB PE=2 SV=4;>sp|Q26365-2|ADT_DROME Isoform A of ADP,ATP carrier protein OS=Drosophila melanogaster GN=sesB		1	K	FIGGVDKNTQFWR	2.22988	121.28	_QVFIGGVDK(gl)NTQFWR_	QVFIGGVDK(1)NTQFWR	QVFIGGVDK(121.28)NTQFWR	9	3	216910000	NaN	0	NaN	0	NaN	0	NaN	0	NaN	8162800	NaN	0	NaN	0	NaN	0	NaN	0	NaN	113640000	NaN	41764000	NaN	53349000	NaN				0	2.72093e+06	6.95843e+07	0
E1JJR8;P22465	E1JJR8;P22465	E1JJR8	Annexin X;Annexin-10;Annexin-B10	AnnX;CG9579	>tr|E1JJR8|E1JJR8_DROME Annexin OS=Drosophila melanogaster GN=AnxB10 PE=3 SV=1;>sp|P22465|ANX10_DROME Annexin-B10 OS=Drosophila melanogaster GN=AnnX PE=2 SV=2		1	K	VIRAAMKGFGTDE	6.41192e-44	198.38	_AAMK(gl)GFGTDEQEIIDVIVGR_	AAMK(1)GFGTDEQEIIDVIVGR	AAMK(47.09)GFGTDEQEIIDVIVGR	4	3	4051100000	NaN	13430000	NaN	0	NaN	1461100	NaN	805970000	NaN	850370000	NaN	2383400	NaN	486580000	NaN	525130000	NaN	153250000	NaN	572730000	NaN	357930000	NaN	281870000	NaN				4963700	552907800	4.04177e+08	388320000
E1JJR8;P22465	E1JJR8;P22465	E1JJR8	Annexin X;Annexin-10;Annexin-B10	AnnX;CG9579	>tr|E1JJR8|E1JJR8_DROME Annexin OS=Drosophila melanogaster GN=AnxB10 PE=3 SV=1;>sp|P22465|ANX10_DROME Annexin-B10 OS=Drosophila melanogaster GN=AnnX PE=2 SV=2		1	K	IVFEEYKVISGQT	0.0439338	97129	_IVFEEYK(gl)VISGQTIEQAIK_	IVFEEYK(1)VISGQTIEQAIK	IVFEEYK(82.74)VISGQTIEQAIK(-82.74)	7	3	276910000	NaN	0	NaN	0	NaN	0	NaN	72574000	NaN	49754000	NaN	0	NaN	33627000	NaN	88310000	NaN	0	NaN	32642000	NaN	0	NaN	0	NaN				0	40776000	1.08807e+07	4.06457e+07
M9NES0;P15372	M9NES0	M9NES0	Arrestin-1;Arrestin-A;Phosrestin II;Phosrestin-2	Arr1;ArrA;CG5711	>tr|M9NES0|M9NES0_DROME Arrestin 1, isoform B OS=Drosophila melanogaster GN=Arr1 PE=4 SV=1;>sp|P15372|ARRA_DROME Phosrestin-2 OS=Drosophila melanogaster GN=Arr1 PE=1 SV=1		1	K	EGDIKRKDTAIAS	0.0402314	119.47	_K(gl)DTAIASTTIIASQDAR_	K(1)DTAIASTTIIASQDAR	K(119.47)DTAIASTTIIASQDAR	1	3	194580000	0.12568	0	NaN	0	NaN	0	NaN	0	0	42348000	0.14255	8669200	0.52182	0	0	92246000	0.42066	14395000	0.029511	5329800	0.18242	0	0	31591000	0.32367				0	1.70057e+07	1.23069e+07	35547000
Q8T8W2	Q8T8W2	Q8T8W2	AT21555p;CG3814, isoform B	BEST:CK02213;CG3814;Dmel_CG3814	>tr|Q8T8W2|Q8T8W2_DROME AT21555p OS=Drosophila melanogaster GN=BEST:CK02213 PE=2 SV=1		1	K	TDAEADKSFAFDD	3.83393e-246	304.11	_(ac)MYHYQQGDETGAYTDAEADK(gl)SFAFDDQSIR_	MYHYQQGDETGAYTDAEADK(1)SFAFDDQSIR	MYHYQQGDETGAYTDAEADK(238.42)SFAFDDQSIR	20	3	4332400000	NaN	0	NaN	0	NaN	0	NaN	520790000	NaN	1025600000	NaN	88063000	NaN	402610000	NaN	419110000	NaN	420760000	NaN	337580000	NaN	455450000	NaN	662480000	NaN				0	5.44818e+08	485170000	414160000
Q9VB23	Q9VB23	Q9VB23	BcDNA.LD34343;Widerborst, isoform A;Widerborst, isoform B;Widerborst, isoform C;Widerborst, isoform D;Widerborst, isoform E;Widerborst, isoform F;Widerborst, isoform G	BcDNA.LD34343;CG5643;Dmel_CG5643;wdb	>tr|Q9VB23|Q9VB23_DROME BcDNA.LD34343 OS=Drosophila melanogaster GN=wdb PE=2 SV=2		1	K	KRVIDQKFVIQII	0.00017447	89846	_VIDQK(gl)FVIQIIEIFDSEDPR_	VIDQK(1)FVIQIIEIFDSEDPR	VIDQK(89.85)FVIQIIEIFDSEDPR	5	3	34674000	NaN	0	NaN	0	NaN	0	NaN	0	NaN	16485000	NaN	0	NaN	0	NaN	0	NaN	0	NaN	0	NaN	18189000	NaN	0	NaN				0	5495000	6063000	0
P41044	P41044	P41044	Calbindin-32	cbn;Cbp53E;CG6702	>sp|P41044|CAB32_DROME Calbindin-32 OS=Drosophila melanogaster GN=Cbp53E PE=2 SV=1		1	K	IIEIVKKDDYDAQ	0.0378094	106.93	_K(gl)DDYDAQDIAAFEETIM(ox)R_	K(1)DDYDAQDIAAFEETIMR	K(106.93)DDYDAQDIAAFEETIMR	1	3	258100000	0.054593	19388000	NaN	28113000	80645	0	NaN	54417000	0.047167	62171000	0.034338	0	0	35286000	0.068377	22885000	0.041643	5270000	0.012857	30572000	0.37997	0	0	0	0				1.58337e+07	3.88627e+07	1.01907e+07	21147000
Q95T12;Q95T12-2;Q95T12-3	Q95T12	Q95T12	Calcium channel flower	CG6151;flower	>sp|Q95T12|FLOWR_DROME Calcium channel flower OS=Drosophila melanogaster GN=fwe PE=1 SV=1;>sp|Q95T12-2|FLOWR_DROME Isoform B of Calcium channel flower OS=Drosophila melanogaster GN=fwe;>sp|Q95T12-3|FLOWR_DROME Isoform C of Calcium channel flower OS=Drosoph		1	K	_MSFAEKITGIIA	1.60407	157.74	_(ac)SFAEK(gl)ITGIIAR_	SFAEK(1)ITGIIAR	SFAEK(133.49)ITGIIAR	5	2	5540300000	NaN	4370300	NaN	3951500	NaN	0	NaN	763300000	NaN	706910000	NaN	8227900	NaN	870890000	NaN	942260000	NaN	495550000	NaN	628420000	NaN	494220000	NaN	622170000	NaN				2.77393e+06	4.92813e+08	5.81603e+08	7.69567e+08
Q9VAM6	Q9VAM6	Q9VAM6	CDGSH iron sulfur domain-containing protein 2 homolog	CG1458	>sp|Q9VAM6|CISD2_DROME CDGSH iron-sulfur domain-containing protein 2 homolog OS=Drosophila melanogaster GN=CG1458 PE=2 SV=1		1	K	IRKNEPKVVDMID	0.000323421	128.45	_KNEPK(gl)VVDM(ox)IDVEDIAEK_	K(0.003)NEPK(0.997)VVDMIDVEDIAEK	K(-24.84)NEPK(24.84)VVDMIDVEDIAEK(-118.88)	5	3	155650000	NaN	0	NaN	0	NaN	0	NaN	0	NaN	0	NaN	0	NaN	0	NaN	0	NaN	0	NaN	45662000	NaN	64982000	NaN	45001000	NaN				0	0	5.18817e+07	0
Q9VU19;F0JAQ9;Q95SE8;M9PF27;M9PFH0	Q9VU19	Q9VU19	CG11009, isoform A;CG11009, isoform B;CG11009, isoform C;GM01318p	CG11009;Dmel_CG11009;CG11009;Dmel_CG11009	>tr|Q9VU19|Q9VU19_DROME Wbp2 ortholog, isoform E OS=Drosophila melanogaster GN=Wbp2 PE=4 SV=3;>tr|F0JAQ9|F0JAQ9_DROME MIP27169p OS=Drosophila melanogaster GN=CG11009-RA PE=2 SV=1;>tr|Q95SE8|Q95SE8_DROME GM01318p OS=Drosophila melanogaster GN=Wbp2 PE=2 SV=1		1	K	AIIRSAKTAMNNY	3.39457	157.95	_SAK(gl)TAMNNYHR_	SAK(1)TAMNNYHR	SAK(148.96)TAMNNYHR	3	4	555740000	NaN	0	NaN	0	NaN	0	NaN	0	NaN	0	NaN	0	NaN	0	NaN	0	NaN	555740000	NaN	0	NaN	0	NaN	0	NaN				0	0	0	1.85247e+08
Q9VZP9	Q9VZP9	Q9VZP9	CG12012;IP05517p	CG12012;CG12012-RA;Dmel_CG12012	>tr|Q9VZP9|Q9VZP9_DROME CG12012, isoform A OS=Drosophila melanogaster GN=CG12012-RA PE=2 SV=2		1	K	_MADTRKDAAPPS	2.06712e-23	158.65	_K(gl)DAAPPSYEEVM(ox)NSPSQDSR_	K(1)DAAPPSYEEVMNSPSQDSR	K(150.45)DAAPPSYEEVMNSPSQDSR	1	3	599610000	NaN	0	NaN	0	NaN	0	NaN	75136000	NaN	116450000	NaN	0	NaN	72433000	NaN	58874000	NaN	52721000	NaN	80706000	NaN	67532000	NaN	75752000	NaN				0	63862000	7.46633e+07	6.13427e+07
Q8SZU6	Q8SZU6	Q8SZU6	CG12024, isoform A;GH08896p	CG12024;Dmel_CG12024	>tr|Q8SZU6|Q8SZU6_DROME CG12024, isoform A OS=Drosophila melanogaster GN=CG12024 PE=2 SV=1		1	K	IDNQNEKIRNEID	1.643e-10	101.29	_ANIGAVDQTIDAIIAM(ox)SIDNQNEK(gl)IR_	ANIGAVDQTIDAIIAMSIDNQNEK(1)IR	ANIGAVDQTIDAIIAMSIDNQNEK(101.29)IR	24	3	70170000	NaN	0	NaN	0	NaN	0	NaN	0	NaN	0	NaN	0	NaN	47379000	NaN	0	NaN	0	NaN	22791000	NaN	0	NaN	0	NaN				0	0	7597000	15793000
Q9VWD9	Q9VWD9	Q9VWD9	CG14224;LD38919p	CG14224;Dmel_CG14224;Ubqn	>tr|Q9VWD9|Q9VWD9_DROME LD38919p OS=Drosophila melanogaster GN=Ubqn PE=2 SV=1		1	K	VIIFAGKIMKDTD	0.00982369	114.29	_FEAEPEQIVIIFAGK(gl)IM(ox)K_	FEAEPEQIVIIFAGK(0.799)IMK(0.201)	FEAEPEQIVIIFAGK(5.99)IMK(-5.99)	15	3	85941000	NaN	0	NaN	0	NaN	0	NaN	0	NaN	0	NaN	0	NaN	40048000	NaN	0	NaN	0	NaN	0	NaN	0	NaN	45893000	NaN				0	0	1.52977e+07	1.33493e+07
Q7K4M9;A1ZBH1;A8DYI9	Q7K4M9	Q7K4M9	CG15118, isoform A;CG15118, isoform C;LD31969p;CG15118, isoform D;CG15118, isoform E	CG15118;Dmel_CG15118;CG15118;Dmel_CG15118;CG15118;Dmel_CG15118	>tr|Q7K4M9|Q7K4M9_DROME CG15118, isoform A OS=Drosophila melanogaster GN=CG15118 PE=2 SV=1;>tr|A1ZBH1|A1ZBH1_DROME CG15118, isoform D OS=Drosophila melanogaster GN=CG15118 PE=4 SV=1;>tr|A8DYI9|A8DYI9_DROME CG15118, isoform E OS=Drosophila melanogaster GN=C		1	K	DARDDDKVDIWEV	0.000351076	131.37	_DDDK(gl)VDIWEVIR_	DDDK(1)VDIWEVIR	DDDK(117.98)VDIWEVIR	4	3	214800000	0.33816	0	NaN	0	NaN	456400	NaN	0	0	36901000	0.49155	837660	0.38213	56334000	0.69325	19681000	0.17534	11783000	0.15914	47498000	0.467	27898000	0.55847	13414000	0.28908				152133	1.25796e+07	2.96033e+07	29266000
Q7JYX5	Q7JYX5	Q7JYX5	CG1599;RH15778p	CG1599;Dmel_CG1599	>tr|Q7JYX5|Q7JYX5_DROME CG1599 OS=Drosophila melanogaster GN=CG1599 PE=2 SV=1		1	K	IEIIVNKTENISN	4.92081e-76	234.26	_IEIIVNK(gl)TENISNNSVAFR_	IEIIVNK(1)TENISNNSVAFR	IEIIVNK(118.47)TENISNNSVAFR	7	3	1156500000	NaN	0	NaN	652560	NaN	0	NaN	116260000	NaN	213860000	NaN	0	NaN	80320000	NaN	169680000	NaN	106610000	NaN	114140000	NaN	178620000	NaN	176360000	NaN				217520	110040000	1.56373e+08	118870000
Q7JYX5	Q7JYX5	Q7JYX5	CG1599;RH15778p	CG1599;Dmel_CG1599	>tr|Q7JYX5|Q7JYX5_DROME CG1599 OS=Drosophila melanogaster GN=CG1599 PE=2 SV=1		1	K	IKDIMVKNIDSIR	1.7856e-12	133.16	_VHGQIDEIKDIMVK(gl)NIDSIR_	VHGQIDEIK(0.001)DIMVK(0.999)NIDSIR	VHGQIDEIK(-28.67)DIMVK(28.67)NIDSIR	14	4	354870000	0.068704	0	NaN	0	NaN	0	NaN	13550000	0.023503	66063000	0.067105	0	0	34816000	0.06737	59993000	0.094103	0	0	26686000	0.044959	68902000	0.099899	84860000	0.11115				0	2.65377e+07	6.01493e+07	31603000
Q7KVJ6;Q9W1W0	Q7KVJ6	Q7KVJ6	CG30194, isoform D;RE60616p;AT18166p;CG30194, isoform B	CG30194;CG30194-RD;Dmel_CG30194;CG30194;Dmel_CG30194	>tr|Q7KVJ6|Q7KVJ6_DROME CG30194, isoform D OS=Drosophila melanogaster GN=CG30194-RD PE=2 SV=1;>tr|Q9W1W0|Q9W1W0_DROME AT18166p OS=Drosophila melanogaster GN=CG30194 PE=2 SV=3		1	K	IKRQERKNINIGD	3.10387e-30	208.27	_K(gl)NINIGDIFESNVAR_	K(1)NINIGDIFESNVAR	K(208.27)NINIGDIFESNVAR	1	3	8025400000	NaN	10093000	NaN	25181000	NaN	18671000	NaN	1076200000	NaN	1309600000	NaN	54405000	NaN	1422600000	NaN	726660000	NaN	1093600000	NaN	1031300000	NaN	528680000	NaN	728450000	NaN				1.79817e+07	8.13402e+08	762810000	1.08095e+09
Q8I079	Q8I079	Q8I079	CG32640;CG32641	CG32640;CG32641;Dmel_CG32640;Dmel_CG32641	>tr|Q8I079|Q8I079_DROME CG32640 OS=Drosophila melanogaster GN=CG32640 PE=4 SV=1		1	K	TTAQFRKINEAFN	0.70453	118.24	_K(gl)INEAFNVISDASAR_	K(1)INEAFNVISDASAR	K(102.52)INEAFNVISDASAR	1	3	1015800000	0.26074	0	NaN	0	NaN	0	NaN	89563000	0.33095	216030000	0.22021	40293000	20714	10410000	0.070011	28022000	0.072421	0	0	7518600	0.017973	195920000	0.26675	428040000	0.75069				0	1.15295e+08	2.10493e+08	1.28107e+07
Q8I079	Q8I079	Q8I079	CG32640;CG32641	CG32640;CG32641;Dmel_CG32640;Dmel_CG32641	>tr|Q8I079|Q8I079_DROME CG32640 OS=Drosophila melanogaster GN=CG32640 PE=4 SV=1		2	K	IIYHPDKNKHPRT	0.0331913	131.37	_MAIIYHPDK(gl)NK(gl)HPR_	MAIIYHPDK(1)NK(1)HPR	MAIIYHPDK(116.01)NK(116.01)HPR	9	4	314010000	NaN	0	NaN	2253300	NaN	3545300	NaN	0	NaN	50992000	NaN	4253100	NaN	0	NaN	0	NaN	0	NaN	0	NaN	39246000	NaN	213720000	NaN				1.93287e+06	1.8415e+07	84322000	0
Q8I079	Q8I079	Q8I079	CG32640;CG32641	CG32640;CG32641;Dmel_CG32640;Dmel_CG32641	>tr|Q8I079|Q8I079_DROME CG32640 OS=Drosophila melanogaster GN=CG32640 PE=4 SV=1		2	K	YHPDKNKHPRTTA	0.0331913	131.37	_MAIIYHPDK(gl)NK(gl)HPR_	MAIIYHPDK(1)NK(1)HPR	MAIIYHPDK(116.01)NK(116.01)HPR	11	4	314010000	NaN	0	NaN	2253300	NaN	3545300	NaN	0	NaN	50992000	NaN	4253100	NaN	0	NaN	0	NaN	0	NaN	0	NaN	39246000	NaN	213720000	NaN				1.93287e+06	1.8415e+07	84322000	0
Q8SY97	Q8SY97	Q8SY97	CG33178;RH14671p	CG33178;Dmel_CG33178	>tr|Q8SY97|Q8SY97_DROME CG33178 OS=Drosophila melanogaster GN=CG33178 PE=2 SV=1		1	K	VQRFRYKIFPNQE	0.00155597	96.64	_YK(gl)IFPNQEDIFFK_	YK(1)IFPNQEDIFFK	YK(91.94)IFPNQEDIFFK(-91.94)	2	3	58502000	NaN	0	NaN	0	NaN	0	NaN	0	NaN	14452000	NaN	0	NaN	10805000	NaN	0	NaN	0	NaN	0	NaN	21450000	NaN	11795000	NaN				0	4.81733e+06	1.10817e+07	3.60167e+06
Q7PLG1	Q7PLG1	Q7PLG1	CG40178, isoform A;CG40178, isoform B;FI01132p;RE67575p	CG40178;CG40178-RB;Dmel_CG40178	>tr|Q7PLG1|Q7PLG1_DROME CG40178, isoform A OS=Drosophila melanogaster GN=CG40178-RB PE=2 SV=2		1	K	FVNTISKDSSNII	3.04956e-05	74428	_VAFGFVNTISK(gl)DSSNIITR_	VAFGFVNTISK(1)DSSNIITR	VAFGFVNTISK(74.43)DSSNIITR	11	3	39614000	NaN	0	NaN	0	NaN	0	NaN	0	NaN	0	NaN	0	NaN	0	NaN	0	NaN	0	NaN	0	NaN	0	NaN	39614000	NaN				0	0	1.32047e+07	0
Q0E8F5;Q4LDP7;Q0E8F4;Q9I7R1;E1JHY0	Q0E8F5	Q0E8F5	CG5946, isoform D;CG5946, isoform B;MIP04335p;CG5946, isoform C;CG5946, isoform A;GH26062p	CG5946;Dmel_CG5946;CG5946;CG5946-RB;Dmel_CG5946;CG5946;Dmel_CG5946;CG5946;Dmel_CG5946;zetaCOP	>tr|Q0E8F5|Q0E8F5_DROME CG5946, isoform D OS=Drosophila melanogaster GN=CG5946 PE=4 SV=1;>tr|Q4LDP7|Q4LDP7_DROME CG5946, isoform B OS=Drosophila melanogaster GN=CG5946-RB PE=2 SV=1;>tr|Q0E8F4|Q0E8F4_DROME CG5946, isoform C OS=Drosophila melanogaster GN=CG5		1	K	IVDPNDKYIIPII	9.37573	112.72	_TIVDPNDK(gl)YIIPIIEK_	TIVDPNDK(1)YIIPIIEK	TIVDPNDK(65.76)YIIPIIEK(-65.76)	8	3	191030000	14362	0	NaN	0	NaN	0	NaN	0	NaN	4800400	NaN	0	NaN	0	NaN	0	NaN	0	NaN	74893000	17981	99317000	24037	12017000	0.13777				0	1.60013e+06	6.20757e+07	0
Q8INK3;Q9VGM2;Q8INK2	Q8INK3	Q8INK3	CG6783, isoform C;CG6783, isoform B;RH06221p;RH49003p;CG6783, isoform A;RH46282p;RH70437p	CG6783;Dmel_CG6783;CG31305;CG6783;Dmel_CG6783;CG31305;CG6783;Dmel_CG6783	>tr|Q8INK3|Q8INK3_DROME CG6783, isoform C OS=Drosophila melanogaster GN=fabp PE=3 SV=1;>tr|Q9VGM2|Q9VGM2_DROME CG6783, isoform B OS=Drosophila melanogaster GN=fabp PE=2 SV=1;>tr|Q8INK2|Q8INK2_DROME CG6783, isoform A OS=Drosophila melanogaster GN=fabp PE=4		1	K	KITQEQKGDKPTT	0.000552729	101.6	_ITQEQK(gl)GDKPTTIVR_	ITQEQK(0.988)GDK(0.012)PTTIVR	ITQEQK(19.15)GDK(-19.15)PTTIVR	6	4	405360000	NaN	0	NaN	0	NaN	0	NaN	42530000	NaN	94515000	NaN	0	NaN	20563000	NaN	0	NaN	37314000	NaN	24631000	NaN	75002000	NaN	110810000	NaN				0	4.56817e+07	7.01477e+07	1.92923e+07
Q9VE80;Q8T0J5	Q9VE80	Q9VE80	CG7675, isoform B;CG7675, isoform A;CG7675, isoform C;GH26851p	CG7675;Dmel_CG7675;CG7675;Dmel_CG7675	>tr|Q9VE80|Q9VE80_DROME CG7675, isoform B OS=Drosophila melanogaster GN=CG7675 PE=4 SV=2;>tr|Q8T0J5|Q8T0J5_DROME CG7675, isoform A OS=Drosophila melanogaster GN=CG7675 PE=2 SV=1		1	K	FAADIVKTEPKID	0.000372449	133.42	_EFAADIVK(gl)TEPK_	EFAADIVK(1)TEPK	EFAADIVK(42.73)TEPK(-42.73)	8	2	464400000	NaN	0	NaN	0	NaN	0	NaN	0	NaN	85372000	NaN	0	NaN	0	NaN	82198000	NaN	122400000	NaN	0	NaN	77926000	NaN	96506000	NaN				0	2.84573e+07	58144000	6.81993e+07
Q9VH97	Q9VH97	Q9VH97	CG9492	CG9492;Dmel_CG9492	>tr|Q9VH97|Q9VH97_DROME CG9492 OS=Drosophila melanogaster GN=CG9492 PE=4 SV=4		1	K	TMAPTVKIIFEPH	9.28151	93823	_TITIANGDRITMAPTVK(gl)_	TITIANGDRITMAPTVK(1)	TITIANGDRITMAPTVK(93.82)	17	2	3679500000	NaN	0	NaN	5597200	NaN	6813800	NaN	155070000	NaN	480840000	NaN	29467000	NaN	600740000	NaN	388780000	NaN	236670000	NaN	110220000	NaN	1376600000	NaN	288770000	NaN				4137000	2.21792e+08	5.91863e+08	408730000
Q9VQF7	Q9VQF7	Q9VQF7	CG9894, isoform A;CG9894, isoform B;MIP08237p;RE38782p	CG9894;CG9894-RB;Dmel_CG9894	>tr|Q9VQF7|Q9VQF7_DROME CG9894, isoform A OS=Drosophila melanogaster GN=Bacc PE=2 SV=1		1	K	AVKDDIKAKAAAE	0.000655949	133.16	_VAADDVSAVKDDIK(gl)AK_	VAADDVSAVK(0.018)DDIK(0.84)AK(0.142)	VAADDVSAVK(-16.76)DDIK(7.71)AK(-7.71)	14	3	421540000	NaN	0	NaN	0	NaN	0	NaN	37774000	NaN	85556000	NaN	0	NaN	25638000	NaN	78592000	NaN	49658000	NaN	34103000	NaN	37161000	NaN	73055000	NaN				0	41110000	4.81063e+07	51296000
Q9VXG0	Q9VXG0	Q9VXG0	CG9947;FI04422p	CG9947;CG9947-RA;Dmel_CG9947	>tr|Q9VXG0|Q9VXG0_DROME CG9947 OS=Drosophila melanogaster GN=CG9947-RA PE=2 SV=1		1	K	EESAAAKSKRPSD	9.58034e-09	146	_(ac)STQQAENEESAAAK(gl)SK_	STQQAENEESAAAK(0.951)SK(0.049)	STQQAENEESAAAK(12.86)SK(-12.86)	14	2	788810000	NaN	0	NaN	0	NaN	0	NaN	69074000	NaN	167550000	NaN	0	NaN	64273000	NaN	163090000	NaN	41861000	NaN	68687000	NaN	111630000	NaN	102640000	NaN				0	7.88747e+07	94319000	8.97413e+07
P29742	P29742	P29742	Clathrin heavy chain	CG9012;Chc	>sp|P29742|CLH_DROME Clathrin heavy chain OS=Drosophila melanogaster GN=Chc PE=2 SV=1		1	K	IVIYAKKVNYTPD	2.31151e-05	169.23	_K(gl)VNYTPDYVFIIR_	K(1)VNYTPDYVFIIR	K(169.23)VNYTPDYVFIIR	1	3	487020000	0.99649	0	NaN	0	0	0	0	6467200	0.11626	42078000	21078	3612200	0.090841	6114600	0.21022	37591000	0.61651	0	0	63633000	13558	160860000	15835	166670000	13445				0	17385800	1.30388e+08	1.45685e+07
M9PD75;Q94920	M9PD75	M9PD75	DmVDAC;Porin;Voltage-dependent anion-selective channel	CG6647;POR-1;porin;VDAC	>tr|M9PD75|M9PD75_DROME Porin, isoform D OS=Drosophila melanogaster GN=porin PE=4 SV=1;>sp|Q94920|VDAC_DROME Voltage-dependent anion-selective channel OS=Drosophila melanogaster GN=porin PE=1 SV=3		1	K	SNQESGKVFGSIE	2.52088e-114	228.28	_TSSGIEFNTAGHSNQESGK(gl)VFGSIETK_	TSSGIEFNTAGHSNQESGK(1)VFGSIETK	TSSGIEFNTAGHSNQESGK(38.83)VFGSIETK(-38.83)	19	3	906790000	NaN	0	NaN	0	NaN	0	NaN	0	NaN	29702000	NaN	0	NaN	0	NaN	0	NaN	0	NaN	198390000	NaN	374220000	NaN	304480000	NaN				0	9.90067e+06	2.92363e+08	0
M9PGU6;M9PDW5;Q9W0A1;M9PBI3;M9NEX8;Q9W0A0	M9PGU6;Q9W0A0	M9PGU6	Draper, isoform A;FI03750p;Draper, isoform B	Dmel_CG2086;drpr;drpr-RA;Dmel_CG2086;drpr	>tr|M9PGU6|M9PGU6_DROME Draper, isoform E OS=Drosophila melanogaster GN=drpr PE=4 SV=1;>tr|M9PDW5|M9PDW5_DROME Draper, isoform D OS=Drosophila melanogaster GN=drpr PE=4 SV=1;>tr|Q9W0A1|Q9W0A1_DROME Draper, isoform A OS=Drosophila melanogaster GN=drpr PE=2		1	K	NHDIITKNINADR	2.61412e-38	169.98	_VGSYSINYNHDIITK(gl)NINADR_	VGSYSINYNHDIITK(1)NINADR	VGSYSINYNHDIITK(152.37)NINADR	15	4	1368500000	NaN	0	NaN	0	NaN	0	NaN	179510000	NaN	271420000	NaN	20802000	NaN	132640000	NaN	187580000	NaN	113390000	NaN	141100000	NaN	192630000	NaN	129450000	NaN				0	157244000	1.54393e+08	1.44537e+08
O76863	O76863	O76863	EG:100G10.3 protein;eIF2B-beta;EIF2B-beta protein;Eukaryotic initiation factor eIF2B beta subunit;RE60807p	CG2677;Dmel_CG2677;EG:100G10.3;eIF2B-beta	>tr|O76863|O76863_DROME EG:100G10.3 protein OS=Drosophila melanogaster GN=eIF2B-beta PE=2 SV=1		1	K	SYNITNKTIDIFK	1.57171e-43	197.88	_VGIVEGSYNITNK(gl)TIDIFK_	VGIVEGSYNITNK(1)TIDIFK	VGIVEGSYNITNK(57.32)TIDIFK(-57.32)	13	2	3466800000	NaN	0	NaN	0	NaN	0	NaN	108920000	NaN	478600000	NaN	0	NaN	8338200	NaN	74438000	NaN	55781000	NaN	636220000	NaN	916240000	NaN	1188300000	NaN				0	195840000	9.13587e+08	4.61857e+07
Q8MMD2;Q8MMD3;Q9W111	Q8MMD2	Q8MMD2	Eps-15, isoform B;Eps-15, isoform C;Eps-15, isoform A	Dmel_CG16932;Eps-15;Dmel_CG16932;Eps-15;Dmel_CG16932;Eps-15	>tr|Q8MMD2|Q8MMD2_DROME Epidermal growth factor receptor pathway substrate clone 15, isoform B OS=Drosophila melanogaster GN=Eps-15 PE=4 SV=1;>tr|Q8MMD3|Q8MMD3_DROME Epidermal growth factor receptor pathway substrate clone 15, isoform C OS=Drosophila melan		1	K	FAADYSKPESFDA	2.21173e-07	107.57	_FAADYSK(gl)PESFDADIEEAIKR_	FAADYSK(1)PESFDADIEEAIKR	FAADYSK(91.6)PESFDADIEEAIK(-91.6)R	7	4	432860000	0.21963	0	NaN	0	NaN	0	0	95182000	0.24997	81735000	0.22421	0	0	0	0	45502000	0.21716	23043000	0.48286	44516000	0.28299	87544000	0.20496	55337000	0.38502				0	5.89723e+07	6.24657e+07	2.28483e+07
Q9VEA1	Q9VEA1	Q9VEA1	Eukaryotic initiation factor 1A, isoform A;Eukaryotic initiation factor 1A, isoform B;RE54849p	CG8053;Dmel_CG8053;eIF-1A	>tr|Q9VEA1|Q9VEA1_DROME Eukaryotic initiation factor 1A, isoform A OS=Drosophila melanogaster GN=eIF-1A PE=2 SV=1		1	K	RDYQDSKADVIIK	0.00020732	149.38	_DYQDSK(gl)ADVIIK_	DYQDSK(1)ADVIIK	DYQDSK(97.54)ADVIIK(-97.54)	6	2	126280000	NaN	0	NaN	0	NaN	0	NaN	0	NaN	0	NaN	0	NaN	0	NaN	30022000	NaN	0	NaN	18531000	NaN	35298000	NaN	42426000	NaN				0	0	32085000	1.00073e+07
Q9VEA1	Q9VEA1	Q9VEA1	Eukaryotic initiation factor 1A, isoform A;Eukaryotic initiation factor 1A, isoform B;RE54849p	CG8053;Dmel_CG8053;eIF-1A	>tr|Q9VEA1|Q9VEA1_DROME Eukaryotic initiation factor 1A, isoform A OS=Drosophila melanogaster GN=eIF-1A PE=2 SV=1		1	K	DEARNIKTYGEFP	0.0004992	113.99	_NIK(gl)TYGEFPESVR_	NIK(1)TYGEFPESVR	NIK(94.12)TYGEFPESVR	3	3	752580000	NaN	0	NaN	0	NaN	0	NaN	62740000	NaN	114660000	NaN	38619000	NaN	61011000	NaN	167230000	NaN	0	NaN	30148000	NaN	122660000	NaN	155510000	NaN				0	7.20063e+07	1.02773e+08	7.60803e+07
Q95RI5;Q59E30	Q95RI5	Q95RI5	Failed axon connections, isoform A;LD28084p;Failed axon connections, isoform C	Dmel_CG4609;fax;Dmel_CG4609;fax	>sp|Q95RI5|FAXC_DROME Failed axon connections OS=Drosophila melanogaster GN=fax PE=2 SV=1;>tr|Q59E30|Q59E30_DROME Failed axon connections, isoform C OS=Drosophila melanogaster GN=fax PE=4 SV=1		1	K	AVAAAEKSEEPEK	5.37076e-05	90534	_(ac)ASEVAQIPAEETPAVAAAEK(gl)SEEPEK_	ASEVAQIPAEETPAVAAAEK(0.975)SEEPEK(0.025)	ASEVAQIPAEETPAVAAAEK(15.88)SEEPEK(-15.88)	20	3	194400000	NaN	0	NaN	0	NaN	0	NaN	0	NaN	82988000	NaN	0	NaN	0	NaN	39443000	NaN	28405000	NaN	0	NaN	43561000	NaN	0	NaN				0	2.76627e+07	1.45203e+07	22616000
Q95RI5;Q59E30	Q95RI5	Q95RI5	Failed axon connections, isoform A;LD28084p;Failed axon connections, isoform C	Dmel_CG4609;fax;Dmel_CG4609;fax	>sp|Q95RI5|FAXC_DROME Failed axon connections OS=Drosophila melanogaster GN=fax PE=2 SV=1;>tr|Q59E30|Q59E30_DROME Failed axon connections, isoform C OS=Drosophila melanogaster GN=fax PE=4 SV=1		1	K	AAPVATKSEAPPA	3.56776e-23	155.88	_KDEAVAAPVATK(gl)SEAPPAQK_	KDEAVAAPVATK(1)SEAPPAQK	K(-77.73)DEAVAAPVATK(46.56)SEAPPAQK(-46.56)	12	3	923130000	0.15349	0	0	0	0	0	0	106460000	0.6774	213290000	43371	2586100	0.14413	98390000	0.097572	146670000	0.44846	54302000	0.015916	85351000	0.093336	124890000	25334	91190000	13854				0	1.07445e+08	100477000	9.97873e+07
Q95RI5;Q59E30;Q86BI4;Q59E29;M9PFW1;M9PFH6	Q95RI5	Q95RI5	Failed axon connections, isoform A;LD28084p;Failed axon connections, isoform C;Failed axon connections, isoform B;Failed axon connections, isoform D	Dmel_CG4609;fax;Dmel_CG4609;fax;Dmel_CG4609;fax;Dmel_CG4609;fax	>sp|Q95RI5|FAXC_DROME Failed axon connections OS=Drosophila melanogaster GN=fax PE=2 SV=1;>tr|Q59E30|Q59E30_DROME Failed axon connections, isoform C OS=Drosophila melanogaster GN=fax PE=4 SV=1;>tr|Q86BI4|Q86BI4_DROME Failed axon connections, isoform B OS=D		1	K	EGGEQEKSNEQEG	2.79014e-63	209.7	_EGGEQEK(gl)SNEQEGTEGDKIEK_	EGGEQEK(1)SNEQEGTEGDKIEK	EGGEQEK(127.69)SNEQEGTEGDK(-127.69)IEK(-148.6)	7	3	846880000	97966	0	NaN	0	NaN	0	NaN	0	NaN	0	NaN	0	NaN	0	NaN	0	NaN	846880000	97966	0	NaN	0	NaN	0	NaN				0	0	0	2.82293e+08
Q95RI5;Q59E30;Q86BI4;Q59E29;M9PFW1;M9PFH6	Q95RI5	Q95RI5	Failed axon connections, isoform A;LD28084p;Failed axon connections, isoform C;Failed axon connections, isoform B;Failed axon connections, isoform D	Dmel_CG4609;fax;Dmel_CG4609;fax;Dmel_CG4609;fax;Dmel_CG4609;fax	>sp|Q95RI5|FAXC_DROME Failed axon connections OS=Drosophila melanogaster GN=fax PE=2 SV=1;>tr|Q59E30|Q59E30_DROME Failed axon connections, isoform C OS=Drosophila melanogaster GN=fax PE=4 SV=1;>tr|Q86BI4|Q86BI4_DROME Failed axon connections, isoform B OS=D		1	K	KPEPETKEGKEGG	0.00126349	120.63	_IDINAHIPKPEPETK(gl)EGK_	IDINAHIPKPEPETK(0.799)EGK(0.201)	IDINAHIPK(-52.05)PEPETK(6)EGK(-6)	15	4	1459700000	0.022746	0	NaN	0	0	0	0	108280000	0.010247	399840000	0.034938	0	0	112590000	0.015093	87319000	0.012529	31802000	0.0049945	225440000	0.02733	335220000	0.04186	159250000	0.032318				0	1.69373e+08	239970000	77237000
Q95RI5;Q59E30;Q86BI4;Q59E29;M9PFW1;M9PFH6	Q95RI5	Q95RI5	Failed axon connections, isoform A;LD28084p;Failed axon connections, isoform C;Failed axon connections, isoform B;Failed axon connections, isoform D	Dmel_CG4609;fax;Dmel_CG4609;fax;Dmel_CG4609;fax;Dmel_CG4609;fax	>sp|Q95RI5|FAXC_DROME Failed axon connections OS=Drosophila melanogaster GN=fax PE=2 SV=1;>tr|Q59E30|Q59E30_DROME Failed axon connections, isoform C OS=Drosophila melanogaster GN=fax PE=4 SV=1;>tr|Q86BI4|Q86BI4_DROME Failed axon connections, isoform B OS=D		1	K	QGTKKIKAHGIGV	0.000130487	96.79	_IK(gl)AHGIGVHSAEEIEEFGKDDIK_	IK(1)AHGIGVHSAEEIEEFGKDDIK	IK(90.43)AHGIGVHSAEEIEEFGK(-90.43)DDIK(-96.71)	2	4	251070000	NaN	0	NaN	0	NaN	0	NaN	76807000	NaN	81368000	NaN	0	NaN	39419000	NaN	0	NaN	0	NaN	53476000	NaN	0	NaN	0	NaN				0	52725000	1.78253e+07	1.31397e+07
B5RIR1;Q24046	B5RIR1	B5RIR1	FI04125p;Protein nervana 1;Sodium/potassium-dependent ATPase subunit beta-1;Sodium/potassium-transporting ATPase subunit beta-1	nrv1-RA;CG9258;nrv1	>tr|B5RIR1|B5RIR1_DROME FI04125p OS=Drosophila melanogaster GN=nrv1-RA PE=2 SV=1;>sp|Q24046|ATPB1_DROME Sodium/potassium-transporting ATPase subunit beta-1 OS=Drosophila melanogaster GN=nrv1 PE=1 SV=2		1	K	NNGKGAKGEFEFP	0.000447544	114.72	_GAK(gl)GEFEFPQPAK_	GAK(1)GEFEFPQPAK	GAK(107.43)GEFEFPQPAK(-107.43)	3	3	1706200000	NaN	0	NaN	0	NaN	0	NaN	140000000	NaN	393890000	NaN	0	NaN	226390000	NaN	231890000	NaN	386580000	NaN	176260000	NaN	3455100	NaN	147720000	NaN				0	1.77963e+08	1.09145e+08	281620000
Q7KTX7	Q7KTX7	Q7KTX7	FI05213p;PARKIN;Parkin, isoform B;Parkin, isoform C	Dmel_CG10523;park;parkin;park-RC	>tr|Q7KTX7|Q7KTX7_DROME FI05213p OS=Drosophila melanogaster GN=park PE=1 SV=1		1	K	ISDEASKPINETI	6.16221e-105	181.97	_IQSATIEEEEPSISDEASK(gl)PINETIIDIQIESEER_	IQSATIEEEEPSISDEASK(1)PINETIIDIQIESEER	IQSATIEEEEPSISDEASK(95.3)PINETIIDIQIESEER	19	4	361400000	0.0058752	0	NaN	0	NaN	0	NaN	0	NaN	5816900	0.0014069	0	NaN	36513000	0.014431	125650000	0.020852	183620000	0.024491	9804600	0.0020655	0	0	0	0				0	1.93897e+06	3268200	115261000
Q7KTX7	Q7KTX7	Q7KTX7	FI05213p;PARKIN;Parkin, isoform B;Parkin, isoform C	Dmel_CG10523;park;parkin;park-RC	>tr|Q7KTX7|Q7KTX7_DROME FI05213p OS=Drosophila melanogaster GN=park PE=1 SV=1		1	K	TISIYVKTNTGKT	0.473064	119.17	_TITHTISIYVK(gl)TNTGK_	TITHTISIYVK(0.999)TNTGK(0.001)	TITHTISIYVK(28.48)TNTGK(-28.48)	11	3	454630000	NaN	0	NaN	0	NaN	0	NaN	65054000	NaN	2888700	NaN	0	NaN	47020000	NaN	20910000	NaN	0	NaN	31211000	NaN	153210000	NaN	134330000	NaN				0	2.26476e+07	1.0625e+08	2.26433e+07
Q7KTX7	Q7KTX7	Q7KTX7	FI05213p;PARKIN;Parkin, isoform B;Parkin, isoform C	Dmel_CG10523;park;parkin;park-RC	>tr|Q7KTX7|Q7KTX7_DROME FI05213p OS=Drosophila melanogaster GN=park PE=1 SV=1		1	K	VKTNTGKTITVNI	0.000521178	123.4	_TNTGK(gl)TITVNIEPQWDIK_	TNTGK(1)TITVNIEPQWDIK	TNTGK(82.06)TITVNIEPQWDIK(-82.06)	5	3	655870000	NaN	0	NaN	0	NaN	0	NaN	0	NaN	13986000	NaN	0	NaN	45935000	NaN	70569000	NaN	209800000	NaN	178970000	NaN	29894000	NaN	106710000	NaN				0	4662000	1.05191e+08	108768000
A4V3G1;P07764-2;P07764-3;P07764	A4V3G1	A4V3G1	Fructose-bisphosphate aldolase;Fructose-bisphosphate aldolase	Ald;Dmel_CG6058;Ald;CG6058	>tr|A4V3G1|A4V3G1_DROME Fructose-bisphosphate aldolase OS=Drosophila melanogaster GN=Ald PE=2 SV=1;>sp|P07764-2|ALF_DROME Isoform Alpha of Fructose-bisphosphate aldolase OS=Drosophila melanogaster GN=Ald;>sp|P07764-3|ALF_DROME Isoform Beta of Fructose-bisp		1	K	CVIKIGKNTPSYQ	0.00225535	106.34	_IGK(gl)NTPSYQSIIENANVIAR_	IGK(1)NTPSYQSIIENANVIAR	IGK(106.34)NTPSYQSIIENANVIAR	3	3	328790000	NaN	0	NaN	0	NaN	0	NaN	76054000	NaN	84849000	NaN	0	NaN	16613000	NaN	80116000	NaN	0	NaN	53417000	NaN	0	NaN	17738000	NaN				0	5.36343e+07	2.37183e+07	32243000
M9MS14;Q9W534-2;M9PDK4;Q9W534	M9MS14;M9PDK4	M9MS14	G-protein coupled receptor moody	CG4322;moody	>tr|M9MS14|M9MS14_DROME Moody, isoform C OS=Drosophila melanogaster GN=moody PE=4 SV=1;>sp|Q9W534-2|MOODY_DROME Isoform B of G-protein coupled receptor moody OS=Drosophila melanogaster GN=moody;>tr|M9PDK4|M9PDK4_DROME Moody, isoform B OS=Drosophila melanog		1	K	ETAPSGKQQPTRV	0.00024949	69.72	_VSSDSSSSFSIDVPETAPSGK(gl)QQPTR_	VSSDSSSSFSIDVPETAPSGK(1)QQPTR	VSSDSSSSFSIDVPETAPSGK(69.72)QQPTR	21	3	253160000	NaN	0	NaN	0	NaN	0	NaN	46124000	NaN	36289000	NaN	6787200	NaN	33821000	NaN	5943700	NaN	75487000	NaN	36297000	NaN	5148800	NaN	7258500	NaN				0	29733400	1.62348e+07	3.84172e+07
E1JJF3;Q9V427	E1JJF3	E1JJF3	Gap junction protein prp33;Innexin inx2;Pas-related protein 33	CG4590;inx2;prp33	>tr|E1JJF3|E1JJF3_DROME Innexin 2, isoform C OS=Drosophila melanogaster GN=Inx2 PE=4 SV=1;>sp|Q9V427|INX2_DROME Innexin inx2 OS=Drosophila melanogaster GN=Inx2 PE=1 SV=1		1	K	DEHSAHKRPFDA_	0.000305206	92925	_EM(ox)SGDEHSAHK(gl)RPFDA_	EMSGDEHSAHK(1)RPFDA	EMSGDEHSAHK(72.96)RPFDA	11	4	628150000	NaN	0	NaN	0	NaN	0	NaN	0	NaN	0	NaN	0	NaN	0	NaN	0	NaN	628150000	NaN	0	NaN	0	NaN	0	NaN				0	0	0	2.09383e+08
Q9VZW1	Q9VZW1	Q9VZW1	GH10494p;Scramblase 2	CG1893;Dmel_CG1893;scramb2	>tr|Q9VZW1|Q9VZW1_DROME GH10494p OS=Drosophila melanogaster GN=scramb2 PE=2 SV=1		1	K	VSQKIEKIEIITG	0.00867801	123.84	_IEK(gl)IEIITGFETK_	IEK(1)IEIITGFETK	IEK(88.92)IEIITGFETK(-88.92)	3	3	108480000	NaN	0	NaN	0	NaN	0	NaN	53723000	NaN	1556200	NaN	0	NaN	0	NaN	0	NaN	53199000	NaN	0	NaN	0	NaN	0	NaN				0	18426400	0	17733000
Q9VZW1	Q9VZW1	Q9VZW1	GH10494p;Scramblase 2	CG1893;Dmel_CG1893;scramb2	>tr|Q9VZW1|Q9VZW1_DROME GH10494p OS=Drosophila melanogaster GN=scramb2 PE=2 SV=1		1	K	NNEEIGKISKQWS	0.000718737	111.12	_VISANNEEIGK(gl)ISK_	VISANNEEIGK(0.999)ISK(0.001)	VISANNEEIGK(30.6)ISK(-30.6)	11	3	2723700000	NaN	0	NaN	0	NaN	0	NaN	372710000	NaN	603420000	NaN	0	NaN	278330000	NaN	357370000	NaN	421220000	NaN	313550000	NaN	155490000	NaN	221640000	NaN				0	3.25377e+08	2.30227e+08	3.52307e+08
Q7JRM9;Q95T37;Q7JR91	Q7JRM9	Q7JRM9	GH11283p;N-methyl-D-aspartate receptor-associated protein, isoform C;GH26622p;N-methyl-D-aspartate receptor-associated protein, isoform F;GH12715p;N-methyl-D-aspartate receptor-associated protein, isoform A;RH66362p	Dmel_CG3798;Nmda1;CG3798;Dmel_CG3798;Nmda1;CG3798;Dmel_CG3798;Nmda1	>tr|Q7JRM9|Q7JRM9_DROME GH11283p OS=Drosophila melanogaster GN=Nmda1 PE=2 SV=1;>tr|Q95T37|Q95T37_DROME GH26622p OS=Drosophila melanogaster GN=Nmda1 PE=2 SV=1;>tr|Q7JR91|Q7JR91_DROME GH12715p OS=Drosophila melanogaster GN=Nmda1 PE=2 SV=1		1	K	DPESQPKNFSFDD	4.85534e-11	156.5	_PESQPK(gl)NFSFDDQSIR_	PESQPK(1)NFSFDDQSIR	PESQPK(127.32)NFSFDDQSIR	6	3	2638600000	NaN	0	NaN	0	NaN	0	NaN	164080000	NaN	426290000	NaN	39983000	NaN	181930000	NaN	254780000	NaN	411050000	NaN	220120000	NaN	454770000	NaN	485560000	NaN				0	2.10118e+08	3.86817e+08	2.82587e+08
M9PD12;Q9VK62	M9PD12	M9PD12	GM13388p;Spichthyin	CG12292;Dmel_CG12292;spict	>tr|M9PD12|M9PD12_DROME Spichthyin, isoform B OS=Drosophila melanogaster GN=spict PE=4 SV=1;>tr|Q9VK62|Q9VK62_DROME GM13388p OS=Drosophila melanogaster GN=spict PE=2 SV=1		1	K	IVTSNTKERRISY	0.000518416	85178	_VSQFDEEVIVTSNTK(gl)ER_	VSQFDEEVIVTSNTK(1)ER	VSQFDEEVIVTSNTK(85.18)ER	15	3	386040000	NaN	0	NaN	6077500	NaN	0	NaN	0	NaN	13017000	NaN	0	NaN	82608000	NaN	28238000	NaN	151230000	NaN	0	NaN	39272000	NaN	65599000	NaN				2.02583e+06	4339000	34957000	8.73587e+07
P11147	P11147	P11147	Heat shock 70 kDa protein 88E;Heat shock 70 kDa protein cognate 4	CG4264;Hsc4;Hsc70-4	>sp|P11147|HSP7D_DROME Heat shock 70 kDa protein cognate 4 OS=Drosophila melanogaster GN=Hsc70-4 PE=1 SV=3		1	K	IDEDNIKTKISDS	4.60573	155.06	_ATIDEDNIK(gl)TK_	ATIDEDNIK(0.957)TK(0.043)	ATIDEDNIK(13.45)TK(-13.45)	9	3	6805100000	NaN	0	NaN	6687200	NaN	4775300	NaN	928720000	NaN	1420600000	NaN	38555000	NaN	530830000	NaN	734720000	NaN	383560000	NaN	997320000	NaN	1087900000	NaN	671410000	NaN				3.82083e+06	7.95958e+08	9.18877e+08	5.49703e+08
P11147	P11147	P11147	Heat shock 70 kDa protein 88E;Heat shock 70 kDa protein cognate 4	CG4264;Hsc4;Hsc70-4	>sp|P11147|HSP7D_DROME Heat shock 70 kDa protein cognate 4 OS=Drosophila melanogaster GN=Hsc70-4 PE=1 SV=3		1	K	MVNEAEKYRNEDE	0.0136185	146.36	_M(ox)VNEAEK(gl)YRNEDEK_	MVNEAEK(1)YRNEDEK	MVNEAEK(60.04)YRNEDEK(-60.04)	7	3	902970000	NaN	0	NaN	0	NaN	0	NaN	18040000	NaN	22922000	NaN	0	NaN	100870000	NaN	52291000	NaN	676400000	NaN	23431000	NaN	9016900	NaN	0	NaN				0	13654000	1.0816e+07	2.7652e+08
P11147	P11147	P11147	Heat shock 70 kDa protein 88E;Heat shock 70 kDa protein cognate 4	CG4264;Hsc4;Hsc70-4	>sp|P11147|HSP7D_DROME Heat shock 70 kDa protein cognate 4 OS=Drosophila melanogaster GN=Hsc70-4 PE=1 SV=3		1	K	SQRQATKDAGTIA	5.74666	98694	_QATK(gl)DAGTIAGINVIR_	QATK(1)DAGTIAGINVIR	QATK(67.58)DAGTIAGINVIR	4	3	1696300000	NaN	0	NaN	0	NaN	0	NaN	0	NaN	73882000	NaN	0	NaN	1882000	NaN	26189000	NaN	35067000	NaN	478470000	NaN	695480000	NaN	385290000	NaN				0	2.46273e+07	5.19747e+08	21046000
P02518	P02518	P02518	Heat shock protein 27	CG4466;Hsp27	>sp|P02518|HSP27_DROME Heat shock protein 27 OS=Drosophila melanogaster GN=Hsp27 PE=1 SV=2		1	K	RKYTIPKGFDPNE	5.34261e-11	115.66	_YTIPK(gl)GFDPNEVVSTVSSDGVITIK_	YTIPK(1)GFDPNEVVSTVSSDGVITIK	YTIPK(103.97)GFDPNEVVSTVSSDGVITIK(-103.97)	5	3	663170000	NaN	0	NaN	3026600	NaN	7930400	NaN	123670000	NaN	100770000	NaN	0	NaN	113960000	NaN	748130	NaN	55394000	NaN	158860000	NaN	48180000	NaN	50629000	NaN				3.65233e+06	7.48133e+07	8.58897e+07	56700710
P84051;Q4AB57	P84051	P84051	Histone H2A;Histone H2A	CG31618;CG33808;CG33814;CG33817;CG33820;CG33823;CG33826;CG33829;CG33832;CG33835;CG33838;CG33841;CG33844;CG33847;CG33850;CG33862;CG33865;H2a;His2A;His2A:CG31618;His2A:CG33808;His2A:CG33814;His2A:CG33817;His2A:CG33820;His2A:CG33823;His2A:CG33826;His2A:CG33829;His2A:CG33832;His2A:CG33835;His2A:CG33838;His2A:CG33841;His2A:CG33844;His2A:CG33847;His2A:CG33850;His2A:CG33862;His2A:CG33865;Dmel_CG33853;Dm…	>sp|P84051|H2A_DROME Histone H2A OS=Drosophila melanogaster GN=His2A PE=1 SV=2;>tr|Q4AB57|Q4AB57_DROME Histone H2A OS=Drosophila melanogaster GN=His2A:CG33856 PE=3 SV=1		2	K	QAVIIPKKTEKKA	7.77024e-48	158.78	_IISGVTIAQGGVIPNIQAVIIPK(gl)K(gl)TEK_	IISGVTIAQGGVIPNIQAVIIPK(0.94)K(0.775)TEK(0.285)	IISGVTIAQGGVIPNIQAVIIPK(10.79)K(5.02)TEK(-5.02)	23	4	972420000	NaN	0	NaN	0	NaN	0	NaN	144810000	NaN	224050000	NaN	0	NaN	119760000	NaN	222810000	NaN	45171000	NaN	215820000	NaN	0	NaN	0	NaN				0	1.22953e+08	71940000	129247000
P84051;Q4AB57	P84051	P84051	Histone H2A;Histone H2A	CG31618;CG33808;CG33814;CG33817;CG33820;CG33823;CG33826;CG33829;CG33832;CG33835;CG33838;CG33841;CG33844;CG33847;CG33850;CG33862;CG33865;H2a;His2A;His2A:CG31618;His2A:CG33808;His2A:CG33814;His2A:CG33817;His2A:CG33820;His2A:CG33823;His2A:CG33826;His2A:CG33829;His2A:CG33832;His2A:CG33835;His2A:CG33838;His2A:CG33841;His2A:CG33844;His2A:CG33847;His2A:CG33850;His2A:CG33862;His2A:CG33865;Dmel_CG33853;Dm…	>sp|P84051|H2A_DROME Histone H2A OS=Drosophila melanogaster GN=His2A PE=1 SV=2;>tr|Q4AB57|Q4AB57_DROME Histone H2A OS=Drosophila melanogaster GN=His2A:CG33856 PE=3 SV=1		2	K	AVIIPKKTEKKA_	7.77024e-48	158.78	_IISGVTIAQGGVIPNIQAVIIPK(gl)K(gl)TEK_	IISGVTIAQGGVIPNIQAVIIPK(0.94)K(0.775)TEK(0.285)	IISGVTIAQGGVIPNIQAVIIPK(10.79)K(5.02)TEK(-5.02)	24	4	748370000	NaN	0	NaN	0	NaN	0	NaN	144810000	NaN	0	NaN	0	NaN	119760000	NaN	222810000	NaN	45171000	NaN	215820000	NaN	0	NaN	0	NaN				0	48270000	71940000	129247000
Q9VV42;Q7KNR7	Q9VV42	Q9VV42	HL08057p;IP03491p;Photoreceptor dehydrogenase, isoform A;Photoreceptor dehydrogenase, isoform C;Pigment cell dehydrogenase reductase	CG4899;Dmel_CG4899;Pdh;Dmel_CG4899;pcdr;Pdh	>tr|Q9VV42|Q9VV42_DROME HL08057p OS=Drosophila melanogaster GN=Pdh PE=2 SV=1;>tr|Q7KNR7|Q7KNR7_DROME Photoreceptor dehydrogenase, isoform C OS=Drosophila melanogaster GN=Pdh PE=2 SV=1		1	K	IGIQVSKQIIAAG	3.87244e-253	308.79	_NAVVTGGAGGIGIQVSK(gl)QIIAAGAAK_	NAVVTGGAGGIGIQVSK(1)QIIAAGAAK	NAVVTGGAGGIGIQVSK(56.93)QIIAAGAAK(-56.93)	17	3	11092000000	NaN	0	NaN	0	NaN	0	NaN	136620000	NaN	422980000	NaN	0	NaN	9142200	NaN	120250000	NaN	127860000	NaN	3072300000	NaN	3033600000	NaN	4169600000	NaN				0	1.86533e+08	3.42517e+09	8.57507e+07
Q9VV42;Q7KNR7;Q8IQN8;B7Z061	Q9VV42	Q9VV42	HL08057p;IP03491p;Photoreceptor dehydrogenase, isoform A;Photoreceptor dehydrogenase, isoform C;Pigment cell dehydrogenase reductase;Photoreceptor dehydrogenase, isoform B;RH58615p;Photoreceptor dehydrogenase, isoform D	CG4899;Dmel_CG4899;Pdh;Dmel_CG4899;pcdr;Pdh;CG4899;Dmel_CG4899;Pdh;Dmel_CG4899;Pdh	>tr|Q9VV42|Q9VV42_DROME HL08057p OS=Drosophila melanogaster GN=Pdh PE=2 SV=1;>tr|Q7KNR7|Q7KNR7_DROME Photoreceptor dehydrogenase, isoform C OS=Drosophila melanogaster GN=Pdh PE=2 SV=1;>tr|Q8IQN8|Q8IQN8_DROME Photoreceptor dehydrogenase, isoform B OS=Drosop		1	K	MDVANKKGVEATY	4.9839e-34	219.43	_K(gl)GVEATYEEIAK_	K(1)GVEATYEEIAK	K(115.14)GVEATYEEIAK(-115.14)	1	3	3559200000	0.59445	4830100	0.10579	0	0	0	0	663320000	16992	1063700000	19693	0	0	249800000	0.65533	239030000	0.28046	286760000	10516	229780000	0.21358	470880000	0.82388	351080000	0.26086				1.61003e+06	5.75673e+08	350580000	258530000
M9PGW0;P27716	M9PGW0	M9PGW0	Innexin inx1;Protein optic ganglion reduced	CG3039;inx1;l(1)ogre;ogre	>tr|M9PGW0|M9PGW0_DROME Optic ganglion reduced, isoform C OS=Drosophila melanogaster GN=ogre PE=4 SV=1;>sp|P27716|INX1_DROME Innexin inx1 OS=Drosophila melanogaster GN=ogre PE=1 SV=1		1	K	VMSEFAKQVEPSK	0.000611979	95417	_DVM(ox)SEFAK(gl)QVEPSK_	DVMSEFAK(1)QVEPSK	DVMSEFAK(45.95)QVEPSK(-45.95)	8	3	801520000	NaN	626100	NaN	0	NaN	3737300	NaN	149500000	NaN	305660000	NaN	10523000	NaN	0	NaN	0	NaN	117860000	NaN	31236000	NaN	24744000	NaN	157630000	NaN				1.45447e+06	1.55228e+08	7.12033e+07	3.92867e+07
O97477	O97477	O97477	Inositol-3-phosphate synthase;Myo-inositol-1-phosphate synthase	CG11143;Inos	>sp|O97477|INO1_DROME Inositol-3-phosphate synthase OS=Drosophila melanogaster GN=Inos PE=1 SV=1		1	K	PQTTSIKIRTGRH	3.17698e-22	174.62	_TADGQIQVHPQTTSIK(gl)IR_	TADGQIQVHPQTTSIK(1)IR	TADGQIQVHPQTTSIK(28.17)IR	16	4	5937600000	NaN	0	NaN	0	NaN	0	NaN	870820000	NaN	2041000000	NaN	0	NaN	294430000	NaN	776950000	NaN	660420000	NaN	282090000	NaN	500140000	NaN	511790000	NaN				0	9.70607e+08	431340000	5.77267e+08
Q1RL12;Q24048-2	Q1RL12	Q1RL12	IP16413p;Nervana 2, isoform D;Nervana 2, isoform E	Dmel_CG9261;nrv2;Nrv2	>tr|Q1RL12|Q1RL12_DROME IP16413p OS=Drosophila melanogaster GN=nrv2 PE=2 SV=1;>sp|Q24048-2|ATPB2_DROME Isoform 2.1 of Sodium/potassium-transporting ATPase subunit beta-2 OS=Drosophila melanogaster GN=nrv2		1	K	____MSKPVPMSP	2.16743e-16	144.97	_(ac)SK(gl)PVPMSPSFVDEDIHNIR_	SK(1)PVPMSPSFVDEDIHNIR	SK(121.27)PVPMSPSFVDEDIHNIR	2	3	9239900000	10487	0	NaN	1103000	0.087935	0	NaN	870680000	11511	2558900000	12369	11901000	NaN	912440000	12956	1526800000	12427	844790000	0.57711	738710000	13391	936880000	0.8762	837680000	0.877				367667	1.14716e+09	8.37757e+08	1.09468e+09
B7Z0M0	B7Z0M0	B7Z0M0	Kokopelli, isoform F	Dmel_CG31232;koko	>tr|B7Z0M0|B7Z0M0_DROME FI17308p1 OS=Drosophila melanogaster GN=koko PE=2 SV=1		1	K	ADQDISKSRVIIR	0.000182727	122.46	_RIEDADQDISK(gl)SR_	RIEDADQDISK(1)SR	RIEDADQDISK(107.53)SR	11	3	597160000	NaN	18494000	NaN	0	NaN	7749600	NaN	129470000	NaN	90187000	NaN	6101500	NaN	68675000	NaN	7078500	NaN	29333000	NaN	43270000	NaN	92947000	NaN	103860000	NaN				8.74787e+06	7.52528e+07	8.00257e+07	3.50288e+07
A1Z746;A1Z746-2	A1Z746	A1Z746	Kynurenine 3-hydroxylase;Kynurenine 3-monooxygenase;Protein cinnabar	CG1555;cn	>sp|A1Z746|KMO_DROME Kynurenine 3-monooxygenase OS=Drosophila melanogaster GN=cn PE=2 SV=2;>sp|A1Z746-2|KMO_DROME Isoform 2 of Kynurenine 3-monooxygenase OS=Drosophila melanogaster GN=cn		1	K	GEQQIIKDFFKTR	7.57104e-16	170.56	_DAIPIIGEQQIIK(gl)DFFK_	DAIPIIGEQQIIK(0.994)DFFK(0.006)	DAIPIIGEQQIIK(22.3)DFFK(-22.3)	13	3	823240000	NaN	0	NaN	337940	NaN	0	NaN	155550000	NaN	148020000	NaN	0	NaN	33934000	NaN	91484000	NaN	0	NaN	121320000	NaN	162170000	NaN	110420000	NaN				112647	101190000	1.31303e+08	41806000
M9PEG6;Q7K3K5	M9PEG6	M9PEG6	LD22804p;ZnT63C, isoform A;ZnT63C, isoform C;ZnT63C, isoform D;ZnT63C, isoform E	CG17723;Dmel_CG17723;ZnT63C	>tr|M9PEG6|M9PEG6_DROME ZnT63C, isoform F OS=Drosophila melanogaster GN=ZnT63C PE=4 SV=1;>tr|Q7K3K5|Q7K3K5_DROME LD22804p OS=Drosophila melanogaster GN=ZnT63C PE=2 SV=1		1	K	NDFAYEKQKEKAP	2.25612e-114	244.46	_ITEIANM(ox)DEGEDEQNDFAYEK(gl)QK_	ITEIANMDEGEDEQNDFAYEK(0.873)QK(0.127)	ITEIANMDEGEDEQNDFAYEK(8.38)QK(-8.38)	21	3	660420000	NaN	0	NaN	0	NaN	0	NaN	70056000	NaN	153730000	NaN	7004900	NaN	78280000	NaN	73620000	NaN	113620000	NaN	52344000	NaN	58429000	NaN	53339000	NaN				0	76930300	54704000	8.85067e+07
Q7K0X9	Q7K0X9	Q7K0X9	LD23667p;Syntaxin 7, isoform A	CG5081;Dmel_CG5081;Syx7	>tr|Q7K0X9|Q7K0X9_DROME LD23667p OS=Drosophila melanogaster GN=Syx7 PE=2 SV=1		1	K	GVNEIYKKIGAIV	0.000442226	109.44	_EIENNIVGVNEIYK(gl)K_	EIENNIVGVNEIYK(0.982)K(0.018)	EIENNIVGVNEIYK(17.4)K(-17.4)	14	3	593950000	0.2424	0	NaN	0	NaN	0	NaN	76063000	0.1711	161010000	0.26109	3890900	NaN	0	0	0	0	105350000	0.31625	0	0	133000000	0.64802	114630000	0.52971				0	80321300	8.25433e+07	3.51167e+07
A1Z7S3;A1Z7S2;A1Z7S1;Q8T0G8	A1Z7S3;Q8T0G8	A1Z7S3	Lightoid, isoform B;Lightoid, isoform A;FI09421p;Lightoid, isoform D;LD04613p;Lightoid, isoform C	Dmel_CG8024;ltd;Dmel_CG8024;ltd;Dmel_CG8024;ltd;ltd-RD;CG8024;Dmel_CG8024;ltd;Rab-RP1	>tr|A1Z7S3|A1Z7S3_DROME Lightoid, isoform B OS=Drosophila melanogaster GN=ltd PE=3 SV=1;>tr|A1Z7S2|A1Z7S2_DROME Lightoid, isoform A OS=Drosophila melanogaster GN=ltd PE=3 SV=1;>tr|A1Z7S1|A1Z7S1_DROME FI09421p OS=Drosophila melanogaster GN=ltd PE=2 SV=1;>tr		1	K	ARAIVNKIIINDK	0.000895121	142.43	_AIVNK(gl)IIINDK_	AIVNK(1)IIINDK	AIVNK(69.19)IIINDK(-69.19)	5	2	2077900000	NaN	0	NaN	0	NaN	0	NaN	296280000	NaN	552600000	NaN	5899100	NaN	61769000	NaN	152790000	NaN	149880000	NaN	227050000	NaN	250110000	NaN	381560000	NaN				0	2.84926e+08	286240000	1.2148e+08
A1Z7S3;A1Z7S2;A1Z7S1;Q8T0G8	A1Z7S3;Q8T0G8	A1Z7S3	Lightoid, isoform B;Lightoid, isoform A;FI09421p;Lightoid, isoform D;LD04613p;Lightoid, isoform C	Dmel_CG8024;ltd;Dmel_CG8024;ltd;Dmel_CG8024;ltd;ltd-RD;CG8024;Dmel_CG8024;ltd;Rab-RP1	>tr|A1Z7S3|A1Z7S3_DROME Lightoid, isoform B OS=Drosophila melanogaster GN=ltd PE=3 SV=1;>tr|A1Z7S2|A1Z7S2_DROME Lightoid, isoform A OS=Drosophila melanogaster GN=ltd PE=3 SV=1;>tr|A1Z7S1|A1Z7S1_DROME FI09421p OS=Drosophila melanogaster GN=ltd PE=2 SV=1;>tr		1	K	IITQPEKMDEYVR	0.000730041	88075	_QGIITQPEK(gl)MDEYVR_	QGIITQPEK(1)MDEYVR	QGIITQPEK(65.81)MDEYVR	9	3	1790700000	18889	0	NaN	0	NaN	0	NaN	126550000	0.8893	474100000	18556	0	NaN	72848000	11357	0	0	281250000	78546	97203000	0.94346	360460000	29283	378340000	22577				0	2.00217e+08	2.78668e+08	1.18033e+08
Q9W0C2;Q86BQ0;M9PE71;Q9W0C1;M9PDW0	Q9W0C2	Q9W0C2	N-synaptobrevin, isoform B;N-synaptobrevin, isoform E;N-synaptobrevin, isoform D;GH04664p;N-synaptobrevin, isoform A;N-synaptobrevin, isoform C	Dmel_CG17248;n-syb;Dmel_CG17248;n-syb;CG17248;Dmel_CG17248;n-syb	>tr|Q9W0C2|Q9W0C2_DROME N-synaptobrevin, isoform E OS=Drosophila melanogaster GN=n-syb PE=4 SV=1;>tr|Q86BQ0|Q86BQ0_DROME GH19566p OS=Drosophila melanogaster GN=n-syb PE=2 SV=2;>tr|M9PE71|M9PE71_DROME N-synaptobrevin, isoform J OS=Drosophila melanogaster GN		1	K	FEQQAGKIKRKFW	1.4146e-90	237.4	_ADAIQQGASQFEQQAGK(gl)IKR_	ADAIQQGASQFEQQAGK(0.895)IK(0.105)R	ADAIQQGASQFEQQAGK(9.29)IK(-9.29)R	17	4	9689800000	NaN	35348000	NaN	31077000	NaN	30516000	NaN	842120000	NaN	2051900000	NaN	68269000	NaN	1057700000	NaN	1475200000	NaN	1223500000	NaN	633070000	NaN	790220000	NaN	1450700000	NaN				3.23137e+07	9.8743e+08	9.57997e+08	1.25213e+09
Q9W0C2;Q86BQ0;M9PE71;Q9W0C1;M9PDW0	Q9W0C2	Q9W0C2	N-synaptobrevin, isoform B;N-synaptobrevin, isoform E;N-synaptobrevin, isoform D;GH04664p;N-synaptobrevin, isoform A;N-synaptobrevin, isoform C	Dmel_CG17248;n-syb;Dmel_CG17248;n-syb;CG17248;Dmel_CG17248;n-syb	>tr|Q9W0C2|Q9W0C2_DROME N-synaptobrevin, isoform E OS=Drosophila melanogaster GN=n-syb PE=4 SV=1;>tr|Q86BQ0|Q86BQ0_DROME GH19566p OS=Drosophila melanogaster GN=n-syb PE=2 SV=2;>tr|M9PE71|M9PE71_DROME N-synaptobrevin, isoform J OS=Drosophila melanogaster GN		1	K	VIERDSKISEIDD	0.0012961	140.16	_DSK(gl)ISEIDDR_	DSK(1)ISEIDDR	DSK(108.93)ISEIDDR	3	3	12859000000	NaN	2091100	NaN	12261000	NaN	29847000	NaN	1116200000	NaN	2294000000	NaN	88368000	NaN	1829900000	NaN	1216300000	NaN	1419000000	NaN	1514200000	NaN	1791200000	NaN	1545900000	NaN				1.4733e+07	1.16619e+09	1617100000	1488400000
Q9W0C2;Q86BQ0;M9PE71;Q9W0C1;M9PDW0	Q9W0C2	Q9W0C2	N-synaptobrevin, isoform B;N-synaptobrevin, isoform E;N-synaptobrevin, isoform D;GH04664p;N-synaptobrevin, isoform A;N-synaptobrevin, isoform C	Dmel_CG17248;n-syb;Dmel_CG17248;n-syb;CG17248;Dmel_CG17248;n-syb	>tr|Q9W0C2|Q9W0C2_DROME N-synaptobrevin, isoform E OS=Drosophila melanogaster GN=n-syb PE=4 SV=1;>tr|Q86BQ0|Q86BQ0_DROME GH19566p OS=Drosophila melanogaster GN=n-syb PE=2 SV=2;>tr|M9PE71|M9PE71_DROME N-synaptobrevin, isoform J OS=Drosophila melanogaster GN		1	K	MRTNVEKVIERDS	4.65306e-14	204.34	_TNVEK(gl)VIER_	TNVEK(1)VIER	TNVEK(115.86)VIER	5	3	49950000000	NaN	0	NaN	7027700	NaN	14384000	NaN	4087900000	NaN	9412600000	NaN	347910000	NaN	6809600000	NaN	4982000000	NaN	6671100000	NaN	5709200000	NaN	6516000000	NaN	5392200000	NaN				7.13723e+06	4.61614e+09	5.87247e+09	6.15423e+09
Q9VN12;Q9VN12-2	Q9VN12	Q9VN12	Na(+)/K(+)/Ca(2+)-exchange protein CG1090;Probable sodium/potassium/calcium exchanger CG1090	CG1090	>sp|Q9VN12|NCKXH_DROME Probable sodium/potassium/calcium exchanger CG1090 OS=Drosophila melanogaster GN=CG1090 PE=2 SV=3;>sp|Q9VN12-2|NCKXH_DROME Isoform A of Probable sodium/potassium/calcium exchanger CG1090 OS=Drosophila melanogaster GN=CG1090		1	K	GGNDYYKSTDKQR	5.62337e-17	121.26	_SGGQVVSTQATSAGGNDYYK(gl)STDK_	SGGQVVSTQATSAGGNDYYK(0.842)STDK(0.158)	SGGQVVSTQATSAGGNDYYK(7.27)STDK(-7.27)	20	3	423020000	NaN	0	NaN	0	NaN	0	NaN	0	NaN	13478000	NaN	10984000	NaN	101500000	NaN	0	NaN	162830000	NaN	110160000	NaN	0	NaN	24070000	NaN				0	8154000	4.47433e+07	88110000
Q9VN12;Q9VN12-2	Q9VN12	Q9VN12	Na(+)/K(+)/Ca(2+)-exchange protein CG1090;Probable sodium/potassium/calcium exchanger CG1090	CG1090	>sp|Q9VN12|NCKXH_DROME Probable sodium/potassium/calcium exchanger CG1090 OS=Drosophila melanogaster GN=CG1090 PE=2 SV=3;>sp|Q9VN12-2|NCKXH_DROME Isoform A of Probable sodium/potassium/calcium exchanger CG1090 OS=Drosophila melanogaster GN=CG1090		1	K	GINIPFKIPSKEE	0.000879125	103.88	_WAIGINIPFK(gl)IPSK_	WAIGINIPFK(0.979)IPSK(0.021)	WAIGINIPFK(16.6)IPSK(-16.6)	10	3	530240000	NaN	0	NaN	0	NaN	0	NaN	125530000	NaN	98703000	NaN	442080	NaN	56089000	NaN	49257000	NaN	13468000	NaN	98846000	NaN	51126000	NaN	36778000	NaN				0	7.48917e+07	62250000	3.96047e+07
P06002	P06002	P06002	Neither inactivation nor afterpotential E protein;Opsin Rh1;Outer R1-R6 photoreceptor cells opsin	CG4550;ninaE;Rh1	>sp|P06002|OPS1_DROME Opsin Rh1 OS=Drosophila melanogaster GN=ninaE PE=1 SV=1		1	K	ASEAESKA_____	1.12668e-59	233.19	_SSDAQSQATASEAESK(gl)A_	SSDAQSQATASEAESK(1)A	SSDAQSQATASEAESK(166.86)A	16	2	1948000000	1016	0	NaN	0	NaN	0	0	165410000	17063	744400000	15731	3879600	0.25841	220810000	0.93562	170660000	0.42125	326290000	0.83263	48239000	10761	165180000	12243	103130000	0.88082				0	304563200	1.05516e+08	2.39253e+08
M9MS15;P23654	M9MS15	M9MS15	Neurotactin	CG9704;Nrt	>tr|M9MS15|M9MS15_DROME Neurotactin, isoform C OS=Drosophila melanogaster GN=Nrt PE=4 SV=1;>sp|P23654|NRT_DROME Neurotactin OS=Drosophila melanogaster GN=Nrt PE=1 SV=3		1	K	EAIEEPKETDKMI	2.60274e-17	128.32	_ETPPTETTAAQQEAIEEPK(gl)ETDK_	ETPPTETTAAQQEAIEEPK(0.937)ETDK(0.063)	ETPPTETTAAQQEAIEEPK(11.73)ETDK(-11.73)	19	3	1979900000	0.81733	0	NaN	0	NaN	0	NaN	232860000	0.74039	315590000	0.83666	39945000	11605	165970000	0.69227	279690000	0.87849	281100000	0.97707	198700000	0.6655	258270000	0.70937	207770000	11064				0	1.96132e+08	221580000	2.42253e+08
M9MS15;P23654	M9MS15	M9MS15	Neurotactin	CG9704;Nrt	>tr|M9MS15|M9MS15_DROME Neurotactin, isoform C OS=Drosophila melanogaster GN=Nrt PE=4 SV=1;>sp|P23654|NRT_DROME Neurotactin OS=Drosophila melanogaster GN=Nrt PE=1 SV=3		1	K	KIAAEEKIAAEEE	8.58703e-38	160.67	_IAAEEK(gl)IAAEEEEQNRPVSIITR_	IAAEEK(1)IAAEEEEQNRPVSIITR	IAAEEK(120.11)IAAEEEEQNRPVSIITR	6	3	999870000	NaN	0	NaN	0	NaN	0	NaN	144360000	NaN	108060000	NaN	16960000	NaN	183900000	NaN	55356000	NaN	97495000	NaN	194370000	NaN	159620000	NaN	39741000	NaN				0	8.97933e+07	1.31244e+08	1.1225e+08
M9NDI6;M9MQH9;P36179	M9NDI6	M9NDI6	PR65;Protein phosphatase PP2A regulatory subunit A;Serine/threonine-protein phosphatase PP2A 65 kDa regulatory subunit	CG17291;Pp2A-29B	>tr|M9NDI6|M9NDI6_DROME Protein phosphatase 2A at 29B, isoform D OS=Drosophila melanogaster GN=Pp2A-29B PE=4 SV=1;>tr|M9MQH9|M9MQH9_DROME Protein phosphatase 2A at 29B, isoform C OS=Drosophila melanogaster GN=Pp2A-29B PE=4 SV=1;>sp|P36179|2AAA_DROME Serine		1	K	RINSIKKISTIAI	0.178856	153.38	_K(gl)ISTIAIAIGEER_	K(1)ISTIAIAIGEER	K(109.22)ISTIAIAIGEER	1	2	7372800000	NaN	0	NaN	0	NaN	3131500	NaN	1453000000	NaN	1287600000	NaN	10813000	NaN	845550000	NaN	1138100000	NaN	605850000	NaN	1032600000	NaN	782850000	NaN	213330000	NaN				1.04383e+06	9.17138e+08	676260000	8.63167e+08
Q9W1G0	Q9W1G0	Q9W1G0	Probable transaldolase	CG2827;Tal	>sp|Q9W1G0|TALDO_DROME Probable transaldolase OS=Drosophila melanogaster GN=Tal PE=2 SV=2		1	K	FAVDTVKIENIIK	1.22065	135.99	_FAVDTVK(gl)IENIIK_	FAVDTVK(1)IENIIK	FAVDTVK(76.79)IENIIK(-76.79)	7	3	386500000	NaN	0	NaN	0	NaN	443290	NaN	7405800	NaN	44717000	NaN	0	NaN	0	NaN	24792000	NaN	0	NaN	132900000	NaN	123050000	NaN	53196000	NaN				147763	1.73743e+07	1.03049e+08	8264000
A0AQH0	A0AQH0	A0AQH0	Proteasome subunit beta type	CG8392;Dmel_CG8392;l(2)05070;l(2)05070-RA;Prosbeta1	>tr|A0AQH0|A0AQH0_DROME Proteasome subunit beta type OS=Drosophila melanogaster GN=Prosbeta1 PE=2 SV=1		1	K	CVTFVKKAVQHAI	6.85114e-05	130.06	_K(gl)AVQHAIYHDGSSGGVVR_	K(1)AVQHAIYHDGSSGGVVR	K(57.52)AVQHAIYHDGSSGGVVR	1	4	553080000	NaN	0	NaN	0	NaN	0	NaN	26948000	NaN	78964000	NaN	8512100	NaN	59925000	NaN	47227000	NaN	34195000	NaN	72128000	NaN	120090000	NaN	105090000	NaN				0	3.81414e+07	9.91027e+07	4.71157e+07
Q9V8R9;Q9V8R9-4;Q9V8R9-2;Q9V8R9-6;Q9V8R9-3	Q9V8R9	Q9V8R9	Protein 4.1 homolog;Protein coracle	CG11949;cora	>sp|Q9V8R9|41_DROME Protein 4.1 homolog OS=Drosophila melanogaster GN=cora PE=1 SV=1;>sp|Q9V8R9-4|41_DROME Isoform 4 of Protein 4.1 homolog OS=Drosophila melanogaster GN=cora;>sp|Q9V8R9-2|41_DROME Isoform 2 of Protein 4.1 homolog OS=Drosophila melanogaster		1	K	_MPAEIKPSAPAE	0.577995	101.39	_PAEIK(gl)PSAPAEPETPTK_	PAEIK(1)PSAPAEPETPTK	PAEIK(85.75)PSAPAEPETPTK(-85.75)	5	3	334510000	0.11893	16140000	NaN	0	0	0	0	58146000	0.33645	0	0	6516800	0.03484	60438000	0.40619	15119000	0.059568	53150000	0.089245	62573000	0.35839	13899000	0.044591	48531000	0.077045				5380000	2.15543e+07	4.16677e+07	4.29023e+07
P12428	P12428	P12428	Protein brown	bw;CG17632	>sp|P12428|BROWN_DROME Protein brown OS=Drosophila melanogaster GN=bw PE=2 SV=1		1	K	IADKEGKENAGAV	1.06472e-19	183.06	_TIADK(gl)EGKENAGAVIR_	TIADK(0.5)EGK(0.5)ENAGAVIR	TIADK(0)EGK(0)ENAGAVIR	8	4	1380400000	NaN	22520000	NaN	14829000	NaN	15019000	NaN	54493000	NaN	199730000	NaN	9102500	NaN	88643000	NaN	13051000	NaN	346670000	NaN	127390000	NaN	168270000	NaN	320680000	NaN				17456000	8.77752e+07	2.05447e+08	1.49455e+08
P12428	P12428	P12428	Protein brown	bw;CG17632	>sp|P12428|BROWN_DROME Protein brown OS=Drosophila melanogaster GN=bw PE=2 SV=1		1	K	IKTIADKEGKENA	1.06472e-19	183.06	_TIADK(gl)EGKENAGAVIR_	TIADK(0.5)EGK(0.5)ENAGAVIR	TIADK(0)EGK(0)ENAGAVIR	5	4	0	NaN	0	NaN	0	NaN	0	NaN	0	NaN	0	NaN	0	NaN	0	NaN	0	NaN	0	NaN	0	NaN	0	NaN	0	NaN				0	0	0	0
A4V488;Q07152;Q07152-2	A4V488	A4V488	Raspberry, isoform C;Inosine-5'-monophosphate dehydrogenase;Protein raspberry	Dmel_CG1799;ras;CG1799;ras	>tr|A4V488|A4V488_DROME Inosine-5'-monophosphate dehydrogenase OS=Drosophila melanogaster GN=ras PE=2 SV=1;>sp|Q07152|IMDH_DROME Inosine-5'-monophosphate dehydrogenase OS=Drosophila melanogaster GN=ras PE=1 SV=1;>sp|Q07152-2|IMDH_DROME Isoform B of Inosine		1	K	SGSIVDKGSVIRY	0.370055	112.72	_VAQGVSGSIVDK(gl)GSVIR_	VAQGVSGSIVDK(1)GSVIR	VAQGVSGSIVDK(112.72)GSVIR	12	3	140420000	NaN	0	NaN	0	NaN	0	NaN	45910000	NaN	17703000	NaN	0	NaN	10917000	NaN	0	NaN	0	NaN	32191000	NaN	33695000	NaN	0	NaN				0	2.12043e+07	21962000	3639000
Q9VSL3	Q9VSL3	Q9VSL3	RH04924p;Sepia	CG6781;Dmel_CG6781;se	>tr|Q9VSL3|Q9VSL3_DROME RH04924p OS=Drosophila melanogaster GN=se PE=2 SV=1		1	K	EKNPQGKVPAIEI	0.000121157	120.86	_NPQGK(gl)VPAIEIVR_	NPQGK(1)VPAIEIVR	NPQGK(90.43)VPAIEIVR	5	3	536970000	NaN	0	NaN	0	NaN	0	NaN	126560000	NaN	78737000	NaN	0	NaN	39007000	NaN	30042000	NaN	20191000	NaN	92393000	NaN	101470000	NaN	48578000	NaN				0	6.84323e+07	8.08137e+07	2.97467e+07
Q9VXV6	Q9VXV6	Q9VXV6	RH68403p;Scamp, isoform A;Secretory carrier membrane protein	CG9195;Dmel_CG9195;Scamp	>tr|Q9VXV6|Q9VXV6_DROME RH68403p OS=Drosophila melanogaster GN=Scamp PE=2 SV=1		1	K	TGASMAKAQAEFT	0.0001056	92211	_STGASM(ox)AK(gl)AQAEFTTEFIR_	STGASMAK(1)AQAEFTTEFIR	STGASMAK(92.21)AQAEFTTEFIR	8	3	1256800000	NaN	0	NaN	0	NaN	0	NaN	43466000	NaN	403120000	NaN	0	NaN	116330000	NaN	269620000	NaN	165120000	NaN	46637000	NaN	27563000	NaN	184950000	NaN				0	148862000	8.63833e+07	183690000
Q7KTU2;A8JNX2;Q8IPS6;C1C5A0;Q9VNR2;M9PG15	Q7KTU2	Q7KTU2	Secretory pathway calcium atpase, isoform B;Secretory pathway calcium atpase, isoform D;Secretory pathway calcium atpase, isoform C;MIP02852p;Secretory pathway calcium atpase, isoform A	Dmel_CG32451;SPoCk;Dmel_CG32451;SPoCk;Dmel_CG32451;SPoCk;SPoCk-RA;Dmel_CG32451;SPoCk	>tr|Q7KTU2|Q7KTU2_DROME Secretory pathway calcium atpase, isoform B OS=Drosophila melanogaster GN=SPoCk PE=3 SV=1;>tr|A8JNX2|A8JNX2_DROME Secretory pathway calcium atpase, isoform D OS=Drosophila melanogaster GN=SPoCk PE=3 SV=1;>tr|Q8IPS6|Q8IPS6_DROME FI18		1	K	QTVPITKQNEAEF	1.37713e-29	134.34	_YQFGTQTVPITK(gl)QNEAEFIAEAYEIGR_	YQFGTQTVPITK(1)QNEAEFIAEAYEIGR	YQFGTQTVPITK(134.34)QNEAEFIAEAYEIGR	12	3	385460000	NaN	0	NaN	0	NaN	0	NaN	0	NaN	52865000	NaN	0	NaN	103910000	NaN	50202000	NaN	38662000	NaN	58205000	NaN	25529000	NaN	56086000	NaN				0	1.76217e+07	4.66067e+07	64258000
P13607-5;P13607;P13607-4;E1JIR4;P13607-2;P13607-6;P13607-7;P13607-3	P13607-5	P13607-5	Sodium pump subunit alpha;Sodium/potassium-transporting ATPase subunit alpha	Atpalpha;CG5670;Na-p	>sp|P13607-5|ATNA_DROME Isoform 5 of Sodium/potassium-transporting ATPase subunit alpha OS=Drosophila melanogaster GN=Atpalpha;>sp|P13607|ATNA_DROME Sodium/potassium-transporting ATPase subunit alpha OS=Drosophila melanogaster GN=Atpalpha PE=1 SV=3;>sp|P13		1	K	PAKVNKKENIDDI	3.33669e-05	135.45	_K(gl)ENIDDIKQEIDIDFHK_	K(0.974)ENIDDIK(0.026)QEIDIDFHK	K(15.75)ENIDDIK(-15.75)QEIDIDFHK(-48.84)	1	4	944900000	11856	0	NaN	0	NaN	6761800	NaN	101190000	10069	157480000	0.76692	54324000	34743	0	0	171830000	20501	120640000	8585	0	0	108080000	17876	224580000	25663				2.25393e+06	1.04331e+08	1.10887e+08	97490000
P18489-3;P18489-4;P18489;P18489-2	P18489-3	P18489-3	Synaptobrevin	CG12210;Syb	>sp|P18489-3|SYB_DROME Isoform A of Synaptobrevin OS=Drosophila melanogaster GN=Syb;>sp|P18489-4|SYB_DROME Isoform D of Synaptobrevin OS=Drosophila melanogaster GN=Syb;>sp|P18489|SYB_DROME Synaptobrevin OS=Drosophila melanogaster GN=Syb PE=2 SV=3;>sp|P1848		1	K	FEQQAGKIKRKQW	9.72052e-76	232.15	_ADQIEQGASQFEQQAGK(gl)IKR_	ADQIEQGASQFEQQAGK(0.938)IK(0.062)R	ADQIEQGASQFEQQAGK(11.84)IK(-11.84)R	17	4	10836000000	NaN	0	NaN	0	NaN	0	NaN	1515700000	NaN	2219900000	NaN	26512000	NaN	1247700000	NaN	1228800000	NaN	1374900000	NaN	876380000	NaN	1254600000	NaN	1091100000	NaN				0	1.25404e+09	1.07403e+09	1283800000
P18489-3;P18489-4;P18489;P18489-2	P18489-3	P18489-3	Synaptobrevin	CG12210;Syb	>sp|P18489-3|SYB_DROME Isoform A of Synaptobrevin OS=Drosophila melanogaster GN=Syb;>sp|P18489-4|SYB_DROME Isoform D of Synaptobrevin OS=Drosophila melanogaster GN=Syb;>sp|P18489|SYB_DROME Synaptobrevin OS=Drosophila melanogaster GN=Syb PE=2 SV=3;>sp|P1848		1	K	VIERDQKISEIGE	0.000102636	180.15	_DQK(gl)ISEIGER_	DQK(1)ISEIGER	DQK(148.91)ISEIGER	3	2	19926000000	NaN	57836000	NaN	74300000	NaN	234130000	NaN	2945400000	NaN	3929900000	NaN	18083000	NaN	1826600000	NaN	1962500000	NaN	1836900000	NaN	2694100000	NaN	2058200000	NaN	2288600000	NaN				1.22089e+08	2.29779e+09	2.34697e+09	1.87533e+09
P18489-3;P18489-4;P18489;P18489-2	P18489-3	P18489-3	Synaptobrevin	CG12210;Syb	>sp|P18489-3|SYB_DROME Isoform A of Synaptobrevin OS=Drosophila melanogaster GN=Syb;>sp|P18489-4|SYB_DROME Isoform D of Synaptobrevin OS=Drosophila melanogaster GN=Syb;>sp|P18489|SYB_DROME Synaptobrevin OS=Drosophila melanogaster GN=Syb PE=2 SV=3;>sp|P1848		1	K	IQQTQAKVDEVVG	4.47448e-09	150.05	_IQQTQAK(gl)VDEVVGIMR_	IQQTQAK(1)VDEVVGIMR	IQQTQAK(121.99)VDEVVGIMR	7	3	1161200000	NaN	0	NaN	0	NaN	0	NaN	110130000	NaN	222110000	NaN	3122500	NaN	56077000	NaN	166880000	NaN	153700000	NaN	38295000	NaN	258300000	NaN	152560000	NaN				0	111787500	1.49718e+08	1.25552e+08
P18489-3;P18489-4;P18489;P18489-2	P18489-3	P18489-3	Synaptobrevin	CG12210;Syb	>sp|P18489-3|SYB_DROME Isoform A of Synaptobrevin OS=Drosophila melanogaster GN=Syb;>sp|P18489-4|SYB_DROME Isoform D of Synaptobrevin OS=Drosophila melanogaster GN=Syb;>sp|P18489|SYB_DROME Synaptobrevin OS=Drosophila melanogaster GN=Syb PE=2 SV=3;>sp|P1848		1	K	MRVNVEKVIERDQ	1.40421	169.44	_VNVEK(gl)VIER_	VNVEK(1)VIER	VNVEK(145.72)VIER	5	2	11610000000	NaN	0	NaN	0	NaN	0	NaN	918750000	NaN	2471800000	NaN	62573000	NaN	1220700000	NaN	1199600000	NaN	1686700000	NaN	1717700000	NaN	1127500000	NaN	1204800000	NaN				0	1151041000	1350000000	1369000000
Q9U6P7	Q9U6P7	Q9U6P7	Synaptotagmin IV	CG10047;Dmel_CG10047;Syt4;SytIV	>tr|Q9U6P7|Q9U6P7_DROME FI18813p1 OS=Drosophila melanogaster GN=Syt4 PE=2 SV=1		1	K	MRIRNKKQSQHDA	1.79623	124.81	_K(gl)QSQHDASFPFQPTR_	K(1)QSQHDASFPFQPTR	K(61.21)QSQHDASFPFQPTR	1	3	1006800000	NaN	0	NaN	0	NaN	0	NaN	88443000	NaN	181690000	NaN	0	NaN	108180000	NaN	215810000	NaN	118680000	NaN	63715000	NaN	101530000	NaN	128730000	NaN				0	9.00443e+07	9.79917e+07	1.47557e+08
Q9V3W1;M9PDJ9;Q8IP18	Q9V3W1	Q9V3W1	Tetratricopeptide repeat protein 2;Tetratricopeptide repeat protein 2, isoform A;RH52721p;Tetratricopeptide repeat protein 2, isoform B	CG4599;Dmel_CG4599;dtpr2;Tpr2;Dmel_CG4599;Tpr2;Tpr2-RB	>tr|Q9V3W1|Q9V3W1_DROME Tetratricopeptide repeat protein 2 OS=Drosophila melanogaster GN=Tpr2 PE=2 SV=1;>tr|M9PDJ9|M9PDJ9_DROME Tetratricopeptide repeat protein 2, isoform C OS=Drosophila melanogaster GN=Tpr2 PE=4 SV=1;>tr|Q8IP18|Q8IP18_DROME RH52721p OS=D		1	K	IGNDQYKAQNYQN	0.000442988	131.35	_IGNDQYK(gl)AQNYQNAIK_	IGNDQYK(1)AQNYQNAIK	IGNDQYK(88.78)AQNYQNAIK(-88.78)	7	3	437120000	NaN	0	NaN	0	NaN	0	NaN	0	NaN	51549000	NaN	0	NaN	90705000	NaN	46005000	NaN	86209000	NaN	52591000	NaN	62967000	NaN	47090000	NaN				0	17183000	54216000	7.43063e+07
P19334	P19334	P19334	Transient receptor potential protein	CG7875;trp	>sp|P19334|TRP_DROME Transient receptor potential protein OS=Drosophila melanogaster GN=trp PE=1 SV=3		1	K	TESDAEKAIGSRI	1.93286e-14	178.58	_(ac)GSNTESDAEK(gl)AIGSR_	GSNTESDAEK(1)AIGSR	GSNTESDAEK(154.47)AIGSR	10	2	4977300000	NaN	0	NaN	0	NaN	0	NaN	256930000	NaN	862260000	NaN	180820000	NaN	316040000	NaN	539910000	NaN	946390000	NaN	194910000	NaN	786650000	NaN	893360000	NaN				0	4.33337e+08	6.24973e+08	600780000
P19334	P19334	P19334	Transient receptor potential protein	CG7875;trp	>sp|P19334|TRP_DROME Transient receptor potential protein OS=Drosophila melanogaster GN=trp PE=1 SV=3		1	K	PDSEGAKFMRKPF	0.000968258	103.88	_YIIAPDSEGAK(gl)FM(ox)R_	YIIAPDSEGAK(1)FMR	YIIAPDSEGAK(92.93)FMR	11	3	636300000	NaN	0	NaN	0	NaN	0	NaN	33656000	NaN	150500000	NaN	67407000	NaN	39351000	NaN	74612000	NaN	32506000	NaN	0	NaN	185590000	NaN	52677000	NaN				0	8.38543e+07	7.94223e+07	48823000
P48994	P48994	P48994	Transient-receptor-potential-like protein	CG18345;trpl	>sp|P48994|TRPL_DROME Transient-receptor-potential-like protein OS=Drosophila melanogaster GN=trpl PE=1 SV=2		1	K	QRSKKRKEQEQFS	2.03134e-07	168.76	_K(gl)EQEQFSEYDNIMR_	K(1)EQEQFSEYDNIMR	K(168.76)EQEQFSEYDNIMR	1	3	239290000	NaN	0	NaN	0	NaN	0	NaN	0	NaN	4810000	NaN	6602500	NaN	25450000	NaN	7490300	NaN	162820000	NaN	0	NaN	3562400	NaN	28552000	NaN				0	3.80417e+06	10704800	6.52534e+07
P48994	P48994	P48994	Transient-receptor-potential-like protein	CG18345;trpl	>sp|P48994|TRPL_DROME Transient-receptor-potential-like protein OS=Drosophila melanogaster GN=trpl PE=1 SV=2		1	K	_MGRKKKIPTGVS	0.0220415	110.35	_K(gl)IPTGVSSGVSHASSAPK_	K(1)IPTGVSSGVSHASSAPK	K(110.28)IPTGVSSGVSHASSAPK(-110.28)	1	3	1444200000	0.14436	0	NaN	0	NaN	0	NaN	82630000	0.18552	327810000	0.14478	7733300	0.067552	29220000	0.045829	479620000	0.32281	137730000	0.095279	18654000	0.07228	117840000	0.12346	243000000	0.1013				0	139391100	126498000	2.15523e+08
A4V1F9;P0CG69;Q9W418;P15357;P18101;Q7JYK1	A4V1F9	A4V1F9	Ubiquitin-63E, isoform C;GH17761p;Ubiquitin-5E;40S ribosomal protein S27a;60S ribosomal protein L40;CEP52;RE10554p	Dmel_CG11624;Ubi-p63E;CG32744;Dmel_CG32744;Ubi-p5E;CG5271;RpS27A;UB3-D;UBI-F80;Ubi-m;CG2960;RpL40;Ubi-f;UBI-F52;RpL40	>tr|A4V1F9|A4V1F9_DROME Ubiquitin-63E, isoform C OS=Drosophila melanogaster GN=Ubi-p63E PE=4 SV=1;>sp|P0CG69|UBIQP_DROME Polyubiquitin OS=Drosophila melanogaster GN=Ubi-p63E PE=3 SV=1;>tr|Q9W418|Q9W418_DROME GH17761p OS=Drosophila melanogaster GN=Ubi-p5E P		1	K	KAKIQDKEGIPPD	1.38141e-25	201.95	_IQDK(gl)EGIPPDQQR_	IQDK(1)EGIPPDQQR	IQDK(62.34)EGIPPDQQR	4	3	122630000000	23765	10422000000	232.27	5518800000	63431	5143300000	18844	12461000000	36729	12890000000	21134	2876100000	17298	25030000000	61959	5653200000	14288	7578100000	0.63316	21450000000	51679	4042900000	0.6361	9564700000	0.99947				7.02803e+09	9.40903e+09	1.16859e+10	1.27538e+10
A4V1F9;P0CG69;Q9W418;P15357;P18101;Q7JYK1;R9PY16	A4V1F9;R9PY16	A4V1F9	Ubiquitin-63E, isoform C;GH17761p;Ubiquitin-5E;40S ribosomal protein S27a;60S ribosomal protein L40;CEP52;RE10554p	Dmel_CG11624;Ubi-p63E;CG32744;Dmel_CG32744;Ubi-p5E;CG5271;RpS27A;UB3-D;UBI-F80;Ubi-m;CG2960;RpL40;Ubi-f;UBI-F52;RpL40	>tr|A4V1F9|A4V1F9_DROME Ubiquitin-63E, isoform C OS=Drosophila melanogaster GN=Ubi-p63E PE=4 SV=1;>sp|P0CG69|UBIQP_DROME Polyubiquitin OS=Drosophila melanogaster GN=Ubi-p63E PE=3 SV=1;>tr|Q9W418|Q9W418_DROME GH17761p OS=Drosophila melanogaster GN=Ubi-p5E P		1	K	_MQIFVKTITGKT	0.00107275	136.02	_MQIFVK(gl)TITGK_	MQIFVK(0.999)TITGK(0.001)	MQIFVK(30.25)TITGK(-30.25)	6	2	31766000000	18169	0	0	6437300	NaN	21909000	NaN	1443000000	63022	1907100000	10697	705340000	19654	1408000000	56476	3310100000	10316	1303900000	22104	4928100000	24328	6534700000	34118	10197000000	36214				9.44877e+06	1.35181e+09	7.21993e+09	2.00733e+09
A4V1F9;P0CG69;Q9W418;P15357;P18101;Q7JYK1;R9PY16	A4V1F9;R9PY16	A4V1F9	Ubiquitin-63E, isoform C;GH17761p;Ubiquitin-5E;40S ribosomal protein S27a;60S ribosomal protein L40;CEP52;RE10554p	Dmel_CG11624;Ubi-p63E;CG32744;Dmel_CG32744;Ubi-p5E;CG5271;RpS27A;UB3-D;UBI-F80;Ubi-m;CG2960;RpL40;Ubi-f;UBI-F52;RpL40	>tr|A4V1F9|A4V1F9_DROME Ubiquitin-63E, isoform C OS=Drosophila melanogaster GN=Ubi-p63E PE=4 SV=1;>sp|P0CG69|UBIQP_DROME Polyubiquitin OS=Drosophila melanogaster GN=Ubi-p63E PE=3 SV=1;>tr|Q9W418|Q9W418_DROME GH17761p OS=Drosophila melanogaster GN=Ubi-p5E P		1	K	SDYNIQKESTIHI	0	371.37	_TISDYNIQK(gl)ESTIHIVIRIR_	TISDYNIQK(1)ESTIHIVIRIR	TISDYNIQK(64.51)ESTIHIVIRIR	9	4	307820000000	12673	69317000	NaN	363240000	NaN	1484800000	401.91	39662000000	14964	91803000000	19399	26855000000	71933	24767000000	12308	37803000000	13069	20475000000	19204	19505000000	74917	34761000000	81462	10271000000	27858				639119000	5.27733e+10	2.15123e+10	2.76817e+10
A4V1F9;P0CG69;Q9W418;P15357;P18101;Q7JYK1;R9PY16	A4V1F9;R9PY16	A4V1F9	Ubiquitin-63E, isoform C;GH17761p;Ubiquitin-5E;40S ribosomal protein S27a;60S ribosomal protein L40;CEP52;RE10554p	Dmel_CG11624;Ubi-p63E;CG32744;Dmel_CG32744;Ubi-p5E;CG5271;RpS27A;UB3-D;UBI-F80;Ubi-m;CG2960;RpL40;Ubi-f;UBI-F52;RpL40	>tr|A4V1F9|A4V1F9_DROME Ubiquitin-63E, isoform C OS=Drosophila melanogaster GN=Ubi-p63E PE=4 SV=1;>sp|P0CG69|UBIQP_DROME Polyubiquitin OS=Drosophila melanogaster GN=Ubi-p63E PE=3 SV=1;>tr|Q9W418|Q9W418_DROME GH17761p OS=Drosophila melanogaster GN=Ubi-p5E P		1	K	VKTITGKTITIEV	1.786e-281	338.09	_TITGK(gl)TITIEVEPSDTIENVK_	TITGK(1)TITIEVEPSDTIENVK	TITGK(166.95)TITIEVEPSDTIENVK(-166.95)	5	3	129380000000	91894	0	0	61473000	NaN	243160000	184.95	13077000000	75285	38634000000	15756	9190600000	43.71	7381600000	3.71	15550000000	92328	5490900000	53253	5214300000	31426	16959000000	11012	17579000000	99083				1.01544e+08	2.03005e+10	1.32508e+10	9.47417e+09
P48596-2	P48596-2	P48596-2			>sp|P48596-2|GCH1_DROME Isoform B of GTP cyclohydrolase 1 OS=Drosophila melanogaster GN=Pu		1	K	KNSQQIKIEMINI	3.80001e-67	208.47	_NSQQIK(gl)IEMINIEIASNGSGHEK_	NSQQIK(1)IEMINIEIASNGSGHEK	NSQQIK(67.08)IEMINIEIASNGSGHEK(-67.08)	6	3	4227400000	NaN	15914000	NaN	0	NaN	0	NaN	737300000	NaN	970050000	NaN	0	NaN	375530000	NaN	124550000	NaN	404200000	NaN	614860000	NaN	522290000	NaN	462700000	NaN				5.30467e+06	5.69117e+08	5.33283e+08	3.01427e+08
